# Supplementary material for: E3 ubiquitin ligase FBXW11-mediated downregulation of S100A11 promotes sensitivity to PARP inhibitor in ovarian cancer
Source: J Pharm Anal. 2025 Feb 27;15(7):101246. doi: 10.1016/j.jpha.2025.101246 (PMC12311512; doi:10.1016/j.jpha.2025.101246)
Supplement: Multimedia component 3 [file mmc3.xlsx]

## Sheet: OE VS NC
Proteins	Gene Names	Fasta headers	Positions within proteins	Localization prob	Score diff	PEP	Score	Number of GlyGly (K)	Amino acid	GlyGly (K) Probabilities	GlyGly (K) Score diffs	Position in peptide	Charge	Mass error [ppm]	id	Protein group IDs	Intensity A2780_OE1	Intensity A2780_OE2	Intensity A2780_OE3	Intensity A2780_NC1	Intensity A2780_NC2	Intensity A2780_NC3	Average OE	Average NC	OE/NC	Regulation	P value
P31949	S100A11	sp|P31949|S10AB_HUMAN Protein S100-A11 OS=Homo sapiens OX=9606 GN=S100A11 PE=1 SV=2	55	1	55.2348	0.0019604	76.572	1	K	NQK(1)DPGVLDR	NQK(110)DPGVLDR	3	2	0.95081	1071	724	501210	551600	461290	105260	136470	95260	504700	112300	4.49421	UP	0.0130194
Q71UI9;P0C0S5	H2AZ2; H2AZ1	sp|Q71UI9|H2AV_HUMAN Histone H2A.V OS=Homo sapiens OX=9606 GN=H2AZ2 PE=1 SV=3;sp|P0C0S5|H2AZ_HUMAN Histone H2A.Z OS=Homo sapiens OX=9606 GN=H2AZ1 PE=1 SV=2	121;121	1	93.334	1.52939e-20	184.04	1;2	K	SLIGK(1)K(1)GQQK	SLIGK(93)K(75)GQQK(-75)	5	2	0.56835	600	481	32998000	17840000	21690000	4789100	4687200	7091900	24176000	5.52273e+06	4.37754	UP	0.0155924
P08133	ANXA6	sp|P08133|ANXA6_HUMAN Annexin A6 OS=Homo sapiens OX=9606 GN=ANXA6 PE=1 SV=3	9	0.999999	61.722	0.000476718	87.251	1	K	AKPAQGAK(1)YR	AK(-62)PAQGAK(62)YR	8	3	0.082767	534	445	27895	30722	34859		14460	8331	31158.7	11395.5	2.7343	UP	0.0107214
P84090	ERH	sp|P84090|ERH_HUMAN Enhancer of rudimentary homolog OS=Homo sapiens OX=9606 GN=ERH PE=1 SV=1	41	1	63.3015	0.00301708	105.04	1	K	MYEEHLK(1)R	MYEEHLK(63)R	7	2	-1.8977	1758	1145	29819	44462	41427	16756	11355	16173	38569.3	14761.3	2.61286	UP	0.00758763
Q99832	CCT7	sp|Q99832|TCPH_HUMAN T-complex protein 1 subunit eta OS=Homo sapiens OX=9606 GN=CCT7 PE=1 SV=2	55	1	84.9319	4.89511e-05	87.573	1	K	GK(1)ATISNDGATILK	GK(85)ATISNDGATILK(-85)	2	2	0.71988	2599	2096	45236	46544	47222	21646		16332	46334	18989	2.44004	UP	0.00100379
Q9Y289	SLC5A6	sp|Q9Y289|SC5A6_HUMAN Sodium-dependent multivitamin transporter OS=Homo sapiens OX=9606 GN=SLC5A6 PE=1 SV=2	599	1	54.199	1.04941e-10	156.02	1	K	SYGQDHLDTGLFPEK(1)PR	SYGQDHLDTGLFPEK(54)PR	15	4	0.31946	3004	2608	315180	546710	563650	169740	184230	250160	475180	201377	2.35966	UP	0.0309606
P11142	HSPA8	sp|P11142|HSP7C_HUMAN Heat shock cognate 71 kDa protein OS=Homo sapiens OX=9606 GN=HSPA8 PE=1 SV=1	71	1	198.328	1.61364e-21	198.33	1	K	NQVAMNPTNTVFDAK(1)R	NQVAMNPTNTVFDAK(200)R	15	3	-1.5202	669	498	90354	74522	78097	37189	30789	35535	80991	34504.3	2.34727	UP	0.000842694
Q14118	DAG1	sp|Q14118|DAG1_HUMAN Dystroglycan 1 OS=Homo sapiens OX=9606 GN=DAG1 PE=1 SV=2	794	0.821928	6.64239	2.62728e-32	176.45	1	K	LTLEDQATFIK(0.178)K(0.822)	LTLEDQATFIK(-6.6)K(6.6)	12	2	-0.30963	2001	1330	436070	263980	343480	145920	159480	167900	347843	157767	2.2048	UP	0.0192492
Q14118	DAG1	sp|Q14118|DAG1_HUMAN Dystroglycan 1 OS=Homo sapiens OX=9606 GN=DAG1 PE=1 SV=2	793	0.976597	16.2045	6.31201e-42	215.79	1	K	LTLEDQATFIK(0.977)K(0.023)	LTLEDQATFIK(16)K(-16)	11	2	0.11794	2000	1330	436070	263980	343480	145920	159480	167900	347843	157767	2.2048	UP	0.0192492
O15127	SCAMP2	sp|O15127|SCAM2_HUMAN Secretory carrier-associated membrane protein 2 OS=Homo sapiens OX=9606 GN=SCAMP2 PE=1 SV=2	102	1	50.1161	2.30153e-07	74.524	1	K	K(1)ERELQNTVANLHVR	K(50)ERELQNTVANLHVR	1	4	2.021	112	111	71405		93995	41204	29719	42306	82700	37743	2.19113	UP	0.0199572
P10412;Q02539;P16401;P16402;P16403	H1-4; H1-1; H1-5	sp|P10412|H14_HUMAN Histone H1.4 OS=Homo sapiens OX=9606 GN=H1-4 PE=1 SV=2;sp|Q02539|H11_HUMAN Histone H1.1 OS=Homo sapiens OX=9606 GN=H1-1 PE=1 SV=3;sp|P16401|H15_HUMAN Histone H1.5 OS=Homo sapiens OX=9606 GN=H1-5 PE=1 SV=3;sp|P16402|H13_HUMAN Histone H1.	90;93;93;91;90	1	112.299	1.93343e-16	143.22	1	K	SLVSK(1)GTLVQTK	SLVSK(110)GTLVQTK(-110)	5	2	0.5763	633	492;568;569	386660	382320	522090	135430	242450	214780	430357	197553	2.17843	UP	0.0141617
P17980	PSMC3	sp|P17980|PRS6A_HUMAN 26S proteasome regulatory subunit 6A OS=Homo sapiens OX=9606 GN=PSMC3 PE=1 SV=3	245	0.999529	33.2687	8.00458e-05	73.655	1	K	ACAAQTK(1)ATFLK	ACAAQTK(33)ATFLK(-33)	7	2	0.20644	807	584		62641	63736	26854	30011	31634	63188.5	29499.7	2.14201	UP	0.000365423
Q99436	PSMB7	sp|Q99436|PSB7_HUMAN Proteasome subunit beta type-7 OS=Homo sapiens OX=9606 GN=PSMB7 PE=1 SV=1	31	1	108.929	3.96983e-14	120.65	1	K	NAVLEADFAK(1)R	NAVLEADFAK(55)R	10	2	-0.87828	2559	2065	33823	33299	29823	15380	16924	13583	32315	15295.7	2.11269	UP	0.0229003
P22314	UBA1	sp|P22314|UBA1_HUMAN Ubiquitin-like modifier-activating enzyme 1 OS=Homo sapiens OX=9606 GN=UBA1 PE=1 SV=3	528	1	64.0645	0.000121821	101.82	1	K	LK(1)SDTAAAAVR	LK(64)SDTAAAAVR	2	2	-0.64732	913	624		43227	41356		19469	21280	42291.5	20374.5	2.07571	UP	0.00351026
P55011	SLC12A2	sp|P55011|S12A2_HUMAN Solute carrier family 12 member 2 OS=Homo sapiens OX=9606 GN=SLC12A2 PE=1 SV=1	1018	0.848041	7.4669	6.41042e-15	108.3	1	K	LLEASTQFQK(0.152)K(0.848)	LLEASTQFQK(-7.5)K(7.5)	11	2	1.7342	1413	965	149320		132060	53772	76726	73681	140690	68059.7	2.06716	UP	0.00763651
Q9Y666	SLC12A7	sp|Q9Y666|S12A7_HUMAN Solute carrier family 12 member 7 OS=Homo sapiens OX=9606 GN=SLC12A7 PE=1 SV=3	990	1	96.6662	0.00290437	105.36	1	K	LIAEK(1)YR	LIAEK(97)YR	5	2	0.51306	3045	2690	66091	85350	85276	33407	42422	38812	78905.7	38213.7	2.06485	UP	0.0041843
Q86UD5	SLC9B2	sp|Q86UD5|SL9B2_HUMAN Sodium/hydrogen exchanger 9B2 OS=Homo sapiens OX=9606 GN=SLC9B2 PE=1 SV=2	58	1	119.55	8.88204e-09	136.06	1	K	K(1)LQETPTEANHVQR	K(120)LQETPTEANHVQR	1	3	0.30378	2274	1681	51189	44314	61242	19199		32274	52248.3	25736.5	2.03013	UP	0.0452669
P45974	USP5	sp|P45974|UBP5_HUMAN Ubiquitin carboxyl-terminal hydrolase 5 OS=Homo sapiens OX=9606 GN=USP5 PE=1 SV=2	353	1	76.7341	0.0225403	98.009	1	K	K(1)YVDKLEK	K(77)YVDK(-77)LEK(-95)	1	2	0.58033	1213	819		96247	86825		52809	37421	91536	45115	2.02895	UP	0.0357566
Q9HC07	TMEM165	sp|Q9HC07|TM165_HUMAN Transmembrane protein 165 OS=Homo sapiens OX=9606 GN=TMEM165 PE=1 SV=1	208	1	264.894	5.70953e-146	270.73	1	K	TK(1)LLNGPGDVETGTSITVPQKK	TK(260)LLNGPGDVETGTSITVPQK(-260)K(-260)	2	3	0.54238	2770	2315	373720	355680	518500	150680	234630	233360	415967	206223	2.01707	UP	0.0231061
Q5HYA8	TMEM67	sp|Q5HYA8|MKS3_HUMAN Meckelin OS=Homo sapiens OX=9606 GN=TMEM67 PE=1 SV=2	650	1	65.9326	0.000506973	65.933	1	K	VLK(1)AVEGEGGVR	VLK(66)AVEGEGGVR	3	3	0.90357	2156	1509		31880	38012	13148	21117	18146	34946	17470.3	2.00031	UP	0.0189517
Q08J23	NSUN2	sp|Q08J23|NSUN2_HUMAN RNA cytosine C(5)-methyltransferase NSUN2 OS=Homo sapiens OX=9606 GN=NSUN2 PE=1 SV=2	640	0.999989	49.6395	0.00389362	54.584	1	K	K(1)LSSETYSQAK	K(50)LSSETYSQAK(-50)	1	2	-0.61447	1881	1222		9922	10698	17035	25230	19900	10310	20721.7	0.497547	DOWN	0.0442462
P08670;P41219	VIM; PRPH	sp|P08670|VIME_HUMAN Vimentin OS=Homo sapiens OX=9606 GN=VIM PE=1 SV=4;sp|P41219|PERI_HUMAN Peripherin OS=Homo sapiens OX=9606 GN=PRPH PE=1 SV=2	294;290	1	70.5978	2.00728e-16	145.95	1	K	SK(1)FADLSEAANRNNDALR	SK(71)FADLSEAANRNNDALR	2	3	0.46116	567	456		90278	106810	163220	220330	210700	98544	198083	0.497488	DOWN	0.0243765
Q8WUM4	PDCD6IP	sp|Q8WUM4|PDC6I_HUMAN Programmed cell death 6-interacting protein OS=Homo sapiens OX=9606 GN=PDCD6IP PE=1 SV=1	501	1	110.833	1.28116e-13	119.58	1	K	TVLDK(1)AVQADGQVK	TVLDK(110)AVQADGQVK(-110)	5	2	0.92602	2405	1870	16229	29180	35156	56126	56702	51497	26855	54775	0.490278	DOWN	0.00868597
Q01650	SLC7A5	sp|Q01650|LAT1_HUMAN Large neutral amino acids transporter small subunit 1 OS=Homo sapiens OX=9606 GN=SLC7A5 PE=1 SV=2	19	1	54.199	1.80583e-18	128.97	1	K	RALAAPAAEEK(1)EEAR	RALAAPAAEEK(54)EEAR	11	3	0.7601	1810	1172	76972	111440	136870	242660	189890	232180	108427	221577	0.489345	DOWN	0.0088051
O60220	TIMM8A	sp|O60220|TIM8A_HUMAN Mitochondrial import inner membrane translocase subunit Tim8 A OS=Homo sapiens OX=9606 GN=TIMM8A PE=1 SV=1	88	1	92.7319	3.19864e-10	142.56	1	K	SK(1)PVFSESLSD	SK(93)PVFSESLSD	2	2	0.095736	183	188	64121	59869	73168	157630	97131	158710	65719.3	137824	0.476836	DOWN	0.0253655
P55795	HNRNPH2	sp|P55795|HNRH2_HUMAN Heterogeneous nuclear ribonucleoprotein H2 OS=Homo sapiens OX=9606 GN=HNRNPH2 PE=1 SV=1	14	1	40.2029	0.0100684	69.093	1	K	EGFVVK(1)VR	EGFVVK(40)VR	6	2	-0.11496	1450	981	21356	23440	29281	38266	58487	59420	24692.3	52057.7	0.474327	DOWN	0.0199462
P21796	VDAC1	sp|P21796|VDAC1_HUMAN Voltage-dependent anion-selective channel protein 1 OS=Homo sapiens OX=9606 GN=VDAC1 PE=1 SV=2	61	1	55.2348	6.63601e-06	90.761	1	K	VTGSLETK(1)YR	VTGSLETK(55)YR	8	2	-0.71369	893	616	23629	17717	19618	32409	38493	58313	20321.3	43071.7	0.471803	DOWN	0.0468933
Q9NRW7	VPS45	sp|Q9NRW7|VPS45_HUMAN Vacuolar protein sorting-associated protein 45 OS=Homo sapiens OX=9606 GN=VPS45 PE=1 SV=1	450	0.999883	39.3031	0.000185687	81.099	1	K	DAVAITK(1)QFLK	DAVAITK(39)QFLK(-39)	7	2	-0.52972	2810	2370	109000	192330	218290	302020	311690	488990	173207	367567	0.471225	DOWN	0.0482646
P13639	EEF2	sp|P13639|EF2_HUMAN Elongation factor 2 OS=Homo sapiens OX=9606 GN=EEF2 PE=1 SV=4	272	0.971616	15.3443	0.000231709	83.438	1	K	YFDPANGK(0.972)FSK(0.028)	YFDPANGK(15)FSK(-15)	8	3	0.89372	731	531		27541	37179	70561	69403	66520	32360	68828	0.470157	DOWN	0.00261441
P25445	FAS	sp|P25445|TNR6_HUMAN Tumor necrosis factor receptor superfamily member 6 OS=Homo sapiens OX=9606 GN=FAS PE=1 SV=1	288	1	92.5444	6.98653e-08	112.73	1	K	K(1)EAYDTLIKDLK	K(93)EAYDTLIK(-93)DLK(-100)	1	3	-0.24604	967	652	57149	91087	137690	207160	206590	194520	95308.7	202757	0.470064	DOWN	0.0105583
Q12846	STX4	sp|Q12846|STX4_HUMAN Syntaxin-4 OS=Homo sapiens OX=9606 GN=STX4 PE=1 SV=2	58	1	98.6877	2.88442e-09	129.28	1	K	LGNK(1)VQELEK	LGNK(99)VQELEK(-99)	4	2	-0.74369	1902	1241	45092	42096	53909	88419	114850	97707	47032.3	100325	0.468798	DOWN	0.00332381
Q15012	LAPTM4A	sp|Q15012|LAP4A_HUMAN Lysosomal-associated transmembrane protein 4A OS=Homo sapiens OX=9606 GN=LAPTM4A PE=1 SV=1	7	1	84.0636	0.00218014	84.064	1	K	VSMSFK(1)R	VSMSFK(84)R	6	2	0.17663	2057	1389	43008	73295		130320	103660	138320	58151.5	124100	0.468586	DOWN	0.0332673
P10809	HSPD1	sp|P10809|CH60_HUMAN 60 kDa heat shock protein, mitochondrial OS=Homo sapiens OX=9606 GN=HSPD1 PE=1 SV=2	130	0.999999	61.6632	3.59353e-05	115.04	1	K	EGFEK(1)ISK	EGFEK(62)ISK(-62)	5	2	-0.25083	638	496	171280	112160	132150	286420	349810	255490	138530	297240	0.466054	DOWN	0.00835615
P61586	RHOA	sp|P61586|RHOA_HUMAN Transforming protein RhoA OS=Homo sapiens OX=9606 GN=RHOA PE=1 SV=1	135	1	111.328	5.10194e-08	136.94	1	K	MK(1)QEPVKPEEGR	MK(110)QEPVK(-110)PEEGR	2	3	0.78413	1527	1036	14156	34221	41606	47825	73799	75045	29994.3	65556.3	0.457535	DOWN	0.0422518
P38919;P60842;Q14240	EIF4A3; EIF4A1	sp|P38919|IF4A3_HUMAN Eukaryotic initiation factor 4A-III OS=Homo sapiens OX=9606 GN=EIF4A3 PE=1 SV=4;sp|P60842|IF4A1_HUMAN Eukaryotic initiation factor 4A-I OS=Homo sapiens OX=9606 GN=EIF4A1 PE=1 SV=1;sp|Q14240|IF4A2_HUMAN Eukaryotic initiation factor 4A-	60;54;55	1	126.48	4.44824e-15	126.48	1	K	GIYAYGFEK(1)PSAIQQR	GIYAYGFEK(130)PSAIQQR	9	3	-0.046434	1142	781;1007	160680	150460	270340	310900	488840	472970	193827	424237	0.456883	DOWN	0.0283247
P06454	PTMA	sp|P06454|PTMA_HUMAN Prothymosin alpha OS=Homo sapiens OX=9606 GN=PTMA PE=1 SV=2	15	0.988777	19.4499	1.23433e-41	160.52	1	K	SDAAVDTSSEITTK(0.989)DLK(0.011)	SDAAVDTSSEITTK(19)DLK(-19)	14	2	0.75416	477	417	28784	22409	63442	103290	67073	82928	38211.7	84430.3	0.452582	DOWN	0.0487935
P68371	TUBB4B	sp|P68371|TBB4B_HUMAN Tubulin beta-4B chain OS=Homo sapiens OX=9606 GN=TUBB4B PE=1 SV=1	58	1	61.0419	5.88462e-10	102.57	1	K	INVYYNEATGGK(1)YVPR	INVYYNEATGGK(61)YVPR	12	3	1.1484	1719	1118	104700	87351		180960	252680	203180	96025.5	212273	0.452367	DOWN	0.0256825
Q96S55	WRNIP1	sp|Q96S55|WRIP1_HUMAN ATPase WRNIP1 OS=Homo sapiens OX=9606 GN=WRNIP1 PE=1 SV=2	661	1	75.2435	0.00973889	75.243	1	K	GVDFFK(1)QR	GVDFFK(75)QR	6	2	-1.2273	2547	2051	13844	35495	34180	51724	62102	72968	27839.7	62264.7	0.447118	DOWN	0.0208993
P62424	RPL7A	sp|P62424|RL7A_HUMAN 60S ribosomal protein L7a OS=Homo sapiens OX=9606 GN=RPL7A PE=1 SV=2	48	1	46.0328	3.23371e-16	141.29	1	K	NFGIGQDIQPK(1)R	NFGIGQDIQPK(46)R	11	3	0.65927	1590	1066	15279	27973	24153	41306	51897	58058	22468.3	50420.3	0.44562	DOWN	0.0105747
P11142	HSPA8	sp|P11142|HSP7C_HUMAN Heat shock cognate 71 kDa protein OS=Homo sapiens OX=9606 GN=HSPA8 PE=1 SV=1	601	1	75.9983	3.3651e-07	115.04	1	K	ELEK(1)VCNPIITK	ELEK(76)VCNPIITK(-76)	4	2	0.83249	658	498		21807	27719	64254	53909	49528	24763	55897	0.443011	DOWN	0.0142304
Q03252	LMNB2	sp|Q03252|LMNB2_HUMAN Lamin-B2 OS=Homo sapiens OX=9606 GN=LMNB2 PE=1 SV=4	308	1	63.2116	0.000123789	86.243	1	K	AASAAREELK(1)EAR	AASAAREELK(63)EAR	10	3	0.76021	1839	1189	45977		59750		108070	130740	52863.5	119405	0.442724	DOWN	0.037507
P53985	SLC16A1	sp|P53985|MOT1_HUMAN Monocarboxylate transporter 1 OS=Homo sapiens OX=9606 GN=SLC16A1 PE=1 SV=3	224	1	149.585	7.21448e-22	162.52	1	K	K(1)DLHDANTDLIGR	K(150)DLHDANTDLIGR	1	3	0.75617	1381	955	184650	255920	372700	474780	634610	741610	271090	617000	0.439368	DOWN	0.0219036
P60520	GABARAPL2	sp|P60520|GBRL2_HUMAN Gamma-aminobutyric acid receptor-associated protein-like 2 OS=Homo sapiens OX=9606 GN=GABARAPL2 PE=1 SV=1	20	1	70.6697	0.011816	70.67	1	K	CVESAK(1)IR	CVESAK(71)IR	6	2	-0.21788	1469	1002	18394	10945	23259	38687	34119	49090	17532.7	40632	0.431499	DOWN	0.015408
P11142	HSPA8	sp|P11142|HSP7C_HUMAN Heat shock cognate 71 kDa protein OS=Homo sapiens OX=9606 GN=HSPA8 PE=1 SV=1	328	1	42.4948	5.98571e-10	62.711	1	K	LDK(1)SQIHDIVLVGGSTR	LDK(42)SQIHDIVLVGGSTR	3	3	0.42896	656	498	23667	43145	75763	103840	102020	124950	47525	110270	0.430988	DOWN	0.020547
P46783	RPS10	sp|P46783|RS10_HUMAN 40S ribosomal protein S10 OS=Homo sapiens OX=9606 GN=RPS10 PE=1 SV=1	107	1	54.4363	0.000860266	70.389	1	K	PK(1)GLEGERPAR	PK(54)GLEGERPAR	2	3	1.1236	1232	835		33135	44867	82225		98831	39001	90528	0.430817	DOWN	0.0367912
Q9NZM1	MYOF	sp|Q9NZM1|MYOF_HUMAN Myoferlin OS=Homo sapiens OX=9606 GN=MYOF PE=1 SV=1	1109	0.993087	21.5735	4.03663e-37	187.01	1	K	LEGALGADTTEDGDEK(0.993)SLEK(0.007)	LEGALGADTTEDGDEK(22)SLEK(-22)	16	3	0.80697	2866	2450		50792	75674	120770	173520	150880	63233	148390	0.426127	DOWN	0.0297795
P60709;P63261	ACTB; ACTG1	sp|P60709|ACTB_HUMAN Actin, cytoplasmic 1 OS=Homo sapiens OX=9606 GN=ACTB PE=1 SV=1;sp|P63261|ACTG_HUMAN Actin, cytoplasmic 2 OS=Homo sapiens OX=9606 GN=ACTG1 PE=1 SV=1	113;113	1	45.6537	1.20929e-28	166.48	1	K	VAPEEHPVLLTEAPLNPK(1)ANR	VAPEEHPVLLTEAPLNPK(46)ANR	18	4	1.3979	1481	1005	121210	223310	193060	433700	332240	497450	179193	421130	0.425506	DOWN	0.0130907
P21796	VDAC1	sp|P21796|VDAC1_HUMAN Voltage-dependent anion-selective channel protein 1 OS=Homo sapiens OX=9606 GN=VDAC1 PE=1 SV=2	110	0.722361	4.15274	2.06515e-19	154.66	1	K	LTFDSSFSPNTGK(0.278)K(0.722)	LTFDSSFSPNTGK(-4.2)K(4.2)	14	2	0.6579	892	616	104310	116800	165140	247410	314830	368080	128750	310107	0.41518	DOWN	0.0101285
P21796	VDAC1	sp|P21796|VDAC1_HUMAN Voltage-dependent anion-selective channel protein 1 OS=Homo sapiens OX=9606 GN=VDAC1 PE=1 SV=2	109	0.739016	4.52039	2.06515e-19	154.66	1	K	LTFDSSFSPNTGK(0.739)K(0.261)	LTFDSSFSPNTGK(4.5)K(-4.5)	13	2	-0.15899	891	616	104310	116800	165140	247410	314830	368080	128750	310107	0.41518	DOWN	0.0101285
P11166	SLC2A1	sp|P11166|GTR1_HUMAN Solute carrier family 2, facilitated glucose transporter member 1 OS=Homo sapiens OX=9606 GN=SLC2A1 PE=1 SV=2	245	1	66.6595	5.88121e-41	153.18	1	K	LRGTADVTHDLQEMK(1)EESR	LRGTADVTHDLQEMK(67)EESR	15	4	2.781	672	499	73491	148380	146760	250880	289080	354000	122877	297987	0.412357	DOWN	0.0108435
Q9H3P7	ACBD3	sp|Q9H3P7|GCP60_HUMAN Golgi resident protein GCP60 OS=Homo sapiens OX=9606 GN=ACBD3 PE=1 SV=4	386	1	91.2447	1.90488e-09	106.97	1	K	EK(1)IQQDADSVITVGR	EK(91)IQQDADSVITVGR	2	3	-0.18267	2733	2267		14575	14034	38392	30607	36184	14304.5	35061	0.407989	DOWN	0.00617321
Q9NU53	GINM1	sp|Q9NU53|GINM1_HUMAN Glycoprotein integral membrane protein 1 OS=Homo sapiens OX=9606 GN=GINM1 PE=1 SV=1	327	1	124.806	4.23007e-06	124.81	1	K	AENLEDK(1)TCI	AENLEDK(120)TCI	7	2	-0.15397	2819	2386	96956	103320	139490	277590	234110	325440	113255	279047	0.405865	DOWN	0.00493634
P53985	SLC16A1	sp|P53985|MOT1_HUMAN Monocarboxylate transporter 1 OS=Homo sapiens OX=9606 GN=SLC16A1 PE=1 SV=3	223	0.981464	17.2386	2.08091e-31	138.33	1	K	SGVK(0.981)K(0.019)DLHDANTDLIGR	SGVK(17)K(-17)DLHDANTDLIGR	4	3	0.9342	1382	955	52703	80260	83684	150670	162110	222850	72215.7	178543	0.404471	DOWN	0.01217
P07900;P08238;Q14568	HSP90AA1; HSP90AB1	sp|P07900|HS90A_HUMAN Heat shock protein HSP 90-alpha OS=Homo sapiens OX=9606 GN=HSP90AA1 PE=1 SV=5;sp|P08238|HS90B_HUMAN Heat shock protein HSP 90-beta OS=Homo sapiens OX=9606 GN=HSP90AB1 PE=1 SV=4;sp|Q14568|HS902_HUMAN Heat shock protein HSP 90-alpha A2	112;107;112	0.873529	8.39285	1.12663e-07	81.48	1	K	ADLINNLGTIAK(0.874)SGTK(0.126)	ADLINNLGTIAK(8.4)SGTK(-8.4)	12	2	0.22507	520	439;448	74329		103110	187900	216600	254970	88719.5	219823	0.403595	DOWN	0.0171496
Q9Y287	ITM2B	sp|Q9Y287|ITM2B_HUMAN Integral membrane protein 2B OS=Homo sapiens OX=9606 GN=ITM2B PE=1 SV=1	3	1	70.7047	0.00345	71.066	1	K	VK(1)VTFNSALAQK	VK(71)VTFNSALAQK(-71)	2	2	-0.40303	3000	2607	15584	13156	21155	36425	46923		16631.7	41674	0.39909	DOWN	0.0150283
Q99755	PIP5K1A	sp|Q99755|PI51A_HUMAN Phosphatidylinositol 4-phosphate 5-kinase type-1 alpha OS=Homo sapiens OX=9606 GN=PIP5K1A PE=1 SV=1	103	1	74.6429	3.55492e-85	258.61	1	K	GAIQLGITHTVGSLSTK(1)PER	GAIQLGITHTVGSLSTK(75)PER	17	3	0.85878	2588	2091	318220	679800	684230	1419800	1330000	1543300	560750	1.43103e+06	0.39185	DOWN	0.00307283
O00148	DDX39A	sp|O00148|DX39A_HUMAN ATP-dependent RNA helicase DDX39A OS=Homo sapiens OX=9606 GN=DDX39A PE=1 SV=2	190	0.908347	9.96103	0.0165102	70.67	1	K	SFSLK(0.092)NVK(0.908)	SFSLK(-10)NVK(10)	8	2	-1.0057	42	42		22910	30387		64460	71755	26648.5	68107.5	0.391271	DOWN	0.0155033
Q15004	PCLAF	sp|Q15004|PAF15_HUMAN PCNA-associated factor OS=Homo sapiens OX=9606 GN=PCLAF PE=1 SV=1	24	1	68.1275	3.69694e-52	243.29	1	K	K(1)VLGSSTSATNSTSVSSR	K(68)VLGSSTSATNSTSVSSR	1	2	0.05834	2054	1385	172690	186270	253330	343700	561570	660040	204097	521770	0.391162	DOWN	0.0303823
Q96G61;Q8NFP7;Q9NZJ9;A0A024RBG1	NUDT11; NUDT10	sp|Q96G61|NUD11_HUMAN Diphosphoinositol polyphosphate phosphohydrolase 3-beta OS=Homo sapiens OX=9606 GN=NUDT11 PE=1 SV=1;sp|Q8NFP7|NUD10_HUMAN Diphosphoinositol polyphosphate phosphohydrolase 3-alpha OS=Homo sapiens OX=9606 GN=NUDT10 PE=1 SV=1;sp|Q9NZJ9|N	73;73;74;74	0.913641	10.2447	0.00111335	74.269	1	K	EVYEEAGVK(0.914)GK(0.086)	EVYEEAGVK(10)GK(-10)	9	2	-0.92197	0	0		4906	2898.4		10122	10928	3902.2	10525	0.370755	DOWN	0.0256534
P60709;P63261;P62736;P63267	ACTB; ACTG1; ACTA2	sp|P60709|ACTB_HUMAN Actin, cytoplasmic 1 OS=Homo sapiens OX=9606 GN=ACTB PE=1 SV=1;sp|P63261|ACTG_HUMAN Actin, cytoplasmic 2 OS=Homo sapiens OX=9606 GN=ACTG1 PE=1 SV=1;sp|P62736|ACTA_HUMAN Actin, aortic smooth muscle OS=Homo sapiens OX=9606 GN=ACTA2 PE=1	326;326;328;327	0.812149	6.35821	9.47418e-18	123.42	1	K	EITALAPSTMK(0.812)IK(0.188)	EITALAPSTMK(6.4)IK(-6.4)	11	3	1.0043	1476	1005;1072	8731.1	85935	35256	132480	116480	103380	43307.4	117447	0.368741	DOWN	0.0373415
P17844	DDX5	sp|P17844|DDX5_HUMAN Probable ATP-dependent RNA helicase DDX5 OS=Homo sapiens OX=9606 GN=DDX5 PE=1 SV=1	523	1	73.6371	0.00864254	73.637	1	K	GYSSLLK(1)R	GYSSLLK(74)R	7	2	0.075165	803	582	11066	24121		53820	44419	45427	17593.5	47888.7	0.367383	DOWN	0.0164101
Q15800	MSMO1	sp|Q15800|MSMO1_HUMAN Methylsterol monooxygenase 1 OS=Homo sapiens OX=9606 GN=MSMO1 PE=1 SV=1	284	1	110.582	2.33552e-20	147.72	1	K	IFGTDSQYNAYNEK(1)R	IFGTDSQYNAYNEK(110)R	14	3	0.94829	2104	1435	55027	63424	77046	182520	123670	232130	65165.7	179440	0.363161	DOWN	0.0233471
P17302	GJA1	sp|P17302|CXA1_HUMAN Gap junction alpha-1 protein OS=Homo sapiens OX=9606 GN=GJA1 PE=1 SV=2	136	0.999999	62.9689	0.000516924	62.969	1	K	FK(1)YGIEEHGK	FK(63)YGIEEHGK(-63)	2	3	0.74056	794	579	13185	27224	28446	52142	69855	70510	22951.7	64169	0.357675	DOWN	0.00603136
P18077	RPL35A	sp|P18077|RL35A_HUMAN 60S ribosomal protein L35a OS=Homo sapiens OX=9606 GN=RPL35A PE=1 SV=2	45	1	58.4259	1.32672e-09	121.67	1	K	DETEFYLGK(1)R	DETEFYLGK(58)R	9	2	-0.6816	821	586	7217.7	12425	11993	34587	30624	24455	10545.2	29888.7	0.352817	DOWN	0.00465019
P05783	KRT18	sp|P05783|K1C18_HUMAN Keratin, type I cytoskeletal 18 OS=Homo sapiens OX=9606 GN=KRT18 PE=1 SV=2	187	1	53.5167	3.11878e-05	117.3	1	K	K(1)VIDDTNITR	K(54)VIDDTNITR	1	2	-0.88915	463	414	18639		22043	45256	59895	69338	20341	58163	0.349724	DOWN	0.0255648
P61956	SUMO2	sp|P61956|SUMO2_HUMAN Small ubiquitin-related modifier 2 OS=Homo sapiens OX=9606 GN=SUMO2 PE=1 SV=3	5	0.999772	36.4135	0.000156911	101.82	1	K	ADEK(1)PKEGVK	ADEK(36)PK(-36)EGVK(-77)	4	2	-0.28788	1530	1040		64856	129330	250850	280980	335790	97093	289207	0.335722	DOWN	0.0172916
P17302	GJA1	sp|P17302|CXA1_HUMAN Gap junction alpha-1 protein OS=Homo sapiens OX=9606 GN=GJA1 PE=1 SV=2	258	0.999756	36.1189	2.69406e-14	99.909	1	K	SDPYHATSGALSPAK(1)DCGSQK	SDPYHATSGALSPAK(36)DCGSQK(-36)	15	3	0.54747	796	579	84254	104930	133410	209430	428700	359990	107531	332707	0.323202	DOWN	0.0273709
P68363;Q71U36;P0DPH8;P0DPH7;Q6PEY2	TUBA1B; TUBA1A; TUBA3D	sp|P68363|TBA1B_HUMAN Tubulin alpha-1B chain OS=Homo sapiens OX=9606 GN=TUBA1B PE=1 SV=1;sp|Q71U36|TBA1A_HUMAN Tubulin alpha-1A chain OS=Homo sapiens OX=9606 GN=TUBA1A PE=1 SV=1;sp|P0DPH8|TBA3D_HUMAN Tubulin alpha-3D chain OS=Homo sapiens OX=9606 GN=TUBA3D	326;326;326;326;326	0.999995	53.3472	9.21079e-08	98.167	1	K	GDVVPK(1)DVNAAIATIK	GDVVPK(53)DVNAAIATIK(-53)	6	2	-0.50457	1711	1117;1633	90310	158630	216620	317070	605320	564100	155187	495497	0.313194	DOWN	0.0248091
P25686	DNAJB2	sp|P25686|DNJB2_HUMAN DnaJ homolog subfamily B member 2 OS=Homo sapiens OX=9606 GN=DNAJB2 PE=1 SV=3	59	0.994121	22.2814	1.21226e-07	110.52	1	K	EVAEAYEVLSDK(0.994)HK(0.006)R	EVAEAYEVLSDK(22)HK(-22)R	12	3	1.9665	970	654		62959	86897	206490	227320	289150	74928	240987	0.310922	DOWN	0.015457
Q9NV92	NDFIP2	sp|Q9NV92|NFIP2_HUMAN NEDD4 family-interacting protein 2 OS=Homo sapiens OX=9606 GN=NDFIP2 PE=1 SV=2	193	1	75.5003	5.73977e-08	93.162	1	K	AK(1)AAAMAAAAAETSQR	AK(76)AAAMAAAAAETSQR	2	3	0.3875	2828	2397		17881	11575	55494	46699	56386	14728	52859.7	0.278625	DOWN	0.00375048
P11166	SLC2A1	sp|P11166|GTR1_HUMAN Solute carrier family 2, facilitated glucose transporter member 1 OS=Homo sapiens OX=9606 GN=SLC2A1 PE=1 SV=2	477	1	74.7777	1.10582e-14	118.64	1	K	QGGASQSDK(1)TPEELFHPLGADSQV	QGGASQSDK(75)TPEELFHPLGADSQV	9	3	-0.047751	673	499		99999	120730	414980		390590	110364	402785	0.274004	DOWN	0.00298231
O43736	ITM2A	sp|O43736|ITM2A_HUMAN Integral membrane protein 2A OS=Homo sapiens OX=9606 GN=ITM2A PE=1 SV=2	37	1	105.358	6.54354e-20	154.35	1	K	TQILTGK(1)ELR	TQILTGK(110)ELR	7	2	0.88411	169	171	122990	109470	129060	336780	551190	557970	120507	481980	0.250024	DOWN	0.00769831
Q15012	LAPTM4A	sp|Q15012|LAP4A_HUMAN Lysosomal-associated transmembrane protein 4A OS=Homo sapiens OX=9606 GN=LAPTM4A PE=1 SV=1	224	1	56.2022	1.32407e-11	118.91	1	K	MPEK(1)EPPPPYLPA	MPEK(56)EPPPPYLPA	4	2	-0.65519	2056	1389	239250	665890	540100	2079500	1652800	2180100	481747	1970800	0.244442	DOWN	0.00191806
P08670	VIM	sp|P08670|VIME_HUMAN Vimentin OS=Homo sapiens OX=9606 GN=VIM PE=1 SV=4	188	1	47.3342	9.85879e-06	120.65	1	K	LREK(1)LQEEMLQR	LREK(47)LQEEMLQR	4	3	0.26864	558	456	8129	29652	20889	75633	84162	91529	19556.7	83774.7	0.233444	DOWN	0.00116088
P02545	LMNA	sp|P02545|LMNA_HUMAN Prelamin-A/C OS=Homo sapiens OX=9606 GN=LMNA PE=1 SV=1	171	1	68.5783	5.16388e-06	78.157	1	K	GQVAK(1)LEAALGEAK	GQVAK(69)LEAALGEAK(-69)	5	2	1.5724	383	382		5497.3	13498	27433	49332	47752	9497.65	41505.7	0.228828	DOWN	0.0443367
Q9NP58	ABCB6	sp|Q9NP58|ABCB6_HUMAN ATP-binding cassette sub-family B member 6 OS=Homo sapiens OX=9606 GN=ABCB6 PE=1 SV=1	482	1	78.3813	1.51586e-11	115.41	1	K	EAIIK(1)YQGLEWK	EAIIK(78)YQGLEWK(-78)	5	2	0.14361	2782	2334	12539	20640	38707	67324	103400	153250	23962	107991	0.221888	DOWN	0.0322342
Q9H3M7	TXNIP	sp|Q9H3M7|TXNIP_HUMAN Thioredoxin-interacting protein OS=Homo sapiens OX=9606 GN=TXNIP PE=1 SV=1	26	1	51.8724	0.000145442	112.8	1	K	VYGSGEK(1)VAGR	VYGSGEK(52)VAGR	7	2	-0.62483	2728	2265		15924	19988	126630	91495	179860	17956	132662	0.135352	DOWN	0.0407749
Q9NQX7	ITM2C	sp|Q9NQX7|ITM2C_HUMAN Integral membrane protein 2C OS=Homo sapiens OX=9606 GN=ITM2C PE=1 SV=1	14	0.992437	19.6494	9.63107e-17	106.97	1;2	K	ISFQPAVAGIK(0.992)GDK(0.705)ADK(0.302)	ISFQPAVAGIK(20)GDK(3.7)ADK(-3.7)	11	3	-0.56747	2795	2353	66777	91239		496260	606500	957490	79008	686750	0.115046	DOWN	0.0430627
P10412;Q02539;P16401;P16402;P16403	H1-4; H1-1; H1-5	sp|P10412|H14_HUMAN Histone H1.4 OS=Homo sapiens OX=9606 GN=H1-4 PE=1 SV=2;sp|Q02539|H11_HUMAN Histone H1.1 OS=Homo sapiens OX=9606 GN=H1-1 PE=1 SV=3;sp|P16401|H15_HUMAN Histone H1.5 OS=Homo sapiens OX=9606 GN=H1-5 PE=1 SV=3;sp|P16402|H13_HUMAN Histone H1.	97;100;100;98;97	1	159.318	4.61865e-91	252.02	1	K	GTLVQTK(1)GTGASGSFK	GTLVQTK(160)GTGASGSFK(-160)	7	2	1.0021	626	492;568;569	376740	1474800	489740	195800	241390	161750	780427	199647	3.90904	-	0.171878
Q8NBQ5	HSD17B11	sp|Q8NBQ5|DHB11_HUMAN Estradiol 17-beta-dehydrogenase 11 OS=Homo sapiens OX=9606 GN=HSD17B11 PE=1 SV=3	106	0.801139	6.05159	1.20383e-36	128.46	1	K	VHTFVVDCSNREDIYSSAK(0.199)K(0.801)	VHTFVVDCSNREDIYSSAK(-6.1)K(6.1)	20	4	1.2539	2348	1793	713420	375110	689260		268360	188040	592597	228200	2.59683	-	0.0851542
Q8NBW4	SLC38A9	sp|Q8NBW4|S38A9_HUMAN Neutral amino acid transporter 9 OS=Homo sapiens OX=9606 GN=SLC38A9 PE=1 SV=2	37	1	58.7937	3.54522e-05	58.794	1	K	SK(1)RPFCIEPTNIVNVNHVIQR	SK(59)RPFCIEPTNIVNVNHVIQR	2	4	0.47468	2351	1798	25025	110970			29908	24236	67997.5	27072	2.51173	-	0.442261
P04083	ANXA1	sp|P04083|ANXA1_HUMAN Annexin A1 OS=Homo sapiens OX=9606 GN=ANXA1 PE=1 SV=2	287	1	43.1683	0.00166449	61.48	1	K	LHQAMK(1)GVGTR	LHQAMK(43)GVGTR	6	2	0.30727	411	391		39073	22213	23823	6801.1	7918.8	30643	12847.6	2.38511	-	0.157097
Q9Y5V3	MAGED1	sp|Q9Y5V3|MAGD1_HUMAN Melanoma-associated antigen D1 OS=Homo sapiens OX=9606 GN=MAGED1 PE=1 SV=3	656	1	75.2435	0.000577317	121.52	1	K	FIAEVQK(1)R	FIAEVQK(75)R	7	2	6.089	3037	2682		64878	113170	35012	40363	37474	89024	37616.3	2.36663	-	0.0657013
P16949;Q93045	STMN1; STMN2	sp|P16949|STMN1_HUMAN Stathmin OS=Homo sapiens OX=9606 GN=STMN1 PE=1 SV=3;sp|Q93045|STMN2_HUMAN Stathmin-2 OS=Homo sapiens OX=9606 GN=STMN2 PE=1 SV=3	52;86	0.741325	4.57255	1.63154e-14	137.84	1	K	DLSLEEIQK(0.741)K(0.259)	DLSLEEIQK(4.6)K(-4.6)	9	2	1.0724	788	572	58557	171380	94894	56652	67030	29685	108277	51122.3	2.118	-	0.17842
Q9UPN4	CEP131	sp|Q9UPN4|CP131_HUMAN Centrosomal protein of 131 kDa OS=Homo sapiens OX=9606 GN=CEP131 PE=1 SV=3	320	1	44.0449	1.08485e-09	121.69	1	K	SGEGTLLDLHQQK(1)EAAR	SGEGTLLDLHQQK(44)EAAR	13	3	0.70788	2974	2586		152260	116670	63102	63994		134465	63548	2.11596	-	0.057613
P63010;Q10567	AP2B1; AP1B1	sp|P63010|AP2B1_HUMAN AP-2 complex subunit beta OS=Homo sapiens OX=9606 GN=AP2B1 PE=1 SV=1;sp|Q10567|AP1B1_HUMAN AP-1 complex subunit beta-1 OS=Homo sapiens OX=9606 GN=AP1B1 PE=1 SV=3	117;117	1	158.348	2.79143e-13	165.09	1	K	VDK(1)ITEYLCEPLRK	VDK(160)ITEYLCEPLRK(-160)	3	3	-0.19303	1659	1099;1229		266430	191330	151720	82068	97614	228880	110467	2.07192	-	0.0562546
P04083	ANXA1	sp|P04083|ANXA1_HUMAN Annexin A1 OS=Homo sapiens OX=9606 GN=ANXA1 PE=1 SV=2	29	1	153.988	2.52429e-23	156.48	1	K	SSK(1)GGPGSAVSPYPTFNPSSDVAALHK	SSK(150)GGPGSAVSPYPTFNPSSDVAALHK(-150)	3	4	0.39957	414	391		428420	128540	183510	99859	121330	278480	134900	2.06435	-	0.305066
P27105	STOM	sp|P27105|STOM_HUMAN Stomatin OS=Homo sapiens OX=9606 GN=STOM PE=1 SV=3	20	0.999951	43.1215	6.87667e-41	195.36	1	K	LPDSFK(1)DSPSK	LPDSFK(43)DSPSK(-43)	6	2	-1.7324	1002	670	356010	250060	602670	178030	182680	226770	402913	195827	2.0575	-	0.12142
Q8TDD5	MCOLN3	sp|Q8TDD5|MCLN3_HUMAN Mucolipin-3 OS=Homo sapiens OX=9606 GN=MCOLN3 PE=1 SV=1	529	0.999983	47.7036	2.99011e-18	121.69	1	K	TFISECK(1)DLPNSGK	TFISECK(48)DLPNSGK(-48)	7	2	0.82376	2393	1852	48600	52826	85505		33112	27547	62310.3	30329.5	2.05445	-	0.126032
Q08357	SLC20A2	sp|Q08357|S20A2_HUMAN Sodium-dependent phosphate transporter 2 OS=Homo sapiens OX=9606 GN=SLC20A2 PE=1 SV=1	370	1	41.3172	0.000347626	65.408	1	K	IHIDRGPEEK(1)PAQESNYR	IHIDRGPEEK(41)PAQESNYR	10	4	0.44402	1875	1218		51988	58059	23784	31426		55023.5	27605	1.99324	-	0.0302476
P55011	SLC12A2	sp|P55011|S12A2_HUMAN Solute carrier family 12 member 2 OS=Homo sapiens OX=9606 GN=SLC12A2 PE=1 SV=1	1017	0.738019	4.49798	1.65497e-07	117.3	1	K	LLEASTQFQK(0.738)K(0.262)	LLEASTQFQK(4.5)K(-4.5)	10	2	0.49699	1412	965		130820	132060	53772	76726	73681	131440	68059.7	1.93125	-	0.00646948
P55209	NAP1L1	sp|P55209|NP1L1_HUMAN Nucleosome assembly protein 1-like 1 OS=Homo sapiens OX=9606 GN=NAP1L1 PE=1 SV=1	87	0.999903	40.1476	0.000307011	71.066	1	K	NLQVK(1)CAQIEAK	NLQVK(40)CAQIEAK(-40)	5	2	0.44696	1442	974	17017	10798			8151	6307	13907.5	7229	1.92385	-	0.175685
O95562	SFT2D2	sp|O95562|SFT2B_HUMAN Vesicle transport protein SFT2B OS=Homo sapiens OX=9606 GN=SFT2D2 PE=1 SV=1	5	0.718263	4.06439	4.23574e-05	86.243	1	K	LK(0.718)K(0.282)VLSGQDTEDR	LK(4.1)K(-4.1)VLSGQDTEDR	2	3	0.26367	334	338	20728	28400		7192.8		18432	24564	12812.4	1.91721	-	0.226282
P13667	PDIA4	sp|P13667|PDIA4_HUMAN Protein disulfide-isomerase A4 OS=Homo sapiens OX=9606 GN=PDIA4 PE=1 SV=2	245	1	87.9419	3.64287e-07	107.08	1	K	VDATAETDLAK(1)R	VDATAETDLAK(88)R	11	2	0.51864	733	532	35540	50663	55592	31573	28256	14558	47265	24795.7	1.90618	-	0.0478564
P23526	AHCY	sp|P23526|SAHH_HUMAN Adenosylhomocysteinase OS=Homo sapiens OX=9606 GN=AHCY PE=1 SV=4	188	1	72.3651	0.00483335	72.365	1	K	SK(1)FDNLYGCR	SK(72)FDNLYGCR	2	2	3.3056	940	637	12230	21159			7357.9	10208	16694.5	8782.95	1.90079	-	0.233432
Q8IY95	TMEM192	sp|Q8IY95|TM192_HUMAN Transmembrane protein 192 OS=Homo sapiens OX=9606 GN=TMEM192 PE=1 SV=1	254	1	101.412	5.84921e-06	129.56	1	K	HNALLSK(1)R	HNALLSK(100)R	7	2	-0.082466	2313	1725	268520	169980	268890	84438	158690	130000	235797	124376	1.89584	-	0.047355
P62829	RPL23	sp|P62829|RL23_HUMAN 60S ribosomal protein L23 OS=Homo sapiens OX=9606 GN=RPL23 PE=1 SV=1	74	0.842916	7.29654	0.00174408	84.368	1	K	K(0.843)K(0.157)VHPAVVIR	K(7.3)K(-7.3)VHPAVVIR	1	3	0.8293	1618	1080	28750	20532	41730	14682	17531		30337.3	16106.5	1.88355	-	0.174736
Q15843	NEDD8	sp|Q15843|NEDD8_HUMAN NEDD8 OS=Homo sapiens OX=9606 GN=NEDD8 PE=1 SV=1	48	0.999987	48.9621	1.1804e-31	137.4	1	K	LIYSGK(1)QMNDEK	LIYSGK(49)QMNDEK(-49)	6	3	1.4569	2106	1438	96866	158660	151150	76714	48555	92492	135559	72587	1.86753	-	0.0541159
O75165	DNAJC13	sp|O75165|DJC13_HUMAN DnaJ homolog subfamily C member 13 OS=Homo sapiens OX=9606 GN=DNAJC13 PE=1 SV=5	1356	0.963352	14.1973	0.00148719	54.584	1	K	AYEFLCTK(0.963)SAK(0.037)	AYEFLCTK(14)SAK(-14)	8	2	0.57911	239	241	24916	19628	44470	11975	16748	18965	29671.3	15896	1.86659	-	0.153405
P06748	NPM1	sp|P06748|NPM_HUMAN Nucleophosmin OS=Homo sapiens OX=9606 GN=NPM1 PE=1 SV=2	267	0.999988	49.1465	0.00278651	81.099	1	K	VEAK(1)FINYVK	VEAK(49)FINYVK(-49)	4	2	0.14182	499	424	21831	36086	24795	20068	13371	11343	27570.7	14927.3	1.84699	-	0.0675776
Q14566	MCM6	sp|Q14566|MCM6_HUMAN DNA replication licensing factor MCM6 OS=Homo sapiens OX=9606 GN=MCM6 PE=1 SV=1	197	1	69.9045	0.0023809	69.905	1	K	FLLDTNK(1)SR	FLLDTNK(70)SR	7	2	0.73321	2023	1356		15146	14964	8905.3	7047.4	8531.8	15055	8161.5	1.84464	-	0.00257398
Q13535	ATR	sp|Q13535|ATR_HUMAN Serine/threonine-protein kinase ATR OS=Homo sapiens OX=9606 GN=ATR PE=1 SV=3	2604	1	60.5892	0.00868073	98.009	1	K	LQGVIK(1)TR	LQGVIK(61)TR	6	2	-0.36479	1983	1301		42920	54534		30114	24033	48727	27073.5	1.7998	-	0.0806993
P55011	SLC12A2	sp|P55011|S12A2_HUMAN Solute carrier family 12 member 2 OS=Homo sapiens OX=9606 GN=SLC12A2 PE=1 SV=1	1061	1	70.6697	0.00490422	70.67	1	K	VFIGGK(1)INR	VFIGGK(71)INR	6	2	0.56978	1416	965	21822	13438	29065	7805.5		16022	21441.7	11913.8	1.79974	-	0.243685
P84090	ERH	sp|P84090|ERH_HUMAN Enhancer of rudimentary homolog OS=Homo sapiens OX=9606 GN=ERH PE=1 SV=1	12	1	112.925	6.58295e-63	195.09	1	K	SHTILLVQPTK(1)RPEGR	SHTILLVQPTK(110)RPEGR	11	4	0.12181	1759	1145	1564200	1233800	1453200	586030	796940	993590	1.41707e+06	792187	1.7888	-	0.0148986
P10412;Q02539;P16401;P16402;P16403	H1-4; H1-1; H1-5	sp|P10412|H14_HUMAN Histone H1.4 OS=Homo sapiens OX=9606 GN=H1-4 PE=1 SV=2;sp|Q02539|H11_HUMAN Histone H1.1 OS=Homo sapiens OX=9606 GN=H1-1 PE=1 SV=3;sp|P16401|H15_HUMAN Histone H1.5 OS=Homo sapiens OX=9606 GN=H1-5 PE=1 SV=3;sp|P16402|H13_HUMAN Histone H1.	106;109;109;107;106	0.993756	25.0286	1.25675e-11	132.44	1	K	GTGASGSFK(0.994)LNK(0.003)K(0.003)	GTGASGSFK(25)LNK(-25)K(-25)	9	2	1.388	623	492;568;569	95721		130110	45505	77674	70329	112916	64502.7	1.75056	-	0.0739471
O15294	OGT	sp|O15294|OGT1_HUMAN UDP-N-acetylglucosamine--peptide N-acetylglucosaminyltransferase 110 kDa subunit OS=Homo sapiens OX=9606 GN=OGT PE=1 SV=3	16	1	174.048	3.77405e-49	174.05	1	K	ASSVGNVADSTEPTK(1)R	ASSVGNVADSTEPTK(170)R	15	2	-0.1812	125	124	51479	56748	54898	40346	23239	30493	54375	31359.3	1.73393	-	0.0113964
P08670	VIM	sp|P08670|VIME_HUMAN Vimentin OS=Homo sapiens OX=9606 GN=VIM PE=1 SV=4	334	1	53.7729	1.15971e-37	191.49	1	K	QVQSLTCEVDALK(1)GTNESLER	QVQSLTCEVDALK(54)GTNESLER	13	3	0.25105	570	456		142600	48543	62498		48608	95571.5	55553	1.72037	-	0.488508
P83731	RPL24	sp|P83731|RL24_HUMAN 60S ribosomal protein L24 OS=Homo sapiens OX=9606 GN=RPL24 PE=1 SV=1	93	1	90.3062	7.20778e-05	90.306	1	K	AITGASLADIMAK(1)R	AITGASLADIMAK(90)R	13	2	-0.56548	1752	1142		33950	29814	28268	8845.6		31882	18556.8	1.71808	-	0.311641
Q13263	TRIM28	sp|Q13263|TIF1B_HUMAN Transcription intermediary factor 1-beta OS=Homo sapiens OX=9606 GN=TRIM28 PE=1 SV=5	272	0.85772	7.86815	0.000801031	52.837	1	K	LGDK(0.002)HATLQK(0.858)STK(0.14)	LGDK(-26)HATLQK(7.9)STK(-7.9)	10	3	1.6799	1944	1276	23044	10699	21314	4764.1		16958	18352.3	10861	1.68974	-	0.347633
Q9BV40	VAMP8	sp|Q9BV40|VAMP8_HUMAN Vesicle-associated membrane protein 8 OS=Homo sapiens OX=9606 GN=VAMP8 PE=1 SV=1	47	1	180.697	3.03814e-35	195.09	1;2	K	NK(1)TEDLEATSEHFK	NK(180)TEDLEATSEHFK(-180)	2	3	1.0736	2654	2157	37397	93196	145770	50468	59403	54213	92121	54694.7	1.68428	-	0.299123
Q6Y1H2	HACD2	sp|Q6Y1H2|HACD2_HUMAN Very-long-chain (3R)-3-hydroxyacyl-CoA dehydratase 2 OS=Homo sapiens OX=9606 GN=HACD2 PE=1 SV=1	11	1	105.943	6.18235e-24	126.21	1	K	AAVAATAAAK(1)GNGGGGGR	AAVAATAAAK(110)GNGGGGGR	10	3	1.012	2236	1617	30624	43331	40932	31813	11042	25862	38295.7	22905.7	1.67189	-	0.102791
Q9UPU5	USP24	sp|Q9UPU5|UBP24_HUMAN Ubiquitin carboxyl-terminal hydrolase 24 OS=Homo sapiens OX=9606 GN=USP24 PE=1 SV=3	421	0.984058	17.9046	3.32574e-07	99.34	1	K	LIEDSTLSK(0.984)SVK(0.016)	LIEDSTLSK(18)SVK(-18)	9	2	1.9446	2979	2591	43287	59680	96597	53583		25999	66521.3	39791	1.67177	-	0.325691
P35080	PFN2	sp|P35080|PROF2_HUMAN Profilin-2 OS=Homo sapiens OX=9606 GN=PFN2 PE=1 SV=3	126	0.99624	24.2315	5.05781e-07	115.86	1	K	EGVHGGGLNK(0.996)K(0.004)	EGVHGGGLNK(24)K(-24)	10	2	0.22598	1098	739	85851	248180	244090	168330	62949		192707	115640	1.66645	-	0.403261
Q96Q45	TMEM237	sp|Q96Q45|TM237_HUMAN Transmembrane protein 237 OS=Homo sapiens OX=9606 GN=TMEM237 PE=1 SV=2	183	1	81.3204	0.000960895	88.35	1	K	VFVEK(1)SR	VFVEK(81)SR	5	2	-0.021157	2532	2036	83341	142990	164570	76833	80610		130300	78721.5	1.65521	-	0.19892
Q14152	EIF3A	sp|Q14152|EIF3A_HUMAN Eukaryotic translation initiation factor 3 subunit A OS=Homo sapiens OX=9606 GN=EIF3A PE=1 SV=1	775	0.998941	29.747	7.2168e-13	101.64	1	K	QSVYEEK(0.999)LK(0.001)QFEER	QSVYEEK(30)LK(-30)QFEER	7	3	0.66679	2006	1337	196160	291620	247970	164350	150500	134420	245250	149757	1.63766	-	0.0298589
Q13185	CBX3	sp|Q13185|CBX3_HUMAN Chromobox protein homolog 3 OS=Homo sapiens OX=9606 GN=CBX3 PE=1 SV=4	103	0.988275	19.2575	1.1291e-17	147.19	1	K	SLSDSESDDSK(0.988)SK(0.012)	SLSDSESDDSK(19)SK(-19)	11	2	-0.90254	1935	1271		82862	115810	48320	71819	61895	99336	60678	1.6371	-	0.0832353
P07737	PFN1	sp|P07737|PROF1_HUMAN Profilin-1 OS=Homo sapiens OX=9606 GN=PFN1 PE=1 SV=2	126	0.981794	17.318	1.42754e-37	197.66	1	K	EGVHGGLINK(0.982)K(0.018)	EGVHGGLINK(17)K(-17)	10	2	0.23344	511	437	306540	365490	382990	260190		174910	351673	217550	1.61652	-	0.0543112
P14625;Q58FF3	HSP90B1; HSP90B2P	sp|P14625|ENPL_HUMAN Endoplasmin OS=Homo sapiens OX=9606 GN=HSP90B1 PE=1 SV=1;sp|Q58FF3|ENPLL_HUMAN Putative endoplasmin-like protein OS=Homo sapiens OX=9606 GN=HSP90B2P PE=5 SV=1	455;112	0.999964	44.4577	0.00116406	100.84	1	K	ETLQQHK(1)LLK	ETLQQHK(44)LLK(-44)	7	2	-0.36727	745	543		15518	24850	11832	13187		20184	12509.5	1.61349	-	0.245124
P15529	CD46	sp|P15529|MCP_HUMAN Membrane cofactor protein OS=Homo sapiens OX=9606 GN=CD46 PE=1 SV=3	374	0.5	0	0.00090419	53.028	1	K	K(0.5)K(0.5)GTYLTDETHR	K(0)K(0)GTYLTDETHR	1	3	0.59944	765	557		11607	17919		8495.5	9901	14763	9198.25	1.60498	-	0.227378
Q9P0M6	MACROH2A2	sp|Q9P0M6|H2AW_HUMAN Core histone macro-H2A.2 OS=Homo sapiens OX=9606 GN=MACROH2A2 PE=1 SV=3	123	1	79.4956	1.3882e-06	86.243	1	K	GK(1)SETILSPPPEKR	GK(79)SETILSPPPEK(-79)R	2	3	0.29487	2877	2454	495600	403450	701670	119190	495560	388910	533573	334553	1.59488	-	0.235118
Q9UBI6	GNG12	sp|Q9UBI6|GBG12_HUMAN Guanine nucleotide-binding protein G(I)/G(S)/G(O) subunit gamma-12 OS=Homo sapiens OX=9606 GN=GNG12 PE=1 SV=3	4	1	232.481	2.96676e-72	232.48	1	K	SSK(1)TASTNNIAQAR	SSK(230)TASTNNIAQAR	3	2	-0.24986	2898	2481	131090	103160	138630	50126	68012	115930	124293	78022.7	1.59304	-	0.107893
P16403	H1-2	sp|P16403|H12_HUMAN Histone H1.2 OS=Homo sapiens OX=9606 GN=H1-2 PE=1 SV=2	160	1	85.813	1.59154e-05	103.87	1	K	K(1)PAAATVTK	K(86)PAAATVTK(-86)	1	2	-0.88597	782	569	48818		108830		54476	44511	78824	49493.5	1.59261	-	0.436644
P84103	SRSF3	sp|P84103|SRSF3_HUMAN Serine/arginine-rich splicing factor 3 OS=Homo sapiens OX=9606 GN=SRSF3 PE=1 SV=1	85	1	81.3355	0.00573157	81.335	1	K	VRVELSNGEK(1)R	VRVELSNGEK(81)R	10	3	1.4306	1766	1148		12112	24350		5812.7	17159	18231	11485.9	1.58726	-	0.503752
P62829	RPL23	sp|P62829|RL23_HUMAN 60S ribosomal protein L23 OS=Homo sapiens OX=9606 GN=RPL23 PE=1 SV=1	43	0.963352	14.1973	0.000184021	74.269	1	K	NLYIISVK(0.963)GIK(0.037)	NLYIISVK(14)GIK(-14)	8	2	0.65364	1620	1080	62748	60570	147280	52158	55868	63713	90199.3	57246.3	1.57564	-	0.315619
O00161	SNAP23	sp|O00161|SNP23_HUMAN Synaptosomal-associated protein 23 OS=Homo sapiens OX=9606 GN=SNAP23 PE=1 SV=1	71	1	158.893	1.85312e-47	199.4	1	K	ETEK(1)TLTELNK	ETEK(160)TLTELNK(-160)	4	2	0.39428	44	44		65748	75059	46244	38813	49423	70403.5	44826.7	1.57057	-	0.0173071
P60900	PSMA6	sp|P60900|PSA6_HUMAN Proteasome subunit alpha type-6 OS=Homo sapiens OX=9606 GN=PSMA6 PE=1 SV=1	104	0.99595	23.9074	3.41639e-07	158.57	1	K	ARYEAANWK(0.004)YK(0.996)	ARYEAANWK(-24)YK(24)	11	3	0.67808	1489	1010	415780	386650	442860	272760	258780		415097	265770	1.56186	-	0.00619605
P63010;Q10567	AP2B1; AP1B1	sp|P63010|AP2B1_HUMAN AP-2 complex subunit beta OS=Homo sapiens OX=9606 GN=AP2B1 PE=1 SV=1;sp|Q10567|AP1B1_HUMAN AP-1 complex subunit beta-1 OS=Homo sapiens OX=9606 GN=AP1B1 PE=1 SV=3	131;131	1	98.0089	8.77691e-05	98.009	1	K	CLK(1)DEDPYVR	CLK(98)DEDPYVR	3	3	1.1288	1656	1099;1229	31675	53227	56056	39733		20437	46986	30085	1.56177	-	0.262093
Q6ZVM7	TOM1L2	sp|Q6ZVM7|TM1L2_HUMAN TOM1-like protein 2 OS=Homo sapiens OX=9606 GN=TOM1L2 PE=1 SV=1	400	1	92.1783	1.30991e-28	160.81	1	K	K(1)TVTYEDPQAVGGLASALDNR	K(92)TVTYEDPQAVGGLASALDNR	1	3	0.052536	2242	1627	31600	122570	155680	76920		55433	103283	66176.5	1.56073	-	0.500331
O95864	FADS2	sp|O95864|FADS2_HUMAN Acyl-CoA 6-desaturase OS=Homo sapiens OX=9606 GN=FADS2 PE=1 SV=1	108	1	111.392	2.6794e-11	154.35	1	K	NSK(1)ITEDFR	NSK(110)ITEDFR	3	2	0.058379	358	359	153420	196710	274310	93119	156990	150340	208147	133483	1.55935	-	0.140952
Q9NX02;Q8WX94	NLRP2; NLRP7	sp|Q9NX02|NALP2_HUMAN NACHT, LRR and PYD domains-containing protein 2 OS=Homo sapiens OX=9606 GN=NLRP2 PE=1 SV=1;sp|Q8WX94|NALP7_HUMAN NACHT, LRR and PYD domains-containing protein 7 OS=Homo sapiens OX=9606 GN=NLRP7 PE=1 SV=1	567;532	1	64.906	6.27061e-10	103.69	1	K	AK(1)ELEATFGCR	AK(65)ELEATFGCR	2	2	4.0713	2840	2420	46802	81540	73972		51696	34886	67438	43291	1.55778	-	0.205544
P51511	MMP15	sp|P51511|MMP15_HUMAN Matrix metalloproteinase-15 OS=Homo sapiens OX=9606 GN=MMP15 PE=1 SV=1	662	1	84.1849	0.00997164	84.185	1	K	VLLYCK(1)R	VLLYCK(84)R	6	2	0.050323	1316	910	32612	32522	45929	17598		30418	37021	24008	1.54203	-	0.180122
P10412;P16402	H1-4; H1-3	sp|P10412|H14_HUMAN Histone H1.4 OS=Homo sapiens OX=9606 GN=H1-4 PE=1 SV=2;sp|P16402|H13_HUMAN Histone H1.3 OS=Homo sapiens OX=9606 GN=H1-3 PE=1 SV=2	46;47	1	87.5192	1.21129e-57	247.34	1	K	KASGPPVSELITK(1)AVAASK	K(-190)ASGPPVSELITK(88)AVAASK(-88)	13	3	-0.06845	622	492;568	2361600	2614900	4788100	1073300	2404800	2893700	3.25487e+06	2.12393e+06	1.53247	-	0.296521
P16403	H1-2	sp|P16403|H12_HUMAN Histone H1.2 OS=Homo sapiens OX=9606 GN=H1-2 PE=1 SV=2	46	1	87.5192	1.21129e-57	247.34	1	K	KASGPPVSELITK(1)AVAASK	K(-190)ASGPPVSELITK(88)AVAASK(-88)	13	3	-0.06845	780	569	2361600	2614900	4788100	1073300	2404800	2893700	3.25487e+06	2.12393e+06	1.53247	-	0.296521
P53985	SLC16A1	sp|P53985|MOT1_HUMAN Monocarboxylate transporter 1 OS=Homo sapiens OX=9606 GN=SLC16A1 PE=1 SV=3	216	0.999646	34.5053	2.12206e-13	148.9	1	K	SKASLEK(1)AGK	SK(-100)ASLEK(35)AGK(-35)	7	2	-0.050807	1374	955	130240		100400	51666		101310	115320	76488	1.50769	-	0.311969
P07355;A6NMY6	ANXA2; ANXA2P2	sp|P07355|ANXA2_HUMAN Annexin A2 OS=Homo sapiens OX=9606 GN=ANXA2 PE=1 SV=2;sp|A6NMY6|AXA2L_HUMAN Putative annexin A2-like protein OS=Homo sapiens OX=9606 GN=ANXA2P2 PE=5 SV=2	324;324	0.984994	18.1717	3.79254e-06	82.437	1	K	SLYYYIQQDTK(0.985)GDYQK(0.015)	SLYYYIQQDTK(18)GDYQK(-18)	11	2	1.5606	506	433		33478	12702	11921		18836	23090	15378.5	1.50145	-	0.554179
Q9NRR8	CDC42SE1	sp|Q9NRR8|C42S1_HUMAN CDC42 small effector protein 1 OS=Homo sapiens OX=9606 GN=CDC42SE1 PE=1 SV=1	15	0.999836	37.8605	1.81796e-11	99.855	1	K	LGCCVVEK(1)PQPK	LGCCVVEK(38)PQPK(-38)	8	2	1.0909	2809	2368	69908	67360	92651	48495	35580	70065	76639.7	51380	1.49162	-	0.121328
P57740	NUP107	sp|P57740|NU107_HUMAN Nuclear pore complex protein Nup107 OS=Homo sapiens OX=9606 GN=NUP107 PE=1 SV=1	501	0.736982	4.47472	2.1532e-05	129.28	1	K	VFEELQATDK(0.737)K(0.263)R	VFEELQATDK(4.5)K(-4.5)R	10	3	0.72699	1456	992		17184	15291		10614	11258	16237.5	10936	1.48478	-	0.0337723
P06213;P08069;P14616	INSR; IGF1R	sp|P06213|INSR_HUMAN Insulin receptor OS=Homo sapiens OX=9606 GN=INSR PE=1 SV=4;sp|P08069|IGF1R_HUMAN Insulin-like growth factor 1 receptor OS=Homo sapiens OX=9606 GN=IGF1R PE=1 SV=1;sp|P14616|INSRR_HUMAN Insulin receptor-related protein OS=Homo sapiens OX	1195;1171;1151	1	49.3252	0.00377261	67.464	1	K	GGK(1)GLLPVR	GGK(49)GLLPVR	3	2	0.18146	467	415		24409	29969	14573		22138	27189	18355.5	1.48125	-	0.200587
Q9NS93	TM7SF3	sp|Q9NS93|TM7S3_HUMAN Transmembrane 7 superfamily member 3 OS=Homo sapiens OX=9606 GN=TM7SF3 PE=2 SV=1	553	0.999984	47.9934	0.00288638	85.716	1	K	LTQIK(1)GLFQK	LTQIK(48)GLFQK(-48)	5	2	0.043329	2818	2375	75334		134620	58536	88398	65754	104977	70896	1.48072	-	0.265501
Q5W0Z9	ZDHHC20	sp|Q5W0Z9|ZDH20_HUMAN Palmitoyltransferase ZDHHC20 OS=Homo sapiens OX=9606 GN=ZDHHC20 PE=1 SV=1	331	0.999998	57.3829	2.16583e-10	81.409	1	K	SSGSNQPFPIKPLSESK(1)NR	SSGSNQPFPIK(-57)PLSESK(57)NR	17	4	2.4511	2189	1553		82867	108570	58620	53903	81456	95718.5	64659.7	1.48034	-	0.122878
O60814;P57053	H2BC12; H2BC12L	sp|O60814|H2B1K_HUMAN Histone H2B type 1-K OS=Homo sapiens OX=9606 GN=H2BC12 PE=1 SV=3;sp|P57053|H2BFS_HUMAN Histone H2B type F-S OS=Homo sapiens OX=9606 GN=H2BC12L PE=1 SV=2	121;121	1	71.0812	1.11719e-09	117.3	1	K	AVTK(1)YTSAK	AVTK(71)YTSAK(-71)	4	2	-1.9754	215	222	31009000	20930000		12584000	22600000		25969500	17592000	1.47621	-	0.359611
Q96K17	BTF3L4	sp|Q96K17|BT3L4_HUMAN Transcription factor BTF3 homolog 4 OS=Homo sapiens OX=9606 GN=BTF3L4 PE=1 SV=1	115	1	48.1575	0.0103831	58.426	1	K	K(1)LAEQFPR	K(48)LAEQFPR	1	2	-1.1729	2518	2015	21634		28917	22718		11544	25275.5	17131	1.47542	-	0.346415
Q13490	BIRC2	sp|Q13490|BIRC2_HUMAN Baculoviral IAP repeat-containing protein 2 OS=Homo sapiens OX=9606 GN=BIRC2 PE=1 SV=2	410	0.999986	48.6348	0.00501315	63.397	1	K	DLVK(1)QTVQSK	DLVK(49)QTVQSK(-49)	4	2	-0.28882	1975	1296	9102.5	15161	17458		6420.4	12460	13907.2	9440.2	1.47319	-	0.337909
Q9HB71	CACYBP	sp|Q9HB71|CYBP_HUMAN Calcyclin-binding protein OS=Homo sapiens OX=9606 GN=CACYBP PE=1 SV=2	146	1	74.8486	1.9167e-06	103.87	1	K	VK(1)TDTVLILCR	VK(75)TDTVLILCR	2	2	-0.13209	2766	2311	30961	58558	55836	63668	8817	26545	48451.7	33010	1.46779	-	0.448391
Q9UM54	MYO6	sp|Q9UM54|MYO6_HUMAN Unconventional myosin-VI OS=Homo sapiens OX=9606 GN=MYO6 PE=1 SV=4	1076	0.999999	59.4585	1.0641e-12	135.5	1	K	GPAVLATK(1)AAAGTK	GPAVLATK(59)AAAGTK(-59)	8	2	1.2817	2952	2562	282790	277090	418960	253400	178280	235850	326280	222510	1.46636	-	0.114775
P33176	KIF5B	sp|P33176|KINH_HUMAN Kinesin-1 heavy chain OS=Homo sapiens OX=9606 GN=KIF5B PE=1 SV=1	420	0.999988	49.0704	0.00538501	60.892	1	K	K(1)CEEEIAK	K(49)CEEEIAK(-49)	1	2	-0.48221	1077	728		46353	34656		30717	24780	40504.5	27748.5	1.4597	-	0.191214
Q9ULX3	NOB1	sp|Q9ULX3|NOB1_HUMAN RNA-binding protein NOB1 OS=Homo sapiens OX=9606 GN=NOB1 PE=1 SV=1	40	1	76.8501	1.75063e-05	76.85	1	K	EVVTEIRDK(1)ATR	EVVTEIRDK(77)ATR	9	3	0.20656	2950	2560	44756		101480		80113	20167	73118	50140	1.45828	-	0.63363
P60900	PSMA6	sp|P60900|PSA6_HUMAN Proteasome subunit alpha type-6 OS=Homo sapiens OX=9606 GN=PSMA6 PE=1 SV=1	55	0.999998	58.139	2.79819e-18	132.93	1	K	K(1)VPDKLLDSSTVTHLFK	K(58)VPDK(-58)LLDSSTVTHLFK(-120)	1	3	0.23471	1491	1010	565220	1425000	2004600	655420	937220	1152800	1.33161e+06	915147	1.45507	-	0.399655
P49327	FASN	sp|P49327|FAS_HUMAN Fatty acid synthase OS=Homo sapiens OX=9606 GN=FASN PE=1 SV=3	1866	0.983755	18.7786	1.12181e-14	120.21	1	K	VVVQVLAEEPEAVLK(0.984)GAK(0.013)PK(0.003)	VVVQVLAEEPEAVLK(19)GAK(-19)PK(-25)	15	3	-0.52011	1259	863		143610	125760	84685	78361	114790	134685	92612	1.45429	-	0.0779227
Q8N370	SLC43A2	sp|Q8N370|LAT4_HUMAN Large neutral amino acids transporter small subunit 4 OS=Homo sapiens OX=9606 GN=SLC43A2 PE=1 SV=1	283	1	175.494	1.0613e-44	187.51	1	K	SAK(1)EQVALQEGHK	SAK(180)EQVALQEGHK(-180)	3	2	-0.3108	2337	1754	24530	48462	51432	18436	38061	29546	41474.7	28681	1.44607	-	0.279525
Q99808	SLC29A1	sp|Q99808|S29A1_HUMAN Equilibrative nucleoside transporter 1 OS=Homo sapiens OX=9606 GN=SLC29A1 PE=1 SV=3	263	1	219.127	1.63477e-77	229.38	1	K	AGK(1)EESGVSVSNSQPTNESHSIK	AGK(220)EESGVSVSNSQPTNESHSIK(-220)	3	3	0.32108	2593	2093	147160	227270	286790	148560	154820	154030	220407	152470	1.44557	-	0.168771
Q96NT5	SLC46A1	sp|Q96NT5|PCFT_HUMAN Proton-coupled folate transporter OS=Homo sapiens OX=9606 GN=SLC46A1 PE=1 SV=1	10	1	144.472	3.22587e-43	144.47	1	K	MEGSASPPEK(1)PR	MEGSASPPEK(140)PR	10	2	-0.27182	2524	2031		54101	131760	44715	72060	76672	92930.5	64482.3	1.44118	-	0.435323
P25398	RPS12	sp|P25398|RS12_HUMAN 40S ribosomal protein S12 OS=Homo sapiens OX=9606 GN=RPS12 PE=1 SV=3	129	0.989125	22.5985	0.0017915	78.816	1	K	DVIEEYFK(0.989)CK(0.005)K(0.005)	DVIEEYFK(23)CK(-23)K(-23)	8	2	-0.2526	963	651		127350	105110	79660		82089	116230	80874.5	1.43716	-	0.0872071
O60814;P57053;P58876;Q99877;P62807;Q93079;Q5QNW6;Q99879;Q99880	H2BC12; H2BC12L; H2BC5	sp|O60814|H2B1K_HUMAN Histone H2B type 1-K OS=Homo sapiens OX=9606 GN=H2BC12 PE=1 SV=3;sp|P57053|H2BFS_HUMAN Histone H2B type F-S OS=Homo sapiens OX=9606 GN=H2BC12L PE=1 SV=2;sp|P58876|H2B1D_HUMAN Histone H2B type 1-D OS=Homo sapiens OX=9606 GN=H2BC5 PE=1	47;47;47;47;47;47;47;47;47	1	106.564	3.97892e-18	128.57	1	K	VLK(1)QVHPDTGISSK	VLK(110)QVHPDTGISSK(-110)	3	3	1.4637	218	222;997;1077;1523;2098;2099	171350	169740	197750	97789	154700	125660	179613	126050	1.42494	-	0.0462386
P23527;P33778;Q96A08;Q8N257	H2BC17; H2BC3; H2BC1	sp|P23527|H2B1O_HUMAN Histone H2B type 1-O OS=Homo sapiens OX=9606 GN=H2BC17 PE=1 SV=3;sp|P33778|H2B1B_HUMAN Histone H2B type 1-B OS=Homo sapiens OX=9606 GN=H2BC3 PE=1 SV=2;sp|Q96A08|H2B1A_HUMAN Histone H2B type 1-A OS=Homo sapiens OX=9606 GN=H2BC1 PE=1 SV	47;47;48;47	1	106.564	3.97892e-18	128.57	1	K	VLK(1)QVHPDTGISSK	VLK(110)QVHPDTGISSK(-110)	3	3	1.4637	944	638;1751	171350	169740	197750	97789	154700	125660	179613	126050	1.42494	-	0.0462386
P50454	SERPINH1	sp|P50454|SERPH_HUMAN Serpin H1 OS=Homo sapiens OX=9606 GN=SERPINH1 PE=1 SV=2	39	1	92.4278	0.00145353	92.428	1	K	LSPK(1)AATLAER	LSPK(92)AATLAER	4	2	1.1283	1289	891	167430	236400			158110	125930	201915	142020	1.42174	-	0.256156
P35998	PSMC2	sp|P35998|PRS7_HUMAN 26S proteasome regulatory subunit 7 OS=Homo sapiens OX=9606 GN=PSMC2 PE=1 SV=3	422	1	43.1683	0.00375273	57.888	1	K	SYAK(1)FSATPR	SYAK(43)FSATPR	4	2	-0.011872	1113	755	24551	31827			19332	20348	28189	19840	1.42082	-	0.150938
P16403	H1-2	sp|P16403|H12_HUMAN Histone H1.2 OS=Homo sapiens OX=9606 GN=H1-2 PE=1 SV=2	34	1	125.503	3.18654e-26	130.65	1	K	K(1)ASGPPVSELITK	K(130)ASGPPVSELITK(-130)	1	2	0.49451	781	569	457420	506280	651220	272550	458200	408750	538307	379833	1.41722	-	0.120094
P10412;P16402	H1-4; H1-3	sp|P10412|H14_HUMAN Histone H1.4 OS=Homo sapiens OX=9606 GN=H1-4 PE=1 SV=2;sp|P16402|H13_HUMAN Histone H1.3 OS=Homo sapiens OX=9606 GN=H1-3 PE=1 SV=2	34;35	1	125.503	3.18654e-26	130.65	1	K	K(1)ASGPPVSELITK	K(130)ASGPPVSELITK(-130)	1	2	0.49451	628	492;568	457420	506280	651220	272550	458200	408750	538307	379833	1.41722	-	0.120094
P07737	PFN1	sp|P07737|PROF1_HUMAN Profilin-1 OS=Homo sapiens OX=9606 GN=PFN1 PE=1 SV=2	127	0.996786	24.9162	1.42754e-37	192.6	1	K	EGVHGGLINK(0.003)K(0.997)	EGVHGGLINK(-25)K(25)	11	3	0.56658	512	437	170540	233540	248050	188670	158700	112890	217377	153420	1.41687	-	0.119846
Q9H0F6	SHARPIN	sp|Q9H0F6|SHRPN_HUMAN Sharpin OS=Homo sapiens OX=9606 GN=SHARPIN PE=1 SV=1	189	1	102.259	2.32303e-37	201.65	1	K	AIAGGDEK(1)GAAQVAAVLAQHR	AIAGGDEK(100)GAAQVAAVLAQHR	8	3	1.2523	2706	2234	231300	549570	491150	306480	250140	341310	424007	299310	1.41661	-	0.286013
P61088;Q5JXB2	UBE2N; UBE2NL	sp|P61088|UBE2N_HUMAN Ubiquitin-conjugating enzyme E2 N OS=Homo sapiens OX=9606 GN=UBE2N PE=1 SV=1;sp|Q5JXB2|UE2NL_HUMAN Putative ubiquitin-conjugating enzyme E2 N-like OS=Homo sapiens OX=9606 GN=UBE2NL PE=1 SV=1	82;83	1	90.2625	3.6178e-07	140.05	1	K	IYHPNVDK(1)LGR	IYHPNVDK(90)LGR	8	3	1.2404	1507	1020	914830	2319400	2213300	1381400	913090	1561800	1.81584e+06	1285430	1.41263	-	0.340969
Q9NW97	TMEM51	sp|Q9NW97|TMM51_HUMAN Transmembrane protein 51 OS=Homo sapiens OX=9606 GN=TMEM51 PE=1 SV=1	210	1	63.9449	0.00127519	90.263	1	K	SEK(1)LHLKDFR	SEK(64)LHLK(-64)DFR	3	2	-0.64218	2836	2410		95629	131870	59073		102210	113750	80641.5	1.41056	-	0.36085
P08195	SLC3A2	sp|P08195|4F2_HUMAN 4F2 cell-surface antigen heavy chain OS=Homo sapiens OX=9606 GN=SLC3A2 PE=1 SV=3	147	1	207.857	4.09766e-38	209.7	1	K	IK(1)VAEDEAEAAAAAK	IK(210)VAEDEAEAAAAAK(-210)	2	2	1.1883	544	447	1177400	966540	1098300	716520	764010	818360	1.08075e+06	766297	1.41035	-	0.00993755
O43318	MAP3K7	sp|O43318|M3K7_HUMAN Mitogen-activated protein kinase kinase kinase 7 OS=Homo sapiens OX=9606 GN=MAP3K7 PE=1 SV=1	590	1	72.4922	2.7448e-05	113.14	1	K	K(1)QLEVIR	K(72)QLEVIR	1	2	0.20263	145	156	94217	154110	127190	140780	71812	54291	125172	88961	1.40705	-	0.315354
P45880	VDAC2	sp|P45880|VDAC2_HUMAN Voltage-dependent anion-selective channel protein 2 OS=Homo sapiens OX=9606 GN=VDAC2 PE=1 SV=2	31	1	63.8309	5.98445e-12	108.4	1	K	DIFNK(1)GFGFGLVK	DIFNK(64)GFGFGLVK(-64)	5	2	0.20892	1202	817		34122	32003	23045	23173	24405	33062.5	23541	1.40446	-	0.00223358
Q7KYR7	BTN2A1	sp|Q7KYR7|BT2A1_HUMAN Butyrophilin subfamily 2 member A1 OS=Homo sapiens OX=9606 GN=BTN2A1 PE=1 SV=3	295	1	68.3099	1.96777e-05	131.22	1	K	EIALK(1)ELEKER	EIALK(68)ELEK(-68)ER	5	3	0.088561	2245	1635	144030	153630	157560	77537	144580	102610	151740	108242	1.40185	-	0.0948947
Q7Z6Z7	HUWE1	sp|Q7Z6Z7|HUWE1_HUMAN E3 ubiquitin-protein ligase HUWE1 OS=Homo sapiens OX=9606 GN=HUWE1 PE=1 SV=3	1107	0.97632	16.1522	0.00264996	55.754	1	K	STASALTK(0.976)LLTK(0.024)	STASALTK(16)LLTK(-16)	8	2	1.1771	2263	1671		33273	49840		21588	37786	41556.5	29687	1.39982	-	0.41331
Q99879	H2BC14	sp|Q99879|H2B1M_HUMAN Histone H2B type 1-M OS=Homo sapiens OX=9606 GN=H2BC14 PE=1 SV=3	6	0.999922	41.0541	0.00789939	60.547	1	K	PEPVK(1)SAPVPK	PEPVK(41)SAPVPK(-41)	5	2	-0.18759	2605	2098		30693	29314	12291	30681		30003.5	21486	1.39642	-	0.453146
P11142	HSPA8	sp|P11142|HSP7C_HUMAN Heat shock cognate 71 kDa protein OS=Homo sapiens OX=9606 GN=HSPA8 PE=1 SV=1	257	1	84.0636	0.0010975	104.76	1	K	DISENK(1)R	DISENK(84)R	6	2	-1.0291	657	498	1024200		1245200	801160	524700	1123600	1134700	816487	1.38973	-	0.27374
P55036	PSMD4	sp|P55036|PSMD4_HUMAN 26S proteasome non-ATPase regulatory subunit 4 OS=Homo sapiens OX=9606 GN=PSMD4 PE=1 SV=1	40	1	76.1958	5.85812e-32	169.05	1	K	LQAQQDAVNIVCHSK(1)TR	LQAQQDAVNIVCHSK(76)TR	15	3	0.9895	1420	966	191030	208550	197220	106350	142760	182470	198933	143860	1.38283	-	0.0712118
Q6IAA8	LAMTOR1	sp|Q6IAA8|LTOR1_HUMAN Ragulator complex protein LAMTOR1 OS=Homo sapiens OX=9606 GN=LAMTOR1 PE=1 SV=2	20	1	165.273	3.05317e-23	166.65	1	K	K(1)LLLDPSSPPTK	K(170)LLLDPSSPPTK(-170)	1	2	0.025912	2205	1574	679890	750410	923780	598450	562610	544510	784693	568523	1.38023	-	0.0434892
Q8IVM0	CCDC50	sp|Q8IVM0|CCD50_HUMAN Coiled-coil domain-containing protein 50 OS=Homo sapiens OX=9606 GN=CCDC50 PE=1 SV=1	108	0.986859	18.7564	4.88161e-07	99.855	1	K	IQEK(0.013)K(0.987)DEDIAR	IQEK(-19)K(19)DEDIAR	5	3	0.54661	2303	1710	178910	240410	257940	150510		177540	225753	164025	1.37633	-	0.154032
P36543	ATP6V1E1	sp|P36543|VATE1_HUMAN V-type proton ATPase subunit E 1 OS=Homo sapiens OX=9606 GN=ATP6V1E1 PE=1 SV=1	10	0.998355	27.83	1.30127e-11	136.84	1	K	ALSDADVQK(0.998)QIK(0.002)	ALSDADVQK(28)QIK(-28)	9	2	0.13721	1117	759	71464	72346	71740	49763	54638	52398	71850	52266.3	1.37469	-	0.000165908
P50851;Q8NFP9	LRBA; NBEA	sp|P50851|LRBA_HUMAN Lipopolysaccharide-responsive and beige-like anchor protein OS=Homo sapiens OX=9606 GN=LRBA PE=1 SV=4;sp|Q8NFP9|NBEA_HUMAN Neurobeachin OS=Homo sapiens OX=9606 GN=NBEA PE=1 SV=3	2279;2353	1	137.617	3.17412e-08	171.34	1	K	DLSKPIGALNPK(1)R	DLSK(-140)PIGALNPK(140)R	12	3	1.3195	1293	898	123670	496450	325750	165550	344230	180330	315290	230037	1.37061	-	0.523202
Q13433	SLC39A6	sp|Q13433|S39A6_HUMAN Zinc transporter ZIP6 OS=Homo sapiens OX=9606 GN=SLC39A6 PE=1 SV=3	467	0.729842	4.31612	9.85879e-06	94.66	1	K	KPENDDDVEIK(0.73)K(0.27)	K(-65)PENDDDVEIK(4.3)K(-4.3)	11	2	-1.0494	1968	1289	95253	147810		82084		95416	121532	88750	1.36937	-	0.350143
P62826	RAN	sp|P62826|RAN_HUMAN GTP-binding nuclear protein Ran OS=Homo sapiens OX=9606 GN=RAN PE=1 SV=3	134	1	60.5892	0.00956943	93.561	1	K	AK(1)SIVFHR	AK(61)SIVFHR	2	2	0.021617	1615	1079	48976	33684	56750	26025		42040	46470	34032.5	1.36546	-	0.324927
Q99460	PSMD1	sp|Q99460|PSMD1_HUMAN 26S proteasome non-ATPase regulatory subunit 1 OS=Homo sapiens OX=9606 GN=PSMD1 PE=1 SV=2	838	0.82485	6.72964	1.76416e-12	132.44	1	K	VSTAVLSITAK(0.825)AK(0.175)	VSTAVLSITAK(6.7)AK(-6.7)	11	2	-0.054176	2563	2068	143980	144780	212080	154980	112320	100670	166947	122657	1.36109	-	0.188369
O14828	SCAMP3	sp|O14828|SCAM3_HUMAN Secretory carrier-associated membrane protein 3 OS=Homo sapiens OX=9606 GN=SCAMP3 PE=1 SV=3	109	1	125.981	3.71005e-05	137.84	1	K	K(1)AEELDRR	K(130)AEELDRR	1	2	-0.10527	90	89	1509100	2145000	3204500	1487900	1331700	2243100	2286200	1.68757e+06	1.35473	-	0.352082
Q16186	ADRM1	sp|Q16186|ADRM1_HUMAN Proteasomal ubiquitin receptor ADRM1 OS=Homo sapiens OX=9606 GN=ADRM1 PE=1 SV=2	21	1	94.6597	1.36893e-14	108.4	1	K	GASNK(1)YLVEFR	GASNK(95)YLVEFR	5	2	0.10846	2108	1440	333600	388850	375440	254700	253350	305890	365963	271313	1.34886	-	0.0169002
P63220	RPS21	sp|P63220|RS21_HUMAN 40S ribosomal protein S21 OS=Homo sapiens OX=9606 GN=RPS21 PE=1 SV=1	81	1	133.68	2.82548e-11	133.68	1	K	ADGIVSK(1)NF	ADGIVSK(130)NF	7	2	-0.70665	1685	1109		104850	115440	95103	66650	83530	110145	81761	1.34716	-	0.0880189
Q9UM54	MYO6	sp|Q9UM54|MYO6_HUMAN Unconventional myosin-VI OS=Homo sapiens OX=9606 GN=MYO6 PE=1 SV=4	993	1	79.7951	3.36756e-09	91.245	1	K	QK(1)EEESQQQAVLEQERR	QK(80)EEESQQQAVLEQERR	2	4	2.2409	2953	2562	43450		52157	32349	34095	40142	47803.5	35528.7	1.34549	-	0.0703213
Q16186	ADRM1	sp|Q16186|ADRM1_HUMAN Proteasomal ubiquitin receptor ADRM1 OS=Homo sapiens OX=9606 GN=ADRM1 PE=1 SV=2	34	1	73.068	6.4962e-07	103.69	1	K	MSLK(1)GTTVTPDKR	MSLK(73)GTTVTPDK(-73)R	4	3	0.50596	2109	1440	58731	134230	133760	80981	69821	92033	108907	80945	1.34544	-	0.34098
P63218	GNG5	sp|P63218|GBG5_HUMAN Guanine nucleotide-binding protein G(I)/G(S)/G(O) subunit gamma-5 OS=Homo sapiens OX=9606 GN=GNG5 PE=1 SV=3	11	0.735992	4.45256	0.000737817	65.933	1	K	SGSSSVAAMK(0.736)K(0.264)	SGSSSVAAMK(4.5)K(-4.5)	10	2	-1.0503	1683	1108		15605	12312		10121	10672	13958.5	10396.5	1.34262	-	0.166463
Q00765	REEP5	sp|Q00765|REEP5_HUMAN Receptor expression-enhancing protein 5 OS=Homo sapiens OX=9606 GN=REEP5 PE=1 SV=3	176	1	76.1846	2.95878e-05	81.335	1	K	K(1)ATVNLLGEEKK	K(76)ATVNLLGEEK(-76)K(-76)	1	3	-0.022457	1791	1164		15945	23918		12797	16903	19931.5	14850	1.34219	-	0.374679
Q9HA65	TBC1D17	sp|Q9HA65|TBC17_HUMAN TBC1 domain family member 17 OS=Homo sapiens OX=9606 GN=TBC1D17 PE=1 SV=3	22	0.941724	12.0844	0.000522619	70.389	1	K	GGVYLHTSAK(0.942)K(0.058)	GGVYLHTSAK(12)K(-12)	10	2	-0.95709	2762	2308	15986	20839	31529	13018	20989		22784.7	17003.5	1.34	-	0.447388
P15121	AKR1B1	sp|P15121|ALDR_HUMAN Aldo-keto reductase family 1 member B1 OS=Homo sapiens OX=9606 GN=AKR1B1 PE=1 SV=3	263	1	44.5975	0.000166797	67.548	1	K	NLVVIPK(1)SVTPER	NLVVIPK(45)SVTPER	7	2	0.22823	751	552	18428	36448		17703	21366	22433	27438	20500.7	1.3384	-	0.392683
Q13433	SLC39A6	sp|Q13433|S39A6_HUMAN Zinc transporter ZIP6 OS=Homo sapiens OX=9606 GN=SLC39A6 PE=1 SV=3	468	0.781334	5.53114	9.85879e-06	106	1	K	KPENDDDVEIK(0.219)K(0.781)	K(-44)PENDDDVEIK(-5.5)K(5.5)	12	3	-0.15062	1969	1289	95253	147810	148180	82084	115390	95416	130414	97630	1.3358	-	0.177682
P10412;Q02539;P22492;P16402;P16403	H1-4; H1-1; H1-6	sp|P10412|H14_HUMAN Histone H1.4 OS=Homo sapiens OX=9606 GN=H1-4 PE=1 SV=2;sp|Q02539|H11_HUMAN Histone H1.1 OS=Homo sapiens OX=9606 GN=H1-1 PE=1 SV=3;sp|P22492|H1T_HUMAN Histone H1t OS=Homo sapiens OX=9606 GN=H1-6 PE=2 SV=4;sp|P16402|H13_HUMAN Histone H1.3	75;78;79;76;75	1	244.446	5.76259e-75	244.45	1	K	ALAAAGYDVEK(1)NNSR	ALAAAGYDVEK(240)NNSR	11	2	0.43765	621	492;568;569	342620	413730	485180	233440	365300	332990	413843	310577	1.3325	-	0.145156
Q6W2J9;Q5H9F3	BCOR; BCORL1	sp|Q6W2J9|BCOR_HUMAN BCL-6 corepressor OS=Homo sapiens OX=9606 GN=BCOR PE=1 SV=1;sp|Q5H9F3|BCORL_HUMAN BCL-6 corepressor-like protein 1 OS=Homo sapiens OX=9606 GN=BCORL1 PE=1 SV=2	1460;1493	1	160.618	7.34626e-45	184.27	1	K	RLIVNK(1)NAGETLLQR	RLIVNK(160)NAGETLLQR	6	3	0.27514	2155	1508	363750	523560	452090	427150	296880	287580	446467	337203	1.32403	-	0.16574
P36578	RPL4	sp|P36578|RL4_HUMAN 60S ribosomal protein L4 OS=Homo sapiens OX=9606 GN=RPL4 PE=1 SV=5	294	1	52.591	0.00124853	77.072	1	K	ILK(1)SPEIQR	ILK(53)SPEIQR	3	2	0.45437	1121	761		37344	42129	32643	27556		39736.5	30099.5	1.32017	-	0.110042
Q14527	HLTF	sp|Q14527|HLTF_HUMAN Helicase-like transcription factor OS=Homo sapiens OX=9606 GN=HLTF PE=1 SV=2	682	1	85.7159	0.000193949	85.716	1	K	IYQSVK(1)NEGR	IYQSVK(86)NEGR	6	2	-0.68886	2020	1352	19346	28910	26130	13297	24329		24795.3	18813	1.31799	-	0.356983
Q9P2R3	ANKFY1	sp|Q9P2R3|ANFY1_HUMAN Rabankyrin-5 OS=Homo sapiens OX=9606 GN=ANKFY1 PE=1 SV=2	858	1	101.412	0.000383485	113.1	1	K	SAEAILK(1)R	SAEAILK(100)R	7	2	-0.63949	2889	2473	82033	109300	128270	88468	80545	73973	106534	80995.3	1.31531	-	0.143427
Q86WC4	OSTM1	sp|Q86WC4|OSTM1_HUMAN Osteopetrosis-associated transmembrane protein 1 OS=Homo sapiens OX=9606 GN=OSTM1 PE=1 SV=1	321	1	53.051	2.82046e-75	212.78	1	K	RLK(1)SSTSFANIQENSN	RLK(53)SSTSFANIQENSN	3	2	0.9717	2286	1695	121480	136530	167510	88663	132920	102000	141840	107861	1.31503	-	0.14584
P35241	RDX	sp|P35241|RADI_HUMAN Radixin OS=Homo sapiens OX=9606 GN=RDX PE=1 SV=1	162	0.999932	41.6742	1.74448e-07	120.33	1	K	VLEQHK(1)LTK	VLEQHK(42)LTK(-42)	6	2	0.15793	1106	744	393980	449260	497610	186370	467640	368240	446950	340750	1.31167	-	0.292206
P50990	CCT8	sp|P50990|TCPQ_HUMAN T-complex protein 1 subunit theta OS=Homo sapiens OX=9606 GN=CCT8 PE=1 SV=4	440	1	57.8879	7.95481e-05	109.88	1	K	K(1)FAEAFEAIPR	K(58)FAEAFEAIPR	1	3	-1.1821	1300	901		15446	22649	18304	10830		19047.5	14567	1.30758	-	0.478965
P42167	TMPO	sp|P42167|LAP2B_HUMAN Lamina-associated polypeptide 2, isoforms beta/gamma OS=Homo sapiens OX=9606 GN=TMPO PE=1 SV=2	389	0.999733	35.7362	0.000131733	79.311	1	K	MEESFSSK(1)YVPK	MEESFSSK(36)YVPK(-36)	8	2	1.3024	1183	801	9600.1	24735	25800	17713	13011		20045	15362	1.30485	-	0.55017
Q13505	MTX1	sp|Q13505|MTX1_HUMAN Metaxin-1 OS=Homo sapiens OX=9606 GN=MTX1 PE=1 SV=3	227	1	127.028	3.05008e-11	138.23	1	K	EK(1)YNADYDLSAR	EK(130)YNADYDLSAR	2	3	1.0456	1980	1299	76466	142470	118030	90775	88389	80377	112322	86513.7	1.29832	-	0.25668
Q86YT6	MIB1	sp|Q86YT6|MIB1_HUMAN E3 ubiquitin-protein ligase MIB1 OS=Homo sapiens OX=9606 GN=MIB1 PE=1 SV=1	873	0.804189	6.1352	2.57123e-05	84.999	1	K	TKIEECVVCSDK(0.196)K(0.804)	TK(-83)IEECVVCSDK(-6.1)K(6.1)	13	3	1.7696	2297	1703		47220	41586	29010		39569	44403	34289.5	1.29494	-	0.233077
Q5VST6	ABHD17B	sp|Q5VST6|AB17B_HUMAN Alpha/beta hydrolase domain-containing protein 17B OS=Homo sapiens OX=9606 GN=ABHD17B PE=1 SV=1	207	1	81.6382	0.000154039	84.309	1	K	K(1)TYCFDAFPNIDK	K(82)TYCFDAFPNIDK(-82)	1	3	0.58277	2179	1544	419610	262830	445300	282420		298710	375913	290565	1.29373	-	0.3316
Q5VST6;Q96GS6	ABHD17B; ABHD17A	sp|Q5VST6|AB17B_HUMAN Alpha/beta hydrolase domain-containing protein 17B OS=Homo sapiens OX=9606 GN=ABHD17B PE=1 SV=1;sp|Q96GS6|AB17A_HUMAN Alpha/beta hydrolase domain-containing protein 17A OS=Homo sapiens OX=9606 GN=ABHD17A PE=1 SV=1	206;226	0.5	0	0.0111804	67.903	1	K	VAFPDTK(0.5)K(0.5)	VAFPDTK(0)K(0)	7	2	-0.35512	2180	1544;1995	419610	262830	445300	282420		298710	375913	290565	1.29373	-	0.3316
Q96GS6	ABHD17A	sp|Q96GS6|AB17A_HUMAN Alpha/beta hydrolase domain-containing protein 17A OS=Homo sapiens OX=9606 GN=ABHD17A PE=1 SV=1	227	0.5	0	0.0111804	67.903	1	K	VAFPDTK(0.5)K(0.5)	VAFPDTK(0)K(0)	8	2	-0.35512	2503	1995	419610	262830	445300	282420		298710	375913	290565	1.29373	-	0.3316
O14828	SCAMP3	sp|O14828|SCAM3_HUMAN Secretory carrier-associated membrane protein 3 OS=Homo sapiens OX=9606 GN=SCAMP3 PE=1 SV=3	74	1	115.278	0.000188131	133.68	1	K	K(1)LSPTEPK	K(120)LSPTEPK(-120)	1	2	0.1958	91	89	1665300	1535900	2265600	1481500	1276400	1473300	1.82227e+06	1410400	1.29202	-	0.153972
Q13564	NAE1	sp|Q13564|ULA1_HUMAN NEDD8-activating enzyme E1 regulatory subunit OS=Homo sapiens OX=9606 GN=NAE1 PE=1 SV=1	12	0.999931	41.6358	0.000807191	83.623	1	K	LLKEQK(1)YDR	LLK(-42)EQK(42)YDR	6	2	-0.063813	1986	1303	120050	91140	107360	78775		85883	106183	82329	1.28974	-	0.12128
O43765	SGTA	sp|O43765|SGTA_HUMAN Small glutamine-rich tetratricopeptide repeat-containing protein alpha OS=Homo sapiens OX=9606 GN=SGTA PE=1 SV=1	160	1	112.703	1.68729e-12	116.13	1	K	AICIDPAYSK(1)AYGR	AICIDPAYSK(110)AYGR	10	2	0.50843	174	175	32643	54952	48517	42384	29317	33872	45370.7	35191	1.28927	-	0.254393
P33527	ABCC1	sp|P33527|MRP1_HUMAN Multidrug resistance-associated protein 1 OS=Homo sapiens OX=9606 GN=ABCC1 PE=1 SV=3	636	1	170.221	5.74393e-28	171.2	1	K	RPVK(1)DGGGTNSITVR	RPVK(170)DGGGTNSITVR	4	3	0.78057	1080	731	291380	279930	390540	181460	269530	296570	320617	249187	1.28665	-	0.221763
P22234	PAICS	sp|P22234|PUR6_HUMAN Bifunctional phosphoribosylaminoimidazole carboxylase/phosphoribosylaminoimidazole succinocarboxamide synthetase OS=Homo sapiens OX=9606 GN=PAICS PE=1 SV=3	12	0.5	0	7.76672e-13	119.07	1	K	ATAEVLNIGK(0.5)K(0.5)	ATAEVLNIGK(0)K(0)	11	2	-0.3095	905	622	92512	106980	116540	103470	75822	68847	105344	82713	1.27361	-	0.148628
P22234	PAICS	sp|P22234|PUR6_HUMAN Bifunctional phosphoribosylaminoimidazole carboxylase/phosphoribosylaminoimidazole succinocarboxamide synthetase OS=Homo sapiens OX=9606 GN=PAICS PE=1 SV=3	11	0.5	0	7.76672e-13	119.07	1	K	ATAEVLNIGK(0.5)K(0.5)	ATAEVLNIGK(0)K(0)	10	2	-0.3095	904	622	92512	106980	116540	103470	75822	68847	105344	82713	1.27361	-	0.148628
P60900	PSMA6	sp|P60900|PSA6_HUMAN Proteasome subunit alpha type-6 OS=Homo sapiens OX=9606 GN=PSMA6 PE=1 SV=1	45	1	88.8036	7.76699e-05	90.306	1	K	GK(1)DCAVIVTQK	GK(89)DCAVIVTQK(-89)	2	2	-0.49637	1490	1010	28467	26356	24869	27307	18853	16425	26564	20861.7	1.27334	-	0.17461
P23527;P33778;Q96A08;A0A2R8Y619;P58876;Q99877;P62807;Q93079;Q5QNW6;Q8N257;Q99879;Q99880	H2BC17; H2BC3; H2BC1	sp|P23527|H2B1O_HUMAN Histone H2B type 1-O OS=Homo sapiens OX=9606 GN=H2BC17 PE=1 SV=3;sp|P33778|H2B1B_HUMAN Histone H2B type 1-B OS=Homo sapiens OX=9606 GN=H2BC3 PE=1 SV=2;sp|Q96A08|H2B1A_HUMAN Histone H2B type 1-A OS=Homo sapiens OX=9606 GN=H2BC1 PE=1 SV	117;117;118;113;117;117;117;117;117;117;117;117	1	94.8619	1.81346e-52	192.14	1	K	HAVSEGTK(1)AVTK	HAVSEGTK(95)AVTK(-95)	8	2	0.29339	945	638;997;1077;1523;1751;2098;2099	726070	773050	852580	500090	726620	623810	783900	616840	1.27083	-	0.0903896
O60814;P57053	H2BC12; H2BC12L	sp|O60814|H2B1K_HUMAN Histone H2B type 1-K OS=Homo sapiens OX=9606 GN=H2BC12 PE=1 SV=3;sp|P57053|H2BFS_HUMAN Histone H2B type F-S OS=Homo sapiens OX=9606 GN=H2BC12L PE=1 SV=2	117;117	1	94.8619	1.81346e-52	192.14	1	K	HAVSEGTK(1)AVTK	HAVSEGTK(95)AVTK(-95)	8	2	0.29339	219	222	726070	773050	852580	500090	726620	623810	783900	616840	1.27083	-	0.0903896
Q02543	RPL18A	sp|Q02543|RL18A_HUMAN 60S ribosomal protein L18a OS=Homo sapiens OX=9606 GN=RPL18A PE=1 SV=2	11	1	109.107	0.000281608	122.54	1	K	EYK(1)VVGR	EYK(110)VVGR	3	2	-0.32994	1821	1179	593250	534990	748880	411170		575700	625707	493435	1.26806	-	0.288219
P55011	SLC12A2	sp|P55011|S12A2_HUMAN Solute carrier family 12 member 2 OS=Homo sapiens OX=9606 GN=SLC12A2 PE=1 SV=1	959	0.810937	6.32379	3.32492e-15	127.94	1	K	SPGTKDVVVSVEYSK(0.189)K(0.811)	SPGTK(-100)DVVVSVEYSK(-6.3)K(6.3)	16	3	1.3178	1406	965	77552	81460	109990	53481	75290	83434	89667.3	70735	1.26765	-	0.235794
Q04656	ATP7A	sp|Q04656|ATP7A_HUMAN Copper-transporting ATPase 1 OS=Homo sapiens OX=9606 GN=ATP7A PE=1 SV=4	333	1	67.5479	0.000263228	73.655	1	K	K(1)AIEAVSPGLYR	K(68)AIEAVSPGLYR	1	2	-2.4432	1855	1195		10447	11247	9818.7	7342.5	8533.8	10847	8565	1.26643	-	0.100071
Q96GG9	DCUN1D1	sp|Q96GG9|DCNL1_HUMAN DCN1-like protein 1 OS=Homo sapiens OX=9606 GN=DCUN1D1 PE=1 SV=1	63	0.9985	28.2322	1.04564e-06	141.93	1	K	K(0.998)K(0.002)LEQLYNR	K(28)K(-28)LEQLYNR	1	3	1.1336	2499	1994	136230	152470	200910	148600	116830	123240	163203	129557	1.25971	-	0.196187
P10412;Q02539;P22492;P16402;P16403	H1-4; H1-1; H1-6	sp|P10412|H14_HUMAN Histone H1.4 OS=Homo sapiens OX=9606 GN=H1-4 PE=1 SV=2;sp|Q02539|H11_HUMAN Histone H1.1 OS=Homo sapiens OX=9606 GN=H1-1 PE=1 SV=3;sp|P22492|H1T_HUMAN Histone H1t OS=Homo sapiens OX=9606 GN=H1-6 PE=2 SV=4;sp|P16402|H13_HUMAN Histone H1.3	64;67;68;65;64	1	172.686	1.73283e-91	225.89	1	K	K(1)ALAAAGYDVEKNNSR	K(170)ALAAAGYDVEK(-170)NNSR	1	3	1.5976	627	492;568;569	281220	418960	429470	217300	434950	244630	376550	298960	1.25953	-	0.405203
P62888	RPL30	sp|P62888|RL30_HUMAN 60S ribosomal protein L30 OS=Homo sapiens OX=9606 GN=RPL30 PE=1 SV=2	9	1	83.3579	4.11753e-08	123.5	1	K	K(1)SLESINSR	K(83)SLESINSR	1	2	-0.27799	1630	1088	48355	62437	71309	52655	43801		60700.3	48228	1.25861	-	0.269768
Q00610	CLTC	sp|Q00610|CLH1_HUMAN Clathrin heavy chain 1 OS=Homo sapiens OX=9606 GN=CLTC PE=1 SV=5	619	1	160.618	4.41592e-29	160.62	1	K	AHIAQLCEK(1)AGLLQR	AHIAQLCEK(160)AGLLQR	9	3	0.017954	1777	1161	339310	343930	361280	236380	297770	297960	348173	277370	1.25527	-	0.0303798
P61978	HNRNPK	sp|P61978|HNRPK_HUMAN Heterogeneous nuclear ribonucleoprotein K OS=Homo sapiens OX=9606 GN=HNRNPK PE=1 SV=1	405	1	72.922	9.69509e-18	147.78	1	K	DLAGSIIGK(1)GGQR	DLAGSIIGK(73)GGQR	9	2	0.67375	1537	1043	90158	189310	130270	140920	84661	100850	136579	108810	1.25521	-	0.451223
P52701	MSH6	sp|P52701|MSH6_HUMAN DNA mismatch repair protein Msh6 OS=Homo sapiens OX=9606 GN=MSH6 PE=1 SV=2	476	0.978516	16.5846	6.98538e-07	139.02	1	K	YSDSLVQK(0.979)GYK(0.021)	YSDSLVQK(17)GYK(-17)	8	2	1.5322	1356	936	32386	42718	36933	28462	28403	32409	37345.7	29758	1.25498	-	0.0811289
P68363;P68366;Q71U36;P0DPH8;P0DPH7	TUBA1B; TUBA4A; TUBA1A	sp|P68363|TBA1B_HUMAN Tubulin alpha-1B chain OS=Homo sapiens OX=9606 GN=TUBA1B PE=1 SV=1;sp|P68366|TBA4A_HUMAN Tubulin alpha-4A chain OS=Homo sapiens OX=9606 GN=TUBA4A PE=1 SV=1;sp|Q71U36|TBA1A_HUMAN Tubulin alpha-1A chain OS=Homo sapiens OX=9606 GN=TUBA1A	164;164;164;164;164	0.852947	7.63447	0.00630309	85.813	1	K	LSVDYGK(0.147)K(0.853)	LSVDYGK(-7.6)K(7.6)	8	2	0.56089	1715	1117;1633	1456900	2300300	2262400	1641100	1733400	1428100	2.00653e+06	1.60087e+06	1.2534	-	0.233763
P28074	PSMB5	sp|P28074|PSB5_HUMAN Proteasome subunit beta type-5 OS=Homo sapiens OX=9606 GN=PSMB5 PE=1 SV=3	91	0.98801	19.1594	3.01452e-19	166.65	1	K	ATAGAYIASQTVK(0.988)K(0.012)	ATAGAYIASQTVK(19)K(-19)	13	2	0.031203	1017	682	157410	182110	190750	150060	123950	149840	176757	141283	1.25108	-	0.0551009
O75521	ECI2	sp|O75521|ECI2_HUMAN Enoyl-CoA delta isomerase 2 OS=Homo sapiens OX=9606 GN=ECI2 PE=1 SV=4	135	1	65.1203	8.79735e-05	65.12	1	K	K(1)STGFETLVVTSEDGITK	K(65)STGFETLVVTSEDGITK(-65)	1	3	0.92335	269	260		37777	121430	91323		36087	79603.5	63705	1.24956	-	0.781146
O75347	TBCA	sp|O75347|TBCA_HUMAN Tubulin-specific chaperone A OS=Homo sapiens OX=9606 GN=TBCA PE=1 SV=3	52	1	49.1598	0.00209849	74.424	1	K	K(1)QAEILQESR	K(49)QAEILQESR	1	2	-0.9342	251	249		15061	10206	6239.4	12510	11630	12633.5	10126.5	1.24757	-	0.479249
Q9NR09	BIRC6	sp|Q9NR09|BIRC6_HUMAN Baculoviral IAP repeat-containing protein 6 OS=Homo sapiens OX=9606 GN=BIRC6 PE=1 SV=3	2270	1	134.939	1.02789e-16	163.59	1	K	GSSYK(1)LLVEQAK	GSSYK(130)LLVEQAK(-130)	5	2	0.23792	2797	2354	445290	397490	489330	415930	322650	333640	444037	357407	1.24238	-	0.094045
Q96IV0	NGLY1	sp|Q96IV0|NGLY1_HUMAN Peptide-N(4)-(N-acetyl-beta-glucosaminyl)asparagine amidase OS=Homo sapiens OX=9606 GN=NGLY1 PE=1 SV=1	204	1	43.272	3.62625e-05	81.163	1	K	ALACIPVQELK(1)R	ALACIPVQELK(43)R	11	2	0.13121	2508	2006	30560		56554	27428	36609	41320	43557	35119	1.24027	-	0.499802
Q99460	PSMD1	sp|Q99460|PSMD1_HUMAN 26S proteasome non-ATPase regulatory subunit 1 OS=Homo sapiens OX=9606 GN=PSMD1 PE=1 SV=2	310	1	85.1242	2.00651e-17	135.24	1	K	TSSAFVGK(1)TPEASPEPK	TSSAFVGK(85)TPEASPEPK(-85)	8	2	1.0441	2567	2068		53242	58711	45999	48734	41058	55976.5	45263.7	1.23668	-	0.056649
Q96CS3	FAF2	sp|Q96CS3|FAF2_HUMAN FAS-associated factor 2 OS=Homo sapiens OX=9606 GN=FAF2 PE=1 SV=2	307	1	65.1203	2.08823e-06	95.345	1	K	QQQDEAYLASLRADQEK(1)ER	QQQDEAYLASLRADQEK(65)ER	17	4	0.59126	2481	1969	63276		55931	32588	47983	64143	59603.5	48238	1.23561	-	0.416031
Q86Y82	STX12	sp|Q86Y82|STX12_HUMAN Syntaxin-12 OS=Homo sapiens OX=9606 GN=STX12 PE=1 SV=1	58	1	96.2933	7.61602e-15	123.92	1	K	QDSSK(1)LQENLQQLQHSTNQLAK	QDSSK(96)LQENLQQLQHSTNQLAK(-96)	5	3	0.87871	2287	1701		155470	65614	125000	54044		110542	89522	1.2348	-	0.748696
Q5W0Z9	ZDHHC20	sp|Q5W0Z9|ZDH20_HUMAN Palmitoyltransferase ZDHHC20 OS=Homo sapiens OX=9606 GN=ZDHHC20 PE=1 SV=1	325	0.99613	24.1061	8.90534e-14	91.993	1	K	SSGSNQPFPIK(0.996)PLSESK(0.004)	SSGSNQPFPIK(24)PLSESK(-24)	11	3	0.076386	2188	1553		99798	126490	81030		102340	113144	91685	1.23405	-	0.33579
P57740	NUP107	sp|P57740|NU107_HUMAN Nuclear pore complex protein Nup107 OS=Homo sapiens OX=9606 GN=NUP107 PE=1 SV=1	502	0.97646	16.1785	1.98693e-07	97.277	1	K	VFEELQATDK(0.024)K(0.976)R	VFEELQATDK(-16)K(16)R	11	3	1.4652	1457	992	7998.8	17184	15291		10614	11258	13491.3	10936	1.23366	-	0.531443
P49915	GMPS	sp|P49915|GUAA_HUMAN GMP synthase [glutamine-hydrolyzing] OS=Homo sapiens OX=9606 GN=GMPS PE=1 SV=1	182	0.5	0	7.91706e-26	159.44	1	K	SGNIVAGIANESK(0.5)K(0.5)	SGNIVAGIANESK(0)K(0)	13	2	1.0889	1280	884	37779	68929	73413	53565	44725	47898	60040.3	48729.3	1.23212	-	0.381018
P49915	GMPS	sp|P49915|GUAA_HUMAN GMP synthase [glutamine-hydrolyzing] OS=Homo sapiens OX=9606 GN=GMPS PE=1 SV=1	183	0.5	0	7.91706e-26	159.44	1	K	SGNIVAGIANESK(0.5)K(0.5)	SGNIVAGIANESK(0)K(0)	14	2	1.0889	1281	884	37779	68929	73413	53565	44725	47898	60040.3	48729.3	1.23212	-	0.381018
Q99758	ABCA3	sp|Q99758|ABCA3_HUMAN Phospholipid-transporting ATPase ABCA3 OS=Homo sapiens OX=9606 GN=ABCA3 PE=1 SV=2	512	1	107.007	3.98362e-13	113.86	1	K	AVAGKEEEDSDPEK(1)ALR	AVAGK(-110)EEEDSDPEK(110)ALR	14	3	1.2856	2590	2092	130730	151550	208050	107940	174590	115850	163443	132793	1.23081	-	0.381993
Q96SN7	ORAI2	sp|Q96SN7|ORAI2_HUMAN Protein orai-2 OS=Homo sapiens OX=9606 GN=ORAI2 PE=1 SV=1	239	0.989714	19.8325	2.27595e-07	114.64	1	K	EIEELHK(0.99)LK(0.01)	EIEELHK(20)LK(-20)	7	2	0.4864	2552	2054	10617		19497	11167		13333	15057	12250	1.22914	-	0.601642
Q99460	PSMD1	sp|Q99460|PSMD1_HUMAN 26S proteasome non-ATPase regulatory subunit 1 OS=Homo sapiens OX=9606 GN=PSMD1 PE=1 SV=2	840	0.737457	4.48535	1.76416e-12	130.79	1	K	VSTAVLSITAK(0.263)AK(0.737)	VSTAVLSITAK(-4.5)AK(4.5)	13	3	-0.33918	2564	2068	75698	71559	108520	88414	69882	49801	85259	69365.7	1.22912	-	0.380932
P55036;A2A3N6	PSMD4; PIPSL	sp|P55036|PSMD4_HUMAN 26S proteasome non-ATPase regulatory subunit 4 OS=Homo sapiens OX=9606 GN=PSMD4 PE=1 SV=1;sp|A2A3N6|PIPSL_HUMAN Putative PIP5K1A and PSMD4-like protein OS=Homo sapiens OX=9606 GN=PIPSL PE=5 SV=1	74;559	1	79.0517	4.04874e-05	103.87	1	K	ILSK(1)LHTVQPK	ILSK(79)LHTVQPK(-79)	4	2	1.1216	1419	966	129340	169780	171610	133670	122130		156910	127900	1.22682	-	0.211492
Q99808	SLC29A1	sp|Q99808|S29A1_HUMAN Equilibrative nucleoside transporter 1 OS=Homo sapiens OX=9606 GN=SLC29A1 PE=1 SV=3	249	1	63.879	4.95418e-60	206.14	1	K	LEGPGEQETK(1)LDLISKGEEPR	LEGPGEQETK(64)LDLISK(-64)GEEPR	10	4	1.8363	2595	2093	78875	267400	279390	148400	156330	206620	208555	170450	1.22356	-	0.602257
Q13308	PTK7	sp|Q13308|PTK7_HUMAN Inactive tyrosine-protein kinase 7 OS=Homo sapiens OX=9606 GN=PTK7 PE=1 SV=2	898	1	65.2821	0.0153945	67.881	1	K	LK(1)SQPLSTK	LK(65)SQPLSTK(-65)	2	2	-0.43421	1950	1281	21001	14229		11291		17538	17615	14414.5	1.22203	-	0.559068
Q13263	TRIM28	sp|Q13263|TIF1B_HUMAN Transcription intermediary factor 1-beta OS=Homo sapiens OX=9606 GN=TRIM28 PE=1 SV=5	266	0.999999	58.3781	0.00316765	62.271	1	K	LGDK(1)HATLQK	LGDK(58)HATLQK(-58)	4	2	-0.027423	1943	1276		11540	14528	8100.2	13243		13034	10671.6	1.22137	-	0.510263
A8MWY0	ELAPOR2	sp|A8MWY0|ELAP2_HUMAN Endosome/lysosome-associated apoptosis and autophagy regulator family member 2 OS=Homo sapiens OX=9606 GN=ELAPOR2 PE=1 SV=2	536	0.999992	50.9754	0.00348899	57.003	2	K	K(1)STNVVESWGGTK(0.008)EK(0.992)	K(51)STNVVESWGGTK(-21)EK(21)	1	3	-8.3104	13	19	16852000		12917000		14915000	9464700	14884500	12189850	1.22106	-	0.506843
P02545	LMNA	sp|P02545|LMNA_HUMAN Prelamin-A/C OS=Homo sapiens OX=9606 GN=LMNA PE=1 SV=1	97	1	57.0324	0.00480887	76.605	1	K	TLDSVAK(1)ER	TLDSVAK(57)ER	7	2	1.8719	388	382	20834	37585	60951	19025	33727	45234	39790	32662	1.21824	-	0.634807
Q9H3F6	KCTD10	sp|Q9H3F6|BACD3_HUMAN BTB/POZ domain-containing adapter for CUL3-mediated RhoA degradation protein 3 OS=Homo sapiens OX=9606 GN=KCTD10 PE=1 SV=1	25	1	84.408	7.11612e-05	108.4	1	K	TTSFK(1)GTSPSSK	TTSFK(84)GTSPSSK(-84)	5	2	-0.25605	2725	2263	114770	92882	136360	109200	67216	106030	114671	94148.7	1.21797	-	0.327916
Q9BXW9	FANCD2	sp|Q9BXW9|FACD2_HUMAN Fanconi anemia group D2 protein OS=Homo sapiens OX=9606 GN=FANCD2 PE=1 SV=2	561	1	145.517	3.156e-17	154.28	1	K	K(1)QLSSTVFK	K(150)QLSSTVFK(-150)	1	2	1.0077	2678	2189	177380	195950	274760	143050	168290	220770	216030	177370	1.21796	-	0.362158
P55209	NAP1L1	sp|P55209|NP1L1_HUMAN Nucleosome assembly protein 1-like 1 OS=Homo sapiens OX=9606 GN=NAP1L1 PE=1 SV=1	105	1	74.8486	6.33499e-05	74.849	1	K	K(1)YAVLYQPLFDKR	K(75)YAVLYQPLFDK(-75)R	1	3	1.1873	1441	974	38562	58537	64648	38404		50176	53915.7	44290	1.21733	-	0.448726
P55011	SLC12A2	sp|P55011|S12A2_HUMAN Solute carrier family 12 member 2 OS=Homo sapiens OX=9606 GN=SLC12A2 PE=1 SV=1	948	1	111.416	6.35476e-21	119.79	1	K	SPGTK(1)DVVVSVEYSK	SPGTK(110)DVVVSVEYSK(-110)	5	2	-0.0071255	1411	965		50202	60759	43879	55652	37274	55480.5	45601.7	1.21663	-	0.303613
Q9UBU8	MORF4L1	sp|Q9UBU8|MO4L1_HUMAN Mortality factor 4-like protein 1 OS=Homo sapiens OX=9606 GN=MORF4L1 PE=1 SV=2	111	1	103.804	5.46533e-06	106.93	1	K	YVDTNLQK(1)QR	YVDTNLQK(100)QR	8	2	-1.3218	2901	2486	10737	26607	15644	9917.4	12217	21429	17662.7	14521.1	1.21634	-	0.620499
P25788	PSMA3	sp|P25788|PSA3_HUMAN Proteasome subunit alpha type-3 OS=Homo sapiens OX=9606 GN=PSMA3 PE=1 SV=2	57	0.999999	61.073	4.55472e-05	73.655	1	K	LVLSK(1)LYEEGSNKR	LVLSK(61)LYEEGSNK(-61)R	5	3	0.51878	985	658	128320	149590	169920	138040	101080	129950	149277	123023	1.2134	-	0.18539
P12268	IMPDH2	sp|P12268|IMDH2_HUMAN Inosine-5'-monophosphate dehydrogenase 2 OS=Homo sapiens OX=9606 GN=IMPDH2 PE=1 SV=2	450	0.999151	30.7097	1.5008e-31	130.78	1	K	VAQGVSGAVQDK(0.999)GSIHK(0.001)	VAQGVSGAVQDK(31)GSIHK(-31)	12	3	0.43826	707	521		64532	64038	51166		54815	64285	52990.5	1.21314	-	0.0255587
Q99758	ABCA3	sp|Q99758|ABCA3_HUMAN Phospholipid-transporting ATPase ABCA3 OS=Homo sapiens OX=9606 GN=ABCA3 PE=1 SV=2	1668	0.741817	4.58369	0.00185448	67.464	1	K	VFGILEK(0.742)AK(0.258)	VFGILEK(4.6)AK(-4.6)	7	2	-1.2068	2591	2092		127710	179790		136760	116850	153750	126805	1.21249	-	0.435749
P07305	H1-0	sp|P07305|H10_HUMAN Histone H1.0 OS=Homo sapiens OX=9606 GN=H1-0 PE=1 SV=3	59	1	85.3557	6.66409e-09	121.96	1	K	SHYK(1)VGENADSQIK	SHYK(85)VGENADSQIK(-85)	4	3	-0.13354	504	431	197740	157920	234730	89829	198510	198670	196797	162336	1.21228	-	0.462942
P53985	SLC16A1	sp|P53985|MOT1_HUMAN Monocarboxylate transporter 1 OS=Homo sapiens OX=9606 GN=SLC16A1 PE=1 SV=3	211	1	70.7205	5.38315e-16	154.81	1	K	SK(1)ASLEK	SK(71)ASLEK(-71)	2	2	-1.9688	1376	955	157820	40651	177780	108270	53754	148990	125417	103671	1.20976	-	0.6912
Q86YT6	MIB1	sp|Q86YT6|MIB1_HUMAN E3 ubiquitin-protein ligase MIB1 OS=Homo sapiens OX=9606 GN=MIB1 PE=1 SV=1	421	0.925687	10.954	0.0219462	60.709	1	K	LSQLLK(0.074)K(0.926)	LSQLLK(-11)K(11)	7	2	-1.8035	2295	1703		54840	56487	34324	51367	52699	55663.5	46130	1.20667	-	0.301735
Q12904	AIMP1	sp|Q12904|AIMP1_HUMAN Aminoacyl tRNA synthase complex-interacting multifunctional protein 1 OS=Homo sapiens OX=9606 GN=AIMP1 PE=1 SV=2	9	1	42.0747	0.0024399	67.464	1	K	ANNDAVLK(1)R	ANNDAVLK(42)R	8	2	-0.17677	1906	1247	9761.5		18632	13296		10311	14196.8	11803.5	1.20276	-	0.659926
Q96GF1	RNF185	sp|Q96GF1|RN185_HUMAN E3 ubiquitin-protein ligase RNF185 OS=Homo sapiens OX=9606 GN=RNF185 PE=1 SV=1	87	1	60.8918	0.00563389	74.486	1	K	DK(1)VIPLYGR	DK(61)VIPLYGR	2	2	-1.2743	2497	1993	70767		98134		77703	62793	84450.5	70248	1.20218	-	0.458275
P48449	LSS	sp|P48449|LSS_HUMAN Lanosterol synthase OS=Homo sapiens OX=9606 GN=LSS PE=1 SV=1	432	1	150.445	5.74346e-21	150.44	1	K	LSQVPDNPPDYQK(1)YYR	LSQVPDNPPDYQK(150)YYR	13	3	-0.45697	1245	849	461630	631660	834110	412370	669670	525520	642467	535853	1.19896	-	0.461086
Q7Z736	PLEKHH3	sp|Q7Z736|PKHH3_HUMAN Pleckstrin homology domain-containing family H member 3 OS=Homo sapiens OX=9606 GN=PLEKHH3 PE=1 SV=2	137	1	70.195	0.000121723	70.195	1	K	DSLDQFSSSGK(1)GAR	DSLDQFSSSGK(70)GAR	11	2	0.39767	2264	1672		6573.4	10832	5643.2		8950.8	8702.7	7297	1.19264	-	0.654087
P62805	H4C1	sp|P62805|H4_HUMAN Histone H4 OS=Homo sapiens OX=9606 GN=H4C1 PE=1 SV=2	32	1	58.3129	1.08176e-32	203.52	1	K	VLRDNIQGITK(1)PAIR	VLRDNIQGITK(58)PAIR	11	3	0.74537	1608	1076	620790	543840	710540	415670	504130	654970	625057	524923	1.19076	-	0.303366
O43292	GPAA1	sp|O43292|GPAA1_HUMAN Glycosylphosphatidylinositol anchor attachment 1 protein OS=Homo sapiens OX=9606 GN=GPAA1 PE=1 SV=3	111	1	62.2711	0.00435327	62.271	1	K	K(1)LPFPDETHER	K(62)LPFPDETHER	1	3	0.24288	143	153	28500		31069	21738		28297	29784.5	25017.5	1.19055	-	0.308581
P45974	USP5	sp|P45974|UBP5_HUMAN Ubiquitin carboxyl-terminal hydrolase 5 OS=Homo sapiens OX=9606 GN=USP5 PE=1 SV=2	793	1	145.945	2.43195e-40	147.72	1	K	SAADSISESVPVGPK(1)VR	SAADSISESVPVGPK(150)VR	15	2	-0.79372	1214	819	104520	103180	124290	92204	100400	86408	110663	93004	1.18988	-	0.0902044
Q8TED1	GPX8	sp|Q8TED1|GPX8_HUMAN Probable glutathione peroxidase 8 OS=Homo sapiens OX=9606 GN=GPX8 PE=1 SV=2	128	1	77.3134	0.000744029	78.816	1	K	K(1)NYGVTFPIFHK	K(77)NYGVTFPIFHK(-77)	1	3	0.88942	2395	1857	42936		106600	46512		79248	74768	62880	1.18906	-	0.771372
P60953	CDC42	sp|P60953|CDC42_HUMAN Cell division control protein 42 homolog OS=Homo sapiens OX=9606 GN=CDC42 PE=1 SV=2	153	1	64.2822	2.07343e-05	66.953	1	K	AVK(1)YVECSALTQK	AVK(64)YVECSALTQK(-64)	3	2	0.93034	1495	1012	26608	40445	40821	25603		35034	35958	30318.5	1.18601	-	0.478565
Q16777	H2AC20	sp|Q16777|H2A2C_HUMAN Histone H2A type 2-C OS=Homo sapiens OX=9606 GN=H2AC20 PE=1 SV=4	119	0.942281	12.6733	3.10654e-155	260.78	1	K	VTIAQGGVLPNIQAVLLPK(0.942)K(0.051)TESHK(0.007)	VTIAQGGVLPNIQAVLLPK(13)K(-13)TESHK(-21)	19	4	2.4376	2123	1461	187020	1263700	339580	442480	535320	535830	596767	504543	1.18279	-	0.798354
Q9BTM1	H2AJ	sp|Q9BTM1|H2AJ_HUMAN Histone H2A.J OS=Homo sapiens OX=9606 GN=H2AJ PE=1 SV=1	119	0.723258	4.37904	3.58983e-85	260.78	1	K	VTIAQGGVLPNIQAVLLPK(0.723)K(0.264)TESQK(0.013)	VTIAQGGVLPNIQAVLLPK(4.4)K(-4.4)TESQK(-17)	19	3	0.16758	2639	2140	187020	1263700	339580	442480	535320	535830	596767	504543	1.18279	-	0.798354
Q9BTM1	H2AJ	sp|Q9BTM1|H2AJ_HUMAN Histone H2A.J OS=Homo sapiens OX=9606 GN=H2AJ PE=1 SV=1	120	0.5	0	3.58983e-85	260.78	1	K	VTIAQGGVLPNIQAVLLPK(0.5)K(0.5)	VTIAQGGVLPNIQAVLLPK(0)K(0)	20	3	1.4177	2640	2140	187020	1263700	339580	442480	535320	535830	596767	504543	1.18279	-	0.798354
Q16777	H2AC20	sp|Q16777|H2A2C_HUMAN Histone H2A type 2-C OS=Homo sapiens OX=9606 GN=H2AC20 PE=1 SV=4	120	0.5	0	2.1439e-154	260.78	1	K	VTIAQGGVLPNIQAVLLPK(0.5)K(0.5)	VTIAQGGVLPNIQAVLLPK(0)K(0)	20	3	1.4177	2124	1461	187020	1263700	339580	442480	535320	535830	596767	504543	1.18279	-	0.798354
O60291	MGRN1	sp|O60291|MGRN1_HUMAN E3 ubiquitin-protein ligase MGRN1 OS=Homo sapiens OX=9606 GN=MGRN1 PE=1 SV=2	164	1	125.171	6.70025e-09	142.71	1	K	SPSLQSETVHYK(1)R	SPSLQSETVHYK(130)R	12	3	0.39293	186	194	100160	105160	112130	67970	102270	98556	105817	89598.7	1.18101	-	0.228196
P62826	RAN	sp|P62826|RAN_HUMAN GTP-binding nuclear protein Ran OS=Homo sapiens OX=9606 GN=RAN PE=1 SV=3	142	1	114.961	3.23055e-07	115.41	1	K	K(1)NLQYYDISAK	K(110)NLQYYDISAK(-110)	1	2	-0.72696	1617	1079	13886	10061	18023	9625.1	13848	12365	13990	11946	1.1711	-	0.477422
Q96GG9	DCUN1D1	sp|Q96GG9|DCNL1_HUMAN DCN1-like protein 1 OS=Homo sapiens OX=9606 GN=DCUN1D1 PE=1 SV=1	64	1	87.2511	0.0047275	87.251	1	K	K(1)LEQLYNR	K(87)LEQLYNR	1	2	0.52996	2500	1994	56449	65869	66795	50368	57687	53444	63037.7	53833	1.17099	-	0.0790668
Q8N0X7	SPART	sp|Q8N0X7|SPART_HUMAN Spartin OS=Homo sapiens OX=9606 GN=SPART PE=1 SV=1	481	1	63.8938	4.62362e-08	101.64	1	K	GLYIAK(1)QATGGAAK	GLYIAK(64)QATGGAAK(-64)	6	2	2.1522	2325	1742	11341		22808		15473	13721	17074.5	14597	1.16973	-	0.710859
P62873	GNB1	sp|P62873|GBB1_HUMAN Guanine nucleotide-binding protein G(I)/G(S)/G(T) subunit beta-1 OS=Homo sapiens OX=9606 GN=GNB1 PE=1 SV=3	23	1	81.3732	4.08704e-37	148.62	1	K	K(1)ACADATLSQITNNIDPVGR	K(81)ACADATLSQITNNIDPVGR	1	3	0.52204	1628	1086		99695	96042	63798	76137	111320	97868.5	83751.7	1.16856	-	0.499449
Q8IVM0	CCDC50	sp|Q8IVM0|CCD50_HUMAN Coiled-coil domain-containing protein 50 OS=Homo sapiens OX=9606 GN=CCDC50 PE=1 SV=1	119	0.999975	45.9793	7.78298e-05	87.942	1	K	LLQEK(1)ELQEEK	LLQEK(46)ELQEEK(-46)	5	2	-0.79675	2306	1710		10324	11753	8180	9907.6	10255	11038.5	9447.53	1.1684	-	0.204609
Q8IUH4	ZDHHC13	sp|Q8IUH4|ZDH13_HUMAN Palmitoyltransferase ZDHHC13 OS=Homo sapiens OX=9606 GN=ZDHHC13 PE=1 SV=3	33	1	50.1161	9.9295e-05	58.313	1	K	YGICAHENK(1)ELANAR	YGICAHENK(50)ELANAR	9	3	1.407	2299	1705	16555		24702	8116.7	27227		20628.5	17671.8	1.16731	-	0.802684
P50443	SLC26A2	sp|P50443|S26A2_HUMAN Sulfate transporter OS=Homo sapiens OX=9606 GN=SLC26A2 PE=1 SV=2	6	1	58.4762	1.37184e-05	64.906	1	K	SSESK(1)EQHNVSPR	SSESK(58)EQHNVSPR	5	3	0.64005	1287	889	25307	22149		15051		25674	23728	20362.5	1.16528	-	0.605387
P40227	CCT6A	sp|P40227|TCPZ_HUMAN T-complex protein 1 subunit zeta OS=Homo sapiens OX=9606 GN=CCT6A PE=1 SV=3	199	1	76.8501	0.000314897	104.39	1	K	HK(1)SETDTSLIR	HK(77)SETDTSLIR	2	3	1.8456	1160	786		22875	24709	20836	20023		23792	20429.5	1.16459	-	0.0786346
P84098	RPL19	sp|P84098|RL19_HUMAN 60S ribosomal protein L19 OS=Homo sapiens OX=9606 GN=RPL19 PE=1 SV=1	153	0.5	0	8.45811e-05	94.804	1	K	K(0.5)K(0.5)LLADQAEAR	K(0)K(0)LLADQAEAR	2	3	0.26841	1762	1147	18548	23880	26618	22541	18931	17914	23015.3	19795.3	1.16266	-	0.30725
P84098	RPL19	sp|P84098|RL19_HUMAN 60S ribosomal protein L19 OS=Homo sapiens OX=9606 GN=RPL19 PE=1 SV=1	152	0.5	0	8.45811e-05	94.804	1	K	K(0.5)K(0.5)LLADQAEAR	K(0)K(0)LLADQAEAR	1	3	0.26841	1761	1147	18548	23880	26618	22541	18931	17914	23015.3	19795.3	1.16266	-	0.30725
Q8IZ07	ANKRD13A	sp|Q8IZ07|AN13A_HUMAN Ankyrin repeat domain-containing protein 13A OS=Homo sapiens OX=9606 GN=ANKRD13A PE=1 SV=3	257	1	110.123	2.04765e-18	123.92	1	K	TDK(1)AEVVNGYEAK	TDK(110)AEVVNGYEAK(-110)	3	2	0.21817	2317	1733	48576		84079	68387	55978	47123	66327.5	57162.7	1.16033	-	0.594614
P26447	S100A4	sp|P26447|S10A4_HUMAN Protein S100-A4 OS=Homo sapiens OX=9606 GN=S100A4 PE=1 SV=1	48	1	121.517	1.83379e-05	121.52	1	K	ELPSFLGK(1)R	ELPSFLGK(120)R	8	2	-0.97985	994	664	112530	216660	220890	218510	117150	138490	183360	158050	1.16014	-	0.61868
P60953	CDC42	sp|P60953|CDC42_HUMAN Cell division control protein 42 homolog OS=Homo sapiens OX=9606 GN=CDC42 PE=1 SV=2	133	0.999515	33.1372	2.06867e-12	134.2	1	K	NK(1)QKPITPETAEK	NK(33)QK(-33)PITPETAEK(-110)	2	3	0.8787	1498	1012	195620	191440	270470	172950	173840	220720	219177	189170	1.15862	-	0.375735
Q99758	ABCA3	sp|Q99758|ABCA3_HUMAN Phospholipid-transporting ATPase ABCA3 OS=Homo sapiens OX=9606 GN=ABCA3 PE=1 SV=2	503	0.999999	62.0802	0.000160806	68.108	1	K	AVAGK(1)EEEDSDPEK	AVAGK(62)EEEDSDPEK(-62)	5	2	0.014101	2589	2092	22599	25871	40272		31168	19918	29580.7	25543	1.15807	-	0.654951
Q9Y2W3	SLC45A1	sp|Q9Y2W3|S45A1_HUMAN Proton-associated sugar transporter A OS=Homo sapiens OX=9606 GN=SLC45A1 PE=1 SV=5	478	1	46.0328	0.00847586	49.16	1	K	VGSLDTSK(1)PR	VGSLDTSK(46)PR	8	2	-1.7235	3013	2624		24854	31391		19815	28826	28122.5	24320.5	1.15633	-	0.565082
Q9H3U5	MFSD1	sp|Q9H3U5|MFSD1_HUMAN Major facilitator superfamily domain-containing protein 1 OS=Homo sapiens OX=9606 GN=MFSD1 PE=2 SV=2	460	1	135.634	2.94065e-07	135.63	1	K	QREEIK(1)FSHTE	QREEIK(140)FSHTE	6	3	0.65947	2734	2268	211360	195720	311750	154200	212320	255210	239610	207243	1.15618	-	0.526152
O95562	SFT2D2	sp|O95562|SFT2B_HUMAN Vesicle transport protein SFT2B OS=Homo sapiens OX=9606 GN=SFT2D2 PE=1 SV=1	6	1	92.4278	2.52798e-21	147.78	1	K	K(1)VLSGQDTEDR	K(92)VLSGQDTEDR	1	3	1.5807	333	338	197770	220480	325150	163400	260460	220950	247800	214937	1.1529	-	0.53359
O60506	SYNCRIP	sp|O60506|HNRPQ_HUMAN Heterogeneous nuclear ribonucleoprotein Q OS=Homo sapiens OX=9606 GN=SYNCRIP PE=1 SV=2	363	1	41.7957	2.76298e-06	115.86	1	K	AFSQFGK(1)LER	AFSQFGK(42)LER	7	2	0.21073	199	207		107410	85103	61267	94505	95241	96256.5	83671	1.15042	-	0.505434
Q8IZV5	RDH10	sp|Q8IZV5|RDH10_HUMAN Retinol dehydrogenase 10 OS=Homo sapiens OX=9606 GN=RDH10 PE=1 SV=1	338	1	74.8486	0.00185251	78.932	1	K	QATNNNEAK(1)NGI	QATNNNEAK(75)NGI	9	2	-0.8983	2321	1740		49343	66831	43403		57753	58087	50578	1.14846	-	0.575065
Q5W0Z9	ZDHHC20	sp|Q5W0Z9|ZDH20_HUMAN Palmitoyltransferase ZDHHC20 OS=Homo sapiens OX=9606 GN=ZDHHC20 PE=1 SV=1	96	1	67.5074	0.00477982	67.507	1	K	YEK(1)EFSQER	YEK(68)EFSQER	3	2	-0.54515	2187	1553		151150	189040	102200	186370	156030	170095	148200	1.14774	-	0.57357
P29401	TKT	sp|P29401|TKT_HUMAN Transketolase OS=Homo sapiens OX=9606 GN=TKT PE=1 SV=3	319	1	108.486	3.3999e-05	121.31	1	K	K(1)AYGQALAK	K(110)AYGQALAK(-110)	1	2	0.27672	1023	689	692390	662180	733800	558230	558600	702930	696123	606587	1.14761	-	0.163023
P50990	CCT8	sp|P50990|TCPQ_HUMAN T-complex protein 1 subunit theta OS=Homo sapiens OX=9606 GN=CCT8 PE=1 SV=4	235	0.994759	22.783	6.41903e-12	112.93	1	K	ETEGDVTSVK(0.995)DAK(0.005)	ETEGDVTSVK(23)DAK(-23)	10	2	-0.28833	1297	901	31209	51452	55762	44749	35701		46141	40225	1.14707	-	0.607184
P08648	ITGA5	sp|P08648|ITA5_HUMAN Integrin alpha-5 OS=Homo sapiens OX=9606 GN=ITGA5 PE=1 SV=2	1042	1	112.802	0.000288945	112.8	1	K	AQLK(1)PPATSDA	AQLK(110)PPATSDA	4	2	-0.092115	557	454		360570	471510	380830	344970		416040	362900	1.14643	-	0.458225
P25786	PSMA1	sp|P25786|PSA1_HUMAN Proteasome subunit alpha type-1 OS=Homo sapiens OX=9606 GN=PSMA1 PE=1 SV=1	41	1	69.3527	4.19969e-05	75.474	1	K	SK(1)THAVLVALKR	SK(69)THAVLVALK(-69)R	2	3	0.5657	979	656	59727	55636	83085	56903	54301	61901	66149.3	57701.7	1.1464	-	0.393178
O43390	HNRNPR	sp|O43390|HNRPR_HUMAN Heterogeneous nuclear ribonucleoprotein R OS=Homo sapiens OX=9606 GN=HNRNPR PE=1 SV=1	366	1	109.877	7.52579e-06	109.88	1	K	SFSEFGK(1)LER	SFSEFGK(110)LER	7	2	-0.26838	146	158		101260	82142	58499	110660	71151	91701	80103.3	1.14478	-	0.626982
P49368	CCT3	sp|P49368|TCPG_HUMAN T-complex protein 1 subunit gamma OS=Homo sapiens OX=9606 GN=CCT3 PE=1 SV=4	381	1	105.943	1.05742e-10	119.55	1	K	GASK(1)EILSEVER	GASK(110)EILSEVER	4	2	0.21359	1260	864	52709	66800	71840	60441	52397	54865	63783	55901	1.141	-	0.272498
Q9HD20	ATP13A1	sp|Q9HD20|AT131_HUMAN Endoplasmic reticulum transmembrane helix translocase OS=Homo sapiens OX=9606 GN=ATP13A1 PE=1 SV=2	614	1	67.1772	0.00990181	99.305	1	K	SIK(1)TQGLK	SIK(67)TQGLK(-67)	3	2	0.24721	2778	2327	669980		831010	551830	757400	665490	750495	658240	1.14015	-	0.413555
P68431;Q71DI3;Q6NXT2;P84243;Q5TEC6	H3C1; H3C15; H3-5	sp|P68431|H31_HUMAN Histone H3.1 OS=Homo sapiens OX=9606 GN=H3C1 PE=1 SV=2;sp|Q71DI3|H32_HUMAN Histone H3.2 OS=Homo sapiens OX=9606 GN=H3C15 PE=1 SV=3;sp|Q6NXT2|H3C_HUMAN Histone H3.3C OS=Homo sapiens OX=9606 GN=H3-5 PE=1 SV=3;sp|P84243|H33_HUMAN Histone H	19;19;19;19;19	1	100.836	6.56102e-07	137.84	2	K	K(1)QLATK(1)AAR	K(100)QLATK(100)AAR	1	2	-0.35451	1721	1121;1149;1537	925540	1123600	1658200	1071700	1124300	1063000	1235780	1.08633e+06	1.13757	-	0.533601
Q13310	PABPC4	sp|Q13310|PABP4_HUMAN Polyadenylate-binding protein 4 OS=Homo sapiens OX=9606 GN=PABPC4 PE=1 SV=1	279	1	88.5233	1.99376e-05	106.93	1	K	K(1)FEQLKQER	K(89)FEQLK(-89)QER	1	3	-0.60124	1955	1282	53372	52646	54756	46990	47323		53591.3	47156.5	1.13646	-	0.00413874
O75915	ARL6IP5	sp|O75915|PRAF3_HUMAN PRA1 family protein 3 OS=Homo sapiens OX=9606 GN=ARL6IP5 PE=1 SV=1	185	0.999711	35.3954	9.74349e-09	132.39	1	K	LTDYISK(1)VKE	LTDYISK(35)VK(-35)E	7	2	-0.5144	292	284	250000	208630	309360	316150	154950	205590	255997	225563	1.13492	-	0.614799
P68431;Q71DI3;Q16695;Q6NXT2;P84243;Q5TEC6	H3C1; H3C15; H3-4	sp|P68431|H31_HUMAN Histone H3.1 OS=Homo sapiens OX=9606 GN=H3C1 PE=1 SV=2;sp|Q71DI3|H32_HUMAN Histone H3.2 OS=Homo sapiens OX=9606 GN=H3C15 PE=1 SV=3;sp|Q16695|H31T_HUMAN Histone H3.1t OS=Homo sapiens OX=9606 GN=H3-4 PE=1 SV=3;sp|Q6NXT2|H3C_HUMAN Histone	57;57;57;56;57;57	1	209.863	2.01243e-36	209.86	1	K	YQK(1)STELLIR	YQK(210)STELLIR	3	2	0.75835	1726	1121;1149;1537	604800	485990	592900	329860	595520	558250	561230	494543	1.13484	-	0.505311
O43491	EPB41L2	sp|O43491|E41L2_HUMAN Band 4.1-like protein 2 OS=Homo sapiens OX=9606 GN=EPB41L2 PE=1 SV=1	86	1	69.9148	0.00945349	69.915	1	K	QK(1)SYTLVVAK	QK(70)SYTLVVAK(-70)	2	2	-1.4458	154	164		29077	49438	33506	29990	40361	39257.5	34619	1.13399	-	0.625017
Q9NQ84	GPRC5C	sp|Q9NQ84|GPC5C_HUMAN G-protein coupled receptor family C group 5 member C OS=Homo sapiens OX=9606 GN=GPRC5C PE=1 SV=2	329	0.987517	18.9824	0.000211762	92.732	1	K	GVGYETILK(0.988)EQK(0.012)	GVGYETILK(19)EQK(-19)	9	2	-1.8139	2792	2343		24361	28021	14507		31843	26191	23175	1.13014	-	0.765957
Q9NP97;Q8TF09	DYNLRB1; DYNLRB2	sp|Q9NP97|DLRB1_HUMAN Dynein light chain roadblock-type 1 OS=Homo sapiens OX=9606 GN=DYNLRB1 PE=1 SV=3;sp|Q8TF09|DLRB2_HUMAN Dynein light chain roadblock-type 2 OS=Homo sapiens OX=9606 GN=DYNLRB2 PE=1 SV=1	9;9	1	74.4861	0.000828578	79.059	1	K	AEVEETLK(1)R	AEVEETLK(74)R	8	2	-0.12488	2398	1863	32661	38790	43091	36553	32545	32381	38180.7	33826.3	1.12873	-	0.259828
P38435	GGCX	sp|P38435|VKGC_HUMAN Vitamin K-dependent gamma-carboxylase OS=Homo sapiens OX=9606 GN=GGCX PE=1 SV=2	21	1	76.8501	6.52547e-06	106.35	1	K	DK(1)AELISGPR	DK(77)AELISGPR	2	2	-0.31911	1136	778	52287	84153	113750	69217	95563	57169	83396.7	73983	1.12724	-	0.677998
Q93077;Q7L7L0;P04908;Q96QV6;Q6FI13;P0C0S8;Q99878;Q96KK5;P20671	H2AC6; H2AC25; H2AC4	sp|Q93077|H2A1C_HUMAN Histone H2A type 1-C OS=Homo sapiens OX=9606 GN=H2AC6 PE=1 SV=3;sp|Q7L7L0|H2A3_HUMAN Histone H2A type 3 OS=Homo sapiens OX=9606 GN=H2AC25 PE=1 SV=3;sp|P04908|H2A1B_HUMAN Histone H2A type 1-B/E OS=Homo sapiens OX=9606 GN=H2AC4 PE=1 SV=	119;119;119;119;119;119;119;119;119	0.881724	7.15109	8.95464e-177	294.44	1;2	K	VTIAQGGVLPNIQAVLLPK(0.882)K(0.732)TESHHK(0.386)	VTIAQGGVLPNIQAVLLPK(7.2)K(3.6)TESHHK(-3.6)	19	4	0.81123	437	401;482	187020	1309700	339580	442480	535320	651800	612100	543200	1.12684	-	0.856264
Q93077;Q7L7L0;P04908;Q96QV6;Q6FI13;P0C0S8;Q99878;Q96KK5;P20671	H2AC6; H2AC25; H2AC4	sp|Q93077|H2A1C_HUMAN Histone H2A type 1-C OS=Homo sapiens OX=9606 GN=H2AC6 PE=1 SV=3;sp|Q7L7L0|H2A3_HUMAN Histone H2A type 3 OS=Homo sapiens OX=9606 GN=H2AC25 PE=1 SV=3;sp|P04908|H2A1B_HUMAN Histone H2A type 1-B/E OS=Homo sapiens OX=9606 GN=H2AC4 PE=1 SV=	120;120;120;120;120;120;120;120;120	0.9046	10.4405	3.58983e-85	260.78	1;2	K	VTIAQGGVLPNIQAVLLPK(0.082)K(0.905)TESHHK(0.014)	VTIAQGGVLPNIQAVLLPK(-10)K(10)TESHHK(-18)	20	4	-0.30527	438	401;482	187020	1309700	339580	442480	535320	651800	612100	543200	1.12684	-	0.856264
P08238	HSP90AB1	sp|P08238|HS90B_HUMAN Heat shock protein HSP 90-beta OS=Homo sapiens OX=9606 GN=HSP90AB1 PE=1 SV=4	624	1	44.0449	2.41958e-10	76.563	1	K	K(1)HLEINPDHPIVETLR	K(44)HLEINPDHPIVETLR	1	4	1.9115	553	448	111870	124980	108960	100090	115840	91168	115270	102366	1.12606	-	0.213655
P16403	H1-2	sp|P16403|H12_HUMAN Histone H1.2 OS=Homo sapiens OX=9606 GN=H1-2 PE=1 SV=2	17	0.9975	26.0104	9.76656e-71	184.59	1	K	SETAPAAPAAAPPAEK(0.998)APVK(0.002)	SETAPAAPAAAPPAEK(26)APVK(-26)	16	2	0.86524	783	569	746450	1213000	2005100	824340	1565600	1137800	1.32152e+06	1.17591e+06	1.12382	-	0.74947
Q09028	RBBP4	sp|Q09028|RBBP4_HUMAN Histone-binding protein RBBP4 OS=Homo sapiens OX=9606 GN=RBBP4 PE=1 SV=3	4	1	65.1203	5.35004e-09	119.52	1	K	ADK(1)EAAFDDAVEER	ADK(65)EAAFDDAVEER	3	2	-0.63573	1885	1223		27488	28956	21549	29819	24044	28222	25137.3	1.12271	-	0.40731
Q99880	H2BC13	sp|Q99880|H2B1L_HUMAN Histone H2B type 1-L OS=Homo sapiens OX=9606 GN=H2BC13 PE=1 SV=3	6	0.999988	49.0929	0.0002128	69.276	1	K	PELAK(1)SAPAPK	PELAK(49)SAPAPK(-49)	5	2	0.7431	2606	2099		15896	16758	10898	18227		16327	14562.5	1.12117	-	0.679669
P20962	PTMS	sp|P20962|PTMS_HUMAN Parathymosin OS=Homo sapiens OX=9606 GN=PTMS PE=1 SV=2	4	1	140.551	6.7816e-36	146.58	1	K	SEK(1)SVEAAAELSAK	SEK(140)SVEAAAELSAK(-140)	3	2	0.1227	879	611	19810	33484	33095	42109	17224	17922	28796.3	25751.7	1.11823	-	0.760644
Q658P3	STEAP3	sp|Q658P3|STEA3_HUMAN Metalloreductase STEAP3 OS=Homo sapiens OX=9606 GN=STEAP3 PE=1 SV=2	472	0.999987	48.8086	0.000141219	53.363	1	K	ESTIK(1)FTLPTDHALAEK	ESTIK(49)FTLPTDHALAEK(-49)	5	3	0.23807	2193	1557		64641	128170		63130	109650	96405.5	86390	1.11593	-	0.822958
P22314	UBA1	sp|P22314|UBA1_HUMAN Ubiquitin-like modifier-activating enzyme 1 OS=Homo sapiens OX=9606 GN=UBA1 PE=1 SV=3	593	1	159.468	7.55038e-42	160.62	1	K	K(1)PLLESGTLGTK	K(160)PLLESGTLGTK(-160)	1	2	0.93476	912	624	342990	733140	724070	680150	498280	435150	600067	537860	1.11566	-	0.695973
Q9UEU0	VTI1B	sp|Q9UEU0|VTI1B_HUMAN Vesicle transport through interaction with t-SNAREs homolog 1B OS=Homo sapiens OX=9606 GN=VTI1B PE=1 SV=3	13	1	156.023	2.07168e-66	227.47	1	K	ASSAASSEHFEK(1)LHEIFR	ASSAASSEHFEK(160)LHEIFR	12	4	0.95734	2906	2494	626010	1618400	1739600	1107300	1266200	1198700	1.328e+06	1.19073e+06	1.11528	-	0.719228
P55072	VCP	sp|P55072|TERA_HUMAN Transitional endoplasmic reticulum ATPase OS=Homo sapiens OX=9606 GN=VCP PE=1 SV=4	696	1	64.5473	0.0209624	88.201	1	K	ACK(1)LAIR	ACK(65)LAIR	3	2	-0.71756	1422	969	77939	71728	75874	73239		62186	75180.3	67712.5	1.11029	-	0.213677
P60900	PSMA6	sp|P60900|PSA6_HUMAN Proteasome subunit alpha type-6 OS=Homo sapiens OX=9606 GN=PSMA6 PE=1 SV=1	182	0.805079	6.1598	0.000484287	76.85	1	K	QTESTSFLEK(0.195)K(0.805)	QTESTSFLEK(-6.2)K(6.2)	11	2	-0.10163	1493	1010	17096		26199		17988	21067	21647.5	19527.5	1.10856	-	0.702166
A0A1B0GUS4;P68036	UBE2L5; UBE2L3	sp|A0A1B0GUS4|UB2L5_HUMAN Ubiquitin-conjugating enzyme E2 L5 OS=Homo sapiens OX=9606 GN=UBE2L5 PE=2 SV=1;sp|P68036|UB2L3_HUMAN Ubiquitin-conjugating enzyme E2 L3 OS=Homo sapiens OX=9606 GN=UBE2L3 PE=1 SV=1	73;73	1	125.93	9.38493e-07	133.49	1	K	TK(1)IYHPNIDEK	TK(130)IYHPNIDEK(-130)	2	2	0.47979	6	1;1115		213890	191220	243210	116720	189540	202555	183157	1.10591	-	0.713579
P68431;Q71DI3;Q6NXT2;P84243;Q5TEC6	H3C1; H3C15; H3-5	sp|P68431|H31_HUMAN Histone H3.1 OS=Homo sapiens OX=9606 GN=H3C1 PE=1 SV=2;sp|Q71DI3|H32_HUMAN Histone H3.2 OS=Homo sapiens OX=9606 GN=H3C15 PE=1 SV=3;sp|Q6NXT2|H3C_HUMAN Histone H3.3C OS=Homo sapiens OX=9606 GN=H3-5 PE=1 SV=3;sp|P84243|H33_HUMAN Histone H	24;24;24;24;24	1	60.7087	9.61126e-11	167.04	1;2	K	QLATK(1)AAR	QLATK(61)AAR	5	2	-1.031	1722	1121;1149;1537	925540	1223700	1901600	1267400	1336800	1063000	1350280	1222400	1.10461	-	0.69209
P55011	SLC12A2	sp|P55011|S12A2_HUMAN Solute carrier family 12 member 2 OS=Homo sapiens OX=9606 GN=SLC12A2 PE=1 SV=1	995	1	131.308	8.30763e-20	140.57	1	K	ESK(1)GPIVPLNVADQK	ESK(130)GPIVPLNVADQK(-130)	3	3	0.63164	1407	965	654230	518170	703130	537450	565010	595630	625177	566030	1.10449	-	0.364231
O95816	BAG2	sp|O95816|BAG2_HUMAN BAG family molecular chaperone regulator 2 OS=Homo sapiens OX=9606 GN=BAG2 PE=1 SV=1	195	1	45.1697	0.00121821	79.889	1;2	K	LLEHSK(1)GAGSK(1)TLQQNAESR	LLEHSK(45)GAGSK(45)TLQQNAESR	6	4	1.4998	348	352	187000	207030	402920	204940	210010	306690	265650	240547	1.10436	-	0.759018
P23527;Q93079;Q5QNW6	H2BC17; H2BC9; H2BC18	sp|P23527|H2B1O_HUMAN Histone H2B type 1-O OS=Homo sapiens OX=9606 GN=H2BC17 PE=1 SV=3;sp|Q93079|H2B1H_HUMAN Histone H2B type 1-H OS=Homo sapiens OX=9606 GN=H2BC9 PE=1 SV=3;sp|Q5QNW6|H2B2F_HUMAN Histone H2B type 2-F OS=Homo sapiens OX=9606 GN=H2BC18 PE=1 S	6;6;6	1	64.114	7.86727e-05	90.142	1	K	PDPAK(1)SAPAPK	PDPAK(64)SAPAPK(-64)	5	2	0.19929	947	638;1523	63143	96745	121890	79157	106930	69583	93926	85223.3	1.10212	-	0.691235
Q9NXU5	ARL15	sp|Q9NXU5|ARL15_HUMAN ADP-ribosylation factor-like protein 15 OS=Homo sapiens OX=9606 GN=ARL15 PE=1 SV=1	157	1	108.303	2.62847e-10	150.17	1	K	K(1)YFELEPLAR	K(110)YFELEPLAR	1	2	0.57118	2847	2429	179590	182240	260810	169260	191240	204700	207547	188400	1.10163	-	0.539518
Q86YT6	MIB1	sp|Q86YT6|MIB1_HUMAN E3 ubiquitin-protein ligase MIB1 OS=Homo sapiens OX=9606 GN=MIB1 PE=1 SV=1	28	1	65.8789	1.5591e-15	142.08	1	K	WGK(1)QDGGEGHVGTVR	WGK(66)QDGGEGHVGTVR	3	4	2.9707	2298	1703	233130	156430	159410	134340	163810	201820	182990	166657	1.09801	-	0.6345
Q9BVT8	TMUB1	sp|Q9BVT8|TMUB1_HUMAN Transmembrane and ubiquitin-like domain-containing protein 1 OS=Homo sapiens OX=9606 GN=TMUB1 PE=1 SV=1	108	1	200.059	3.00694e-42	237.92	1	K	LK(1)FLNDSEQVAR	LK(200)FLNDSEQVAR	2	2	0.031281	2661	2166	541880	418440	448160	297740	527450	458230	469493	427807	1.09744	-	0.619351
Q9NXE4	SMPD4	sp|Q9NXE4|NSMA3_HUMAN Sphingomyelin phosphodiesterase 4 OS=Homo sapiens OX=9606 GN=SMPD4 PE=1 SV=3	277	1	85.0808	2.55123e-13	105.08	1	K	TPAIPFASYGLHHTSLLK(1)R	TPAIPFASYGLHHTSLLK(85)R	18	4	0.97604	2843	2425		95982	135650		48150	163020	115816	105585	1.0969	-	0.881776
P31431	SDC4	sp|P31431|SDC4_HUMAN Syndecan-4 OS=Homo sapiens OX=9606 GN=SDC4 PE=1 SV=2	190	1	49.3252	0.00560666	72.492	1	K	K(1)APTNEFYA	K(49)APTNEFYA	1	2	-0.10941	1051	712	148160	151810	188890	152780	133270	159790	162953	148613	1.09649	-	0.39999
Q96S55	WRNIP1	sp|Q96S55|WRIP1_HUMAN ATPase WRNIP1 OS=Homo sapiens OX=9606 GN=WRNIP1 PE=1 SV=2	287	0.731779	4.35887	1.481e-05	81.799	1	K	TTLAHIIASNSK(0.268)K(0.732)	TTLAHIIASNSK(-4.4)K(4.4)	13	3	0.081586	2549	2051	35082	69281	73554		43280	64936	59305.7	54108	1.09606	-	0.7878
P45974	USP5	sp|P45974|UBP5_HUMAN Ubiquitin carboxyl-terminal hydrolase 5 OS=Homo sapiens OX=9606 GN=USP5 PE=1 SV=2	743	1	84.6989	0.00468211	85.813	1	K	DQALK(1)ALR	DQALK(85)ALR	5	2	-0.42141	1210	819	97291	145110	153430	136510	117470	107190	131944	120390	1.09597	-	0.585149
P15880	RPS2	sp|P15880|RS2_HUMAN 40S ribosomal protein S2 OS=Homo sapiens OX=9606 GN=RPS2 PE=1 SV=2	275	1	148.57	2.21591e-29	187.47	1	K	SPYQEFTDHLVK(1)THTR	SPYQEFTDHLVK(150)THTR	12	3	0.32928	774	561	694370	707740	790590	737130	640080	626050	730900	667753	1.09457	-	0.242624
Q8N5N7	MRPL50	sp|Q8N5N7|RM50_HUMAN 39S ribosomal protein L50, mitochondrial OS=Homo sapiens OX=9606 GN=MRPL50 PE=1 SV=2	34	1	76.1051	0.000118858	77.157	1	K	EK(1)EPVVVETVEEK	EK(76)EPVVVETVEEK(-76)	2	2	0.40261	2342	1769		24684	50307	51942	20669	30426	37495.5	34345.7	1.09171	-	0.84986
P62701	RPS4X	sp|P62701|RS4X_HUMAN 40S ribosomal protein S4, X isoform OS=Homo sapiens OX=9606 GN=RPS4X PE=1 SV=2	106	1	70.6697	0.0100279	78.178	1	K	LIYDTK(1)GR	LIYDTK(71)GR	6	2	-1.412	1595	1070	88032	81067		78771	82764	70830	84549.5	77455	1.0916	-	0.267204
O60814;P57053;P62807	H2BC12; H2BC12L; H2B	sp|O60814|H2B1K_HUMAN Histone H2B type 1-K OS=Homo sapiens OX=9606 GN=H2BC12 PE=1 SV=3;sp|P57053|H2BFS_HUMAN Histone H2B type F-S OS=Homo sapiens OX=9606 GN=H2BC12L PE=1 SV=2;sp|P62807|H2B1C_HUMAN Histone H2B type 1-C/E/F/G/I OS=Homo sapiens OX=9606 GN=H2B	6;6;6	0.999996	54.4897	0.00208955	79.311	1	K	PEPAK(1)SAPAPK	PEPAK(54)SAPAPK(-54)	5	2	-1.0631	223	222;1077		147490	267610	174550	247590	149420	207550	190520	1.08939	-	0.790713
P26038	MSN	sp|P26038|MOES_HUMAN Moesin OS=Homo sapiens OX=9606 GN=MSN PE=1 SV=3	352	1	107.279	2.44744e-06	109.88	1	K	LK(1)QIEEQTK	LK(110)QIEEQTK(-110)	2	2	-0.61251	989	660	11594	31096	22532	19314	20650		21740.7	19982	1.08801	-	0.825216
Q92621	NUP205	sp|Q92621|NU205_HUMAN Nuclear pore complex protein Nup205 OS=Homo sapiens OX=9606 GN=NUP205 PE=1 SV=3	69	1	46.2059	7.23259e-05	65.12	1	K	VQK(1)ASTEGVAIQGQQGTR	VQK(46)ASTEGVAIQGQQGTR	3	3	0.19578	2437	1906		18323	31370	16226	29532		24846.5	22879	1.086	-	0.852325
P30825	SLC7A1	sp|P30825|CTR1_HUMAN High affinity cationic amino acid transporter 1 OS=Homo sapiens OX=9606 GN=SLC7A1 PE=1 SV=1	629	1	83.3579	7.34558e-13	151.22	1	K	TPDGNLDQCK(1)	TPDGNLDQCK(83)	10	2	-0.97691	1044	705	313290	304470	401060	297770	260450	380130	339607	312783	1.08576	-	0.598055
O95297	MPZL1	sp|O95297|MPZL1_HUMAN Myelin protein zero-like protein 1 OS=Homo sapiens OX=9606 GN=MPZL1 PE=1 SV=1	218	1	118.901	2.52312e-08	122.51	1	K	K(1)SPSDTEGLVK	K(120)SPSDTEGLVK(-120)	1	2	0.28035	327	325	196190	173490	228360	174610	201060	175270	199347	183647	1.08549	-	0.435699
Q8NE00	TMEM104	sp|Q8NE00|TM104_HUMAN Transmembrane protein 104 OS=Homo sapiens OX=9606 GN=TMEM104 PE=1 SV=2	109	1	78.9316	0.000150525	121.8	1	K	AEK(1)RPILSVQR	AEK(79)RPILSVQR	3	3	0.3865	2359	1809	230080	309260	410490	283770	346200	245090	316610	291687	1.08545	-	0.698916
P12268	IMPDH2	sp|P12268|IMDH2_HUMAN Inosine-5'-monophosphate dehydrogenase 2 OS=Homo sapiens OX=9606 GN=IMPDH2 PE=1 SV=2	134	1	40.3862	0.00291346	88.181	1	K	VRDVFEAK(1)AR	VRDVFEAK(40)AR	8	3	0.32807	709	521	38235	39802	47932	37685		39807	41989.7	38746	1.08372	-	0.472711
Q96J02	ITCH	sp|Q96J02|ITCH_HUMAN E3 ubiquitin-protein ligase Itchy homolog OS=Homo sapiens OX=9606 GN=ITCH PE=1 SV=2	350	1	114.639	3.55916e-10	133.98	1	K	VYYVDHVEK(1)R	VYYVDHVEK(110)R	9	3	0.86372	2513	2007	23171	14562	17567	16872	17497	16661	18433.3	17010	1.08368	-	0.60446
P68431;Q71DI3;Q16695;P84243	H3C1; H3C15; H3-4	sp|P68431|H31_HUMAN Histone H3.1 OS=Homo sapiens OX=9606 GN=H3C1 PE=1 SV=2;sp|Q71DI3|H32_HUMAN Histone H3.2 OS=Homo sapiens OX=9606 GN=H3C15 PE=1 SV=3;sp|Q16695|H31T_HUMAN Histone H3.1t OS=Homo sapiens OX=9606 GN=H3-4 PE=1 SV=3;sp|P84243|H33_HUMAN Histone	80;80;80;80	1	108.929	2.34756e-37	183.13	1	K	EIAQDFK(1)TDLR	EIAQDFK(110)TDLR	7	2	-0.26417	1720	1121;1149	380330	460460	437130	314440	468350	396510	425973	393100	1.08363	-	0.550045
Q14677	CLINT1	sp|Q14677|EPN4_HUMAN Clathrin interactor 1 OS=Homo sapiens OX=9606 GN=CLINT1 PE=1 SV=1	625	1	181.866	1.03129e-22	181.87	1	K	QDAFANFANFSK(1)	QDAFANFANFSK(180)	12	2	0.16827	2031	1367	91697	125650	236790	134970	145150	139510	151379	139877	1.08223	-	0.806314
Q9Y6M7;Q6U841	SLC4A7; SLC4A10	sp|Q9Y6M7|S4A7_HUMAN Sodium bicarbonate cotransporter 3 OS=Homo sapiens OX=9606 GN=SLC4A7 PE=1 SV=2;sp|Q6U841|S4A10_HUMAN Sodium-driven chloride bicarbonate exchanger OS=Homo sapiens OX=9606 GN=SLC4A10 PE=1 SV=1	240;245	1	60.5475	0.00770358	63.397	1	K	K(1)HSDPHLLER	K(61)HSDPHLLER	1	3	0.48284	3064	2703	19643		20135		14640	22142	19889	18391	1.08145	-	0.728777
Q96FW1	OTUB1	sp|Q96FW1|OTUB1_HUMAN Ubiquitin thioesterase OTUB1 OS=Homo sapiens OX=9606 GN=OTUB1 PE=1 SV=2	84	1	83.3579	0.000522943	83.358	1	K	K(1)TRPDGNCFYR	K(83)TRPDGNCFYR	1	3	0.4483	2495	1986	31856	62395	53879	42642		48977	49376.7	45809.5	1.07787	-	0.785339
P46934	NEDD4	sp|P46934|NEDD4_HUMAN E3 ubiquitin-protein ligase NEDD4 OS=Homo sapiens OX=9606 GN=NEDD4 PE=1 SV=4	916	1	77.0717	1.32608e-09	105.04	1	K	IFYINHNIK(1)R	IFYINHNIK(77)R	9	2	-0.068603	1236	837	70126	104060	115460	81379	85499	101940	96548.7	89606	1.07748	-	0.667411
P51798	CLCN7	sp|P51798|CLCN7_HUMAN H(+)/Cl(-) exchange transporter 7 OS=Homo sapiens OX=9606 GN=CLCN7 PE=1 SV=2	7	1	92.6765	0.00050933	92.677	1;2	K	K(1)VSWSGR	K(93)VSWSGR	1	2	-0.47537	1330	924	205460	153180	320230	182870	174680	273920	226290	210490	1.07506	-	0.801108
P25445	FAS	sp|P25445|TNR6_HUMAN Tumor necrosis factor receptor superfamily member 6 OS=Homo sapiens OX=9606 GN=FAS PE=1 SV=1	300	1	148.665	7.02039e-15	163.43	1	K	K(1)ANLCTLAEK	K(150)ANLCTLAEK(-150)	1	2	-0.71942	965	652	81544	98333	131370	111490	86142	92461	103749	96697.7	1.07292	-	0.691122
Q9Y342	PLLP	sp|Q9Y342|PLLP_HUMAN Plasmolipin OS=Homo sapiens OX=9606 GN=PLLP PE=1 SV=1	7	1	63.3973	3.51412e-05	81.163	1	K	AEFPSK(1)VSTR	AEFPSK(63)VSTR	6	2	-0.4084	3017	2632		197490	230700	231850	156200	211090	214095	199713	1.07201	-	0.680441
P62280	RPS11	sp|P62280|RS11_HUMAN 40S ribosomal protein S11 OS=Homo sapiens OX=9606 GN=RPS11 PE=1 SV=3	59	0.979607	16.8156	4.65708e-06	107.08	1	K	EAIEGTYIDK(0.02)K(0.98)	EAIEGTYIDK(-17)K(17)	11	2	0.47206	1573	1058	40607	39208	47468	38146	41095	39677	42427.7	39639.3	1.07034	-	0.35859
P61289	PSME3	sp|P61289|PSME3_HUMAN Proteasome activator complex subunit 3 OS=Homo sapiens OX=9606 GN=PSME3 PE=1 SV=1	6	0.999981	47.1972	0.000359273	83.438	1	K	ASLLK(1)VDQEVK	ASLLK(47)VDQEVK(-47)	5	2	-0.066968	1520	1030		56700	57375	59765		47434	57037.5	53599.5	1.06414	-	0.633663
P83731	RPL24	sp|P83731|RL24_HUMAN 60S ribosomal protein L24 OS=Homo sapiens OX=9606 GN=RPL24 PE=1 SV=1	27	1	121.953	1.59399e-23	148.9	1	K	TDGK(1)VFQFLNAK	TDGK(120)VFQFLNAK(-120)	4	2	1.3919	1755	1142	144790	137450	268920	178570	150790	189950	183720	173103	1.06133	-	0.822025
P62269	RPS18	sp|P62269|RS18_HUMAN 40S ribosomal protein S18 OS=Homo sapiens OX=9606 GN=RPS18 PE=1 SV=3	54	1	97.0329	0.000607913	97.033	1	K	ADIDLTK(1)R	ADIDLTK(97)R	7	2	-0.25723	1569	1055	25348	24864	36661	28762	25844		28957.7	27303	1.0606	-	0.766611
P09651	HNRNPA1	sp|P09651|ROA1_HUMAN Heterogeneous nuclear ribonucleoprotein A1 OS=Homo sapiens OX=9606 GN=HNRNPA1 PE=1 SV=5	350	1	147.186	5.67642e-28	147.19	1	K	SSGPYGGGGQYFAK(1)PR	SSGPYGGGGQYFAK(150)PR	14	3	0.48407	593	474	22424	77148	70688	56682	41079	62992	56753.3	53584.3	1.05914	-	0.871986
P63104	YWHAZ	sp|P63104|1433Z_HUMAN 14-3-3 protein zeta/delta OS=Homo sapiens OX=9606 GN=YWHAZ PE=1 SV=1	11	1	88.1807	4.8471e-08	132.39	1	K	AK(1)LAEQAER	AK(88)LAEQAER	2	2	0.4853	1666	1103	145570	102130	165280	35863	158760	195860	137660	130161	1.05761	-	0.891944
Q9NVJ2	ARL8B	sp|Q9NVJ2|ARL8B_HUMAN ADP-ribosylation factor-like protein 8B OS=Homo sapiens OX=9606 GN=ARL8B PE=1 SV=1	141	1	87.0677	3.2139e-35	211.52	1	K	DLPNALDEK(1)QLIEK	DLPNALDEK(87)QLIEK(-87)	9	2	1.402	2832	2403	2729500	5424600	4518500	4191700	3932100	3864000	4224200	3.99593e+06	1.05712	-	0.789062
P46783	RPS10	sp|P46783|RS10_HUMAN 40S ribosomal protein S10 OS=Homo sapiens OX=9606 GN=RPS10 PE=1 SV=1	138	1	68.7893	4.91982e-39	142.32	1;2	K	SAVPPGADK(1)K(1)AEAGAGSATEFQFR	SAVPPGADK(69)K(69)AEAGAGSATEFQFR	9	3	-0.16657	1233	835	1302700	2543600	2371500	2143700	1378100	2361200	2072600	1961000	1.05691	-	0.830812
P60604	UBE2G2	sp|P60604|UB2G2_HUMAN Ubiquitin-conjugating enzyme E2 G2 OS=Homo sapiens OX=9606 GN=UBE2G2 PE=1 SV=1	156	1	82.3606	0.00523933	89.123	1	K	IAK(1)QIVQK	IAK(82)QIVQK(-82)	3	2	0.2693	1472	1003	41135	26325	51165		37651	37418	39541.7	37534.5	1.05348	-	0.843209
Q5TDH0	DDI2	sp|Q5TDH0|DDI2_HUMAN Protein DDI1 homolog 2 OS=Homo sapiens OX=9606 GN=DDI2 PE=1 SV=1	289	1	43.272	0.000353775	112.8	1	K	GVGTQK(1)IIGR	GVGTQK(43)IIGR	6	2	-1.1106	2174	1536	47186	59323	47961		53727	44122	51490	48924.5	1.05244	-	0.706907
O75369;Q14315;P21333	FLNB; FLNC; FLNA	sp|O75369|FLNB_HUMAN Filamin-B OS=Homo sapiens OX=9606 GN=FLNB PE=1 SV=2;sp|Q14315|FLNC_HUMAN Filamin-C OS=Homo sapiens OX=9606 GN=FLNC PE=1 SV=3;sp|P21333|FLNA_HUMAN Filamin-A OS=Homo sapiens OX=9606 GN=FLNA PE=1 SV=4	16;36;43	1	112.802	2.62047e-08	112.8	1	K	K(1)IQQNTFTR	K(110)IQQNTFTR	1	2	-0.83896	260	253;613	66150	66598			60121	66105	66374	63113	1.05167	-	0.390639
O15126	SCAMP1	sp|O15126|SCAM1_HUMAN Secretory carrier-associated membrane protein 1 OS=Homo sapiens OX=9606 GN=SCAMP1 PE=1 SV=2	89	1	54.5563	2.90532e-66	248.15	1	K	EHALAQAELLK(1)RQEELER	EHALAQAELLK(55)RQEELER	11	3	0.23233	109	110	40947	71355	92983	55327	69447	70791	68428.3	65188.3	1.0497	-	0.848312
Q96L91	EP400	sp|Q96L91|EP400_HUMAN E1A-binding protein p400 OS=Homo sapiens OX=9606 GN=EP400 PE=1 SV=4	908	1	60.7087	0.0144667	60.709	1	K	ALNLQK(1)VSR	ALNLQK(61)VSR	6	2	0.28613	2521	2021	784720		854390	586900	980440		819555	783670	1.04579	-	0.874031
O00186	STXBP3	sp|O00186|STXB3_HUMAN Syntaxin-binding protein 3 OS=Homo sapiens OX=9606 GN=STXBP3 PE=1 SV=2	585	1	86.8853	0.00451047	108.93	1	K	DK(1)VSLIKDE	DK(87)VSLIK(-87)DE	2	2	-0.42583	48	45	100580	129400	160530	119650	122090	132000	130170	124580	1.04487	-	0.768152
Q01650	SLC7A5	sp|Q01650|LAT1_HUMAN Large neutral amino acids transporter small subunit 1 OS=Homo sapiens OX=9606 GN=SLC7A5 PE=1 SV=2	30	1	44.853	1.19345e-20	114.69	1	K	MLAAK(1)SADGSAPAGEGEGVTLQR	MLAAK(45)SADGSAPAGEGEGVTLQR	5	3	-0.24107	1811	1172	34360	99582	60997	77226	48540	61783	64979.7	62516.3	1.0394	-	0.910874
O95785	WIZ	sp|O95785|WIZ_HUMAN Protein Wiz OS=Homo sapiens OX=9606 GN=WIZ PE=1 SV=2	1597	1	158.366	7.20786e-21	158.37	1	K	FVGNIYTLK(1)CR	FVGNIYTLK(160)CR	9	2	-0.85356	346	350	271290	211050	340650	149710	329200	313450	274330	264120	1.03866	-	0.888759
P11142	HSPA8	sp|P11142|HSP7C_HUMAN Heat shock cognate 71 kDa protein OS=Homo sapiens OX=9606 GN=HSPA8 PE=1 SV=1	325	0.999956	43.609	1.48004e-36	111.27	1	K	DAK(1)LDKSQIHDIVLVGGSTR	DAK(44)LDK(-44)SQIHDIVLVGGSTR	3	3	-0.0050106	655	498	201890	265180	298410	213500	247530	276270	255160	245767	1.03822	-	0.793814
P83731	RPL24	sp|P83731|RL24_HUMAN 60S ribosomal protein L24 OS=Homo sapiens OX=9606 GN=RPL24 PE=1 SV=1	43	1	44.8204	3.1198e-05	106.93	1	K	CESAFLSK(1)R	CESAFLSK(45)R	8	2	0.5767	1753	1142	13792	13586	16729	16888		11483	14702.3	14185.5	1.03643	-	0.843503
P08670	VIM	sp|P08670|VIME_HUMAN Vimentin OS=Homo sapiens OX=9606 GN=VIM PE=1 SV=4	168	1	132.391	3.14823e-37	183.13	1	K	RQVDQLTNDK(1)AR	RQVDQLTNDK(130)AR	10	3	-0.16183	569	456	364970	254900	352940	241200	352520	345700	324270	313140	1.03554	-	0.835165
Q6ZVM7	TOM1L2	sp|Q6ZVM7|TM1L2_HUMAN TOM1-like protein 2 OS=Homo sapiens OX=9606 GN=TOM1L2 PE=1 SV=1	106	1	63.6909	7.70605e-06	90.156	1	K	IISPK(1)NNPPTIVQDK	IISPK(64)NNPPTIVQDK(-64)	5	3	-0.025472	2241	1627	32052	92093	190510	131220	72170		104885	101695	1.03137	-	0.963126
P07900	HSP90AA1	sp|P07900|HS90A_HUMAN Heat shock protein HSP 90-alpha OS=Homo sapiens OX=9606 GN=HSP90AA1 PE=1 SV=5	443	0.88729	8.96102	0.000292556	98.009	1	K	FYEQFSK(0.887)NIK(0.113)	FYEQFSK(9)NIK(-9)	7	2	-0.20681	522	439		46504	48652	49022	47797	42240	47578	46353	1.02643	-	0.692374
P62805	H4C1	sp|P62805|H4_HUMAN Histone H4 OS=Homo sapiens OX=9606 GN=H4C1 PE=1 SV=2	80	1	65.6454	1.91947e-07	105.36	1	K	K(1)TVTAMDVVYALKR	K(66)TVTAMDVVYALK(-66)R	1	3	0.53698	1607	1076	149660	130160		122930	149770		139910	136350	1.02611	-	0.849963
P61247	RPS3A	sp|P61247|RS3A_HUMAN 40S ribosomal protein S3a OS=Homo sapiens OX=9606 GN=RPS3A PE=1 SV=2	46	1	72.0383	0.00072087	90.761	1	K	NIGK(1)TLVTR	NIGK(72)TLVTR	4	2	0.67874	1518	1028	133390	187970	180690	178570	138630	172370	167350	163190	1.02549	-	0.853565
P02786	TFRC	sp|P02786|TFR1_HUMAN Transferrin receptor protein 1 OS=Homo sapiens OX=9606 GN=TFRC PE=1 SV=2	53	0.99735	26.7624	8.20333e-48	147.64	1	K	LAVDEEENADNNTK(0.997)ANVTK(0.002)PK(0.001)	LAVDEEENADNNTK(27)ANVTK(-27)PK(-33)	14	4	1.1483	395	383	111280	146410	191470	118300	121750	197980	149720	146010	1.02541	-	0.920356
O43464	HTRA2	sp|O43464|HTRA2_HUMAN Serine protease HTRA2, mitochondrial OS=Homo sapiens OX=9606 GN=HTRA2 PE=1 SV=2	237	1	58.4762	2.2491e-13	153.25	1	K	IQTK(1)EPLPTLPLGR	IQTK(58)EPLPTLPLGR	4	3	0.19634	152	162	95659	345610	293970	476020	122510	119330	245080	239287	1.02421	-	0.969146
Q99816	TSG101	sp|Q99816|TS101_HUMAN Tumor susceptibility gene 101 protein OS=Homo sapiens OX=9606 GN=TSG101 PE=1 SV=2	9	0.5	0	0.000929718	87.251	1	K	AVSESQLK(0.5)K(0.5)	AVSESQLK(0)K(0)	8	2	1.5998	2596	2094		24247	45520	35748		32562	34883.5	34155	1.02133	-	0.952159
Q7KZF4	SND1	sp|Q7KZF4|SND1_HUMAN Staphylococcal nuclease domain-containing protein 1 OS=Homo sapiens OX=9606 GN=SND1 PE=1 SV=1	641	1	88.7369	1.97522e-09	96.313	1	K	SSYYK(1)SLLSAEEAAK	SSYYK(89)SLLSAEEAAK(-89)	5	2	0.086293	2247	1636	34265	40373	35017	31178	37105	39099	36551.7	35794	1.02117	-	0.816559
P45974	USP5	sp|P45974|UBP5_HUMAN Ubiquitin carboxyl-terminal hydrolase 5 OS=Homo sapiens OX=9606 GN=USP5 PE=1 SV=2	184	1	87.9419	1.30731e-05	87.942	1	K	HAFSLK(1)QLDNPAR	HAFSLK(88)QLDNPAR	6	3	0.65432	1212	819	29989	45361			32009	41819	37675	36914	1.02062	-	0.941085
P23246	SFPQ	sp|P23246|SFPQ_HUMAN Splicing factor, proline- and glutamine-rich OS=Homo sapiens OX=9606 GN=SFPQ PE=1 SV=2	413	1	64.695	2.48653e-06	76.196	1	K	STGK(1)GIVEFASKPAAR	STGK(65)GIVEFASK(-65)PAAR	4	3	0.83172	926	630	75499	76648	103030	67936	100310	82419	85059	83555	1.018	-	0.913347
Q9P0M6	MACROH2A2	sp|Q9P0M6|H2AW_HUMAN Core histone macro-H2A.2 OS=Homo sapiens OX=9606 GN=MACROH2A2 PE=1 SV=3	116	0.985866	18.4355	7.42185e-09	146.27	1	K	IHPELLAK(0.986)K(0.014)R	IHPELLAK(18)K(-18)R	8	3	0.94938	2878	2454	1227800	1169200	1494400	1046300	1307700	1476300	1.29713e+06	1.27677e+06	1.01595	-	0.904967
P53801	PTTG1IP	sp|P53801|PTTG_HUMAN Pituitary tumor-transforming gene 1 protein-interacting protein OS=Homo sapiens OX=9606 GN=PTTG1IP PE=1 SV=1	164	1	56.2022	1.9757e-34	199.59	1;2	K	K(1)YGLFK(1)EENPYAR	K(56)YGLFK(56)EENPYAR	1	3	0.60392	1372	954	1000200	871370	1172400	766090	978360	1254900	1.01466e+06	999783	1.01488	-	0.933003
P17980	PSMC3	sp|P17980|PRS6A_HUMAN 26S proteasome regulatory subunit 6A OS=Homo sapiens OX=9606 GN=PSMC3 PE=1 SV=3	276	0.977505	16.3803	0.00113498	83.623	1	K	DAFALAK(0.978)EK(0.022)	DAFALAK(16)EK(-16)	7	2	-0.52973	809	584	229780	309680		268190	275140	254960	269730	266097	1.01365	-	0.913387
Q9H0E2	TOLLIP	sp|Q9H0E2|TOLIP_HUMAN Toll-interacting protein OS=Homo sapiens OX=9606 GN=TOLLIP PE=1 SV=1	63	0.951684	12.944	0.000136125	85.716	1	K	LNITVVQAK(0.952)LAK(0.048)	LNITVVQAK(13)LAK(-13)	9	2	0.86843	2703	2233		33064	53651	47101	30695	50614	43357.5	42803.3	1.01295	-	0.963089
P60604	UBE2G2	sp|P60604|UB2G2_HUMAN Ubiquitin-conjugating enzyme E2 G2 OS=Homo sapiens OX=9606 GN=UBE2G2 PE=1 SV=1	7	1	40.2029	0.0145251	61.494	1	K	AGTALK(1)R	AGTALK(40)R	6	2	0.014359	1470	1003		30914	44754	30683		44103	37834	37393	1.01179	-	0.967666
P08670	VIM	sp|P08670|VIME_HUMAN Vimentin OS=Homo sapiens OX=9606 GN=VIM PE=1 SV=4	223	1	143.195	5.76162e-19	147.72	1	K	K(1)VESLQEEIAFLKK	K(140)VESLQEEIAFLK(-140)K(-140)	1	3	0.89911	563	456	119860	113560	192950	101680	160090	159880	142123	140550	1.01119	-	0.963195
P04899	GNAI2	sp|P04899|GNAI2_HUMAN Guanine nucleotide-binding protein G(i) subunit alpha-2 OS=Homo sapiens OX=9606 GN=GNAI2 PE=1 SV=3	313	1	84.6989	1.74994e-08	105.22	1	K	FEDLNK(1)R	FEDLNK(85)R	6	2	0.34463	435	400	79212	83776	115660	78409	104080	93078	92882.7	91855.7	1.01118	-	0.943699
Q9H2H9	SLC38A1	sp|Q9H2H9|S38A1_HUMAN Sodium-coupled neutral amino acid symporter 1 OS=Homo sapiens OX=9606 GN=SLC38A1 PE=1 SV=1	61	0.834065	7.01261	1.6517e-10	133.76	1	K	RSLTNSHLEK(0.166)K(0.834)	RSLTNSHLEK(-7)K(7)	11	3	1.296	2719	2256	56083		123050	64025	113350	88371	89566.5	88582	1.01111	-	0.976657
P00338	LDHA	sp|P00338|LDHA_HUMAN L-lactate dehydrogenase A chain OS=Homo sapiens OX=9606 GN=LDHA PE=1 SV=2	76	0.999931	41.6389	1.19639e-06	84.58	1	K	TPK(1)IVSGKDYNVTANSK	TPK(42)IVSGK(-42)DYNVTANSK(-80)	3	3	2.2226	363	368	73253	108200	118570	108360	78612	109920	100008	98964	1.01055	-	0.954203
Q8IYW5	RNF168	sp|Q8IYW5|RN168_HUMAN E3 ubiquitin-protein ligase RNF168 OS=Homo sapiens OX=9606 GN=RNF168 PE=1 SV=1	468	1	55.2348	5.13358e-07	85.716	1	K	QK(1)GSPDEYHLR	QK(55)GSPDEYHLR	2	3	0.7053	2315	1732	30570	23941	40924	37134	25858		31811.7	31496	1.01002	-	0.969636
Q12906	ILF3	sp|Q12906|ILF3_HUMAN Interleukin enhancer-binding factor 3 OS=Homo sapiens OX=9606 GN=ILF3 PE=1 SV=3	100	0.999995	52.8096	0.000497117	86.205	1	K	VGLVAK(1)GLLLK	VGLVAK(53)GLLLK(-53)	6	2	0.63289	1909	1249		64193	149360	77088	102810	137460	106776	105786	1.00936	-	0.98131
P46783;Q9NQ39	RPS10; RPS10P5	sp|P46783|RS10_HUMAN 40S ribosomal protein S10 OS=Homo sapiens OX=9606 GN=RPS10 PE=1 SV=1;sp|Q9NQ39|RS10L_HUMAN Putative 40S ribosomal protein S10-like OS=Homo sapiens OX=9606 GN=RPS10P5 PE=5 SV=1	139;150	1	68.7893	2.02835e-48	216.53	1;2	K	SAVPPGADK(1)K(1)AEAGAGSATEFQFR	SAVPPGADK(69)K(69)AEAGAGSATEFQFR	10	3	-0.16657	1231	835	22941	271870	171520	57998	59743	344510	155444	154084	1.00883	-	0.991469
Q68D85	NCR3LG1	sp|Q68D85|NR3L1_HUMAN Natural cytotoxicity triggering receptor 3 ligand 1 OS=Homo sapiens OX=9606 GN=NCR3LG1 PE=1 SV=1	407	0.99985	38.243	6.1705e-10	85.813	1	K	SIDDNSTKSEK(1)QTPR	SIDDNSTK(-38)SEK(38)QTPR	11	3	-0.067981	2198	1565	135720	105470	152080	99823		160230	131090	130026	1.00818	-	0.972665
P62280	RPS11	sp|P62280|RS11_HUMAN 40S ribosomal protein S11 OS=Homo sapiens OX=9606 GN=RPS11 PE=1 SV=3	58	0.5	0	4.65708e-06	83.358	1	K	EAIEGTYIDK(0.5)K(0.5)	EAIEGTYIDK(0)K(0)	10	2	-0.64071	1572	1058	40607	39208		38146	41095	39677	39907.5	39639.3	1.00677	-	0.839699
Q658P3	STEAP3	sp|Q658P3|STEA3_HUMAN Metalloreductase STEAP3 OS=Homo sapiens OX=9606 GN=STEAP3 PE=1 SV=2	484	1	86.8383	5.33095e-08	86.838	1	K	FTLPTDHALAEK(1)TSHV	FTLPTDHALAEK(87)TSHV	12	3	-0.19498	2194	1557	343950	485740	660840	394130	620420	468240	496843	494263	1.00522	-	0.982922
O60814;P57053;P58876;Q99877;P62807;Q93079;Q5QNW6;Q99879;Q99880	H2BC12; H2BC12L; H2BC5	sp|O60814|H2B1K_HUMAN Histone H2B type 1-K OS=Homo sapiens OX=9606 GN=H2BC12 PE=1 SV=3;sp|P57053|H2BFS_HUMAN Histone H2B type F-S OS=Homo sapiens OX=9606 GN=H2BC12L PE=1 SV=2;sp|P58876|H2B1D_HUMAN Histone H2B type 1-D OS=Homo sapiens OX=9606 GN=H2BC5 PE=1	35;35;35;35;35;35;35;35;35	1	113.042	1.30271e-09	118.91	1	K	K(1)ESYSVYVYK	K(110)ESYSVYVYK(-110)	1	2	0.37501	220	222;997;1077;1523;2098;2099	51255	64223	61392	64943	64410	46691	58956.7	58681.3	1.00469	-	0.971223
P62136;P36873;P62140	PPP1CA; PPP1CC	sp|P62136|PP1A_HUMAN Serine/threonine-protein phosphatase PP1-alpha catalytic subunit OS=Homo sapiens OX=9606 GN=PPP1CA PE=1 SV=1;sp|P36873|PP1G_HUMAN Serine/threonine-protein phosphatase PP1-gamma catalytic subunit OS=Homo sapiens OX=9606 GN=PPP1CC PE=1 S	260;260;259	1	95.656	1.9161e-10	104.04	1	K	AHQVVEDGYEFFAK(1)R	AHQVVEDGYEFFAK(96)R	14	3	-0.18779	1124	764	88157	76690	109790	65942	117750	89713	91545.7	91135	1.00451	-	0.98274
Q9Y5J9	TIMM8B	sp|Q9Y5J9|TIM8B_HUMAN Mitochondrial import inner membrane translocase subunit Tim8 B OS=Homo sapiens OX=9606 GN=TIMM8B PE=1 SV=1	80	1	150.882	5.94447e-14	159.46	1	K	FAQIVQK(1)GGQ	FAQIVQK(150)GGQ	7	2	0.37783	3029	2673	235470	249450	310810	288400	210190	295520	265243	264703	1.00204	-	0.988692
P05556	ITGB1	sp|P05556|ITB1_HUMAN Integrin beta-1 OS=Homo sapiens OX=9606 GN=ITGB1 PE=1 SV=2	794	0.999999	61.5714	1.73862e-71	260.97	1	K	SAVTTVVNPK(1)YEGK	SAVTTVVNPK(62)YEGK(-62)	10	2	1.5978	461	413	261870	248030	373040	281650	272920	328360	294313	294310	1.00001	-	0.999942
P62820	RAB1A	sp|P62820|RAB1A_HUMAN Ras-related protein Rab-1A OS=Homo sapiens OX=9606 GN=RAB1A PE=1 SV=3	191	1	75.3361	1.89122e-05	94.66	1	K	SNVK(1)IQSTPVK	SNVK(75)IQSTPVK(-75)	4	2	-0.50217	1613	1078		65634	62964		61224	67616	64299	64420	0.998122	-	0.975305
O95297	MPZL1	sp|O95297|MPZL1_HUMAN Myelin protein zero-like protein 1 OS=Homo sapiens OX=9606 GN=MPZL1 PE=1 SV=1	213	1	77.6963	1.96951e-29	130.78	1	K	DYTGCSTSESLSPVK(1)QAPR	DYTGCSTSESLSPVK(78)QAPR	15	3	-0.0030746	326	325	152450	130170	160250	113910	143030	189470	147623	148803	0.99207	-	0.962798
Q01831	XPC	sp|Q01831|XPC_HUMAN DNA repair protein complementing XP-C cells OS=Homo sapiens OX=9606 GN=XPC PE=1 SV=4	619	0.995932	23.8889	1.0685e-05	94.66	1	K	EK(0.996)K(0.004)EDLEFQAK	EK(24)K(-24)EDLEFQAK(-61)	2	2	-0.6268	1813	1174	13740	21183	23827	9324.4	26712	23243	19583.3	19759.8	0.991069	-	0.978347
O60503	ADCY9	sp|O60503|ADCY9_HUMAN Adenylate cyclase type 9 OS=Homo sapiens OX=9606 GN=ADCY9 PE=1 SV=4	564	0.883764	8.80998	4.86805e-06	82.437	1	K	LGQSVVADQLK(0.884)GLK(0.116)	LGQSVVADQLK(8.8)GLK(-8.8)	11	2	1.8575	196	206	20864	16925	27540		16986	27003	21776.3	21994.5	0.990081	-	0.970697
P62851	RPS25	sp|P62851|RS25_HUMAN 40S ribosomal protein S25 OS=Homo sapiens OX=9606 GN=RPS25 PE=1 SV=1	114	1	90.3062	1.59121e-25	162.21	1	K	NTK(1)GGDAPAAGEDA	NTK(90)GGDAPAAGEDA	3	2	-2.0247	1625	1083	49485	48419	52878	66213	32688	53717	50260.7	50872.7	0.98797	-	0.95355
P62333	PSMC6	sp|P62333|PRS10_HUMAN 26S proteasome regulatory subunit 10B OS=Homo sapiens OX=9606 GN=PSMC6 PE=1 SV=1	7	1	46.4467	0.0136195	67.507	1	K	DK(1)ALQDYR	DK(46)ALQDYR	2	2	0.48928	1586	1065	23162		27614	25601	19716	31819	25388	25712	0.987399	-	0.950498
P61313	RPL15	sp|P61313|RL15_HUMAN 60S ribosomal protein L15 OS=Homo sapiens OX=9606 GN=RPL15 PE=1 SV=2	83	1	71.2676	0.000130276	86.243	1	K	GATYGK(1)PVHHGVNQLK	GATYGK(71)PVHHGVNQLK(-71)	6	3	-0.31206	1522	1031	61241	112800	80346	75108	66473	116740	84795.7	86107	0.984771	-	0.954538
Q9NW97	TMEM51	sp|Q9NW97|TMM51_HUMAN Transmembrane protein 51 OS=Homo sapiens OX=9606 GN=TMEM51 PE=1 SV=1	214	1	65.3126	0.0205759	104.76	1	K	LHLK(1)DFR	LHLK(65)DFR	4	2	0.3242	2835	2410	55606	56857	86021	62400	55869	83822	66161.3	67363.7	0.982152	-	0.930962
O75367	MACROH2A1	sp|O75367|H2AY_HUMAN Core histone macro-H2A.1 OS=Homo sapiens OX=9606 GN=MACROH2A1 PE=1 SV=5	121	0.976914	16.2651	5.92028e-09	90.156	1	K	GSK(0.977)GK(0.023)LEAIITPPPAK	GSK(16)GK(-16)LEAIITPPPAK(-81)	3	3	-0.30845	255	251	551800	431400	547490	312210	682560	564660	510230	519810	0.98157	-	0.938221
P53985	SLC16A1	sp|P53985|MOT1_HUMAN Monocarboxylate transporter 1 OS=Homo sapiens OX=9606 GN=SLC16A1 PE=1 SV=3	473	1	84.7023	1.67324e-85	273.55	1;2	K	ESKEEETSIDVAGK(1)PNEVTK	ESK(-220)EEETSIDVAGK(85)PNEVTK(-85)	14	3	1.1051	1379	955	608470	721730	982270	594650	828220	933980	770823	785617	0.98117	-	0.925847
O75379	VAMP4	sp|O75379|VAMP4_HUMAN Vesicle-associated membrane protein 4 OS=Homo sapiens OX=9606 GN=VAMP4 PE=1 SV=2	19	1	140.57	1.59536e-14	140.57	1	K	HLNDDDVTGSVK(1)SER	HLNDDDVTGSVK(140)SER	12	3	1.4527	261	254		42573	40261	38341		46110	41417	42225.5	0.980853	-	0.860323
P62258	YWHAE	sp|P62258|1433E_HUMAN 14-3-3 protein epsilon OS=Homo sapiens OX=9606 GN=YWHAE PE=1 SV=1	50	1	114.935	2.45641e-12	129.69	1	K	NLLSVAYK(1)NVIGAR	NLLSVAYK(110)NVIGAR	8	2	-0.77712	1566	1053	81075	118940	196920	133380	119000	152840	132312	135073	0.979554	-	0.941704
P08708	RPS17	sp|P08708|RS17_HUMAN 40S ribosomal protein S17 OS=Homo sapiens OX=9606 GN=RPS17 PE=1 SV=2	19	1	63.3973	0.00177817	74.486	1	K	VIIEK(1)YYTR	VIIEK(63)YYTR	5	2	0.14767	573	457	97320		111980	98736	101720	120200	104650	106885	0.979087	-	0.841277
Q96BM9	ARL8A	sp|Q96BM9|ARL8A_HUMAN ADP-ribosylation factor-like protein 8A OS=Homo sapiens OX=9606 GN=ARL8A PE=1 SV=1	141	1	64.5956	4.0503e-18	145.08	1	K	DLPGALDEK(1)ELIEK	DLPGALDEK(65)ELIEK(-65)	9	2	0.4803	2471	1961	501180	1092400	1315200	1289400	859650	830810	969593	993287	0.976147	-	0.937645
Q8NBJ9	SIDT2	sp|Q8NBJ9|SIDT2_HUMAN SID1 transmembrane family member 2 OS=Homo sapiens OX=9606 GN=SIDT2 PE=1 SV=2	426	1	97.1748	3.64414e-23	157.74	1	K	TK(1)QYLYVADLAR	TK(97)QYLYVADLAR	2	2	0.57676	2346	1790	401680	448180	639960	424400	610140	499600	496607	511380	0.971111	-	0.878516
Q13286	CLN3	sp|Q13286|CLN3_HUMAN Battenin OS=Homo sapiens OX=9606 GN=CLN3 PE=1 SV=1	262	1	103.23	9.29171e-14	135.13	1	K	TEAPESK(1)PGSSSSLSLR	TEAPESK(100)PGSSSSLSLR	7	3	0.060064	1949	1280	218850	145680	314680	158820	249240	291780	226403	233280	0.970522	-	0.917948
Q93050	ATP6V0A1	sp|Q93050|VPP1_HUMAN V-type proton ATPase 116 kDa subunit a 1 OS=Homo sapiens OX=9606 GN=ATP6V0A1 PE=1 SV=3	666	1	48.7855	0.000119658	124.81	1	K	RK(1)HLGTLNFGGIR	RK(49)HLGTLNFGGIR	2	3	2.9864	2451	1931	35042	34781	42800	22907	44021	49437	37541	38788.3	0.967843	-	0.890559
P41440	SLC19A1	sp|P41440|S19A1_HUMAN Reduced folate transporter OS=Homo sapiens OX=9606 GN=SLC19A1 PE=1 SV=3	479	1	179.951	3.72002e-127	305.67	1	K	SAAEEK(1)AAQALSVQDK	SAAEEK(180)AAQALSVQDK(-180)	6	2	0.84007	1177	799	593560	750200	898120	653670	730970	933080	747293	772573	0.967278	-	0.844867
P55011	SLC12A2	sp|P55011|S12A2_HUMAN Solute carrier family 12 member 2 OS=Homo sapiens OX=9606 GN=SLC12A2 PE=1 SV=1	280	0.971003	15.2487	2.65936e-14	95.138	1	K	DAVVTYTAESK(0.971)GVVK(0.029)	DAVVTYTAESK(15)GVVK(-15)	11	2	1.3068	1404	965	32791		59152	38632	54973	49046	45971.5	47550.3	0.966797	-	0.900347
O00425	IGF2BP3	sp|O00425|IF2B3_HUMAN Insulin-like growth factor 2 mRNA-binding protein 3 OS=Homo sapiens OX=9606 GN=IGF2BP3 PE=1 SV=2	450	1	92.7319	0.000309311	92.732	1	K	IAPAEAPDAK(1)VR	IAPAEAPDAK(93)VR	10	3	-0.14809	63	60	21220	33364	36255		30765	31956	30279.7	31360.5	0.965535	-	0.86772
P25787	PSMA2	sp|P25787|PSA2_HUMAN Proteasome subunit alpha type-2 OS=Homo sapiens OX=9606 GN=PSMA2 PE=1 SV=2	70	0.998642	28.6666	1.32265e-21	128.11	1	K	SVHK(0.001)VEPITK(0.999)HIGLVYSGMGPDYR	SVHK(-29)VEPITK(29)HIGLVYSGMGPDYR	10	4	0.68972	981	657		105370	216190	149760	148630	201390	160780	166593	0.965105	-	0.909412
O00186	STXBP3	sp|O00186|STXB3_HUMAN Syntaxin-binding protein 3 OS=Homo sapiens OX=9606 GN=STXBP3 PE=1 SV=2	220	0.996709	24.8685	0.000252504	71.066	1	K	KLEDYYK(0.997)IDEK(0.003)	K(-44)LEDYYK(25)IDEK(-25)	7	3	0.58554	52	45	44836		49014		43318	54023	46925	48670.5	0.964136	-	0.789978
Q13151	HNRNPA0	sp|Q13151|ROA0_HUMAN Heterogeneous nuclear ribonucleoprotein A0 OS=Homo sapiens OX=9606 GN=HNRNPA0 PE=1 SV=1	133	0.996304	24.3071	0.00463094	62.271	1	K	AEIIADK(0.996)QSGK(0.004)	AEIIADK(24)QSGK(-24)	7	2	-0.50923	1929	1268	41649		45214		51937	38197	43431.5	45067	0.96371	-	0.839179
P15529	CD46	sp|P15529|MCP_HUMAN Membrane cofactor protein OS=Homo sapiens OX=9606 GN=CD46 PE=1 SV=3	375	1	113.459	2.56925e-10	114.39	1	K	K(1)GTYLTDETHR	K(110)GTYLTDETHR	1	3	0.70076	764	557	39509	41360	54775	34664	53699	52439	45214.7	46934	0.963367	-	0.836419
O60716	CTNND1	sp|O60716|CTND1_HUMAN Catenin delta-1 OS=Homo sapiens OX=9606 GN=CTNND1 PE=1 SV=1	355	1	56.3783	4.27665e-06	102.46	1	K	K(1)GGPPPPNWR	K(56)GGPPPPNWR	1	2	-0.20597	208	217	135250	139300	172930	152170	139420	173490	149160	155027	0.962157	-	0.72491
P63104	YWHAZ	sp|P63104|1433Z_HUMAN 14-3-3 protein zeta/delta OS=Homo sapiens OX=9606 GN=YWHAZ PE=1 SV=1	9	0.971232	15.2843	4.8471e-08	151.22	1	K	MDKNELVQK(0.971)AK(0.029)	MDK(-64)NELVQK(15)AK(-15)	9	2	-0.11105	1668	1103	108170	204550	131800	206140	118520	137350	148173	154003	0.962144	-	0.889451
O75110	ATP9A	sp|O75110|ATP9A_HUMAN Probable phospholipid-transporting ATPase IIA OS=Homo sapiens OX=9606 GN=ATP9A PE=1 SV=3	447	1	65.3126	0.0066668	72.492	1	K	GPTLTTK(1)VR	GPTLTTK(65)VR	7	2	0.078598	236	236	21786		57234	39967		42227	39510	41097	0.961384	-	0.93694
P02545	LMNA	sp|P02545|LMNA_HUMAN Prelamin-A/C OS=Homo sapiens OX=9606 GN=LMNA PE=1 SV=1	261	0.928617	12.4987	7.46898e-15	115.05	1	K	AQHEDQVEQYK(0.052)K(0.929)ELEK(0.019)	AQHEDQVEQYK(-12)K(12)ELEK(-17)	12	4	1.0209	377	382		112720	151090	78104	142630	190900	131905	137211	0.961327	-	0.912697
P43243	MATR3	sp|P43243|MATR3_HUMAN Matrin-3 OS=Homo sapiens OX=9606 GN=MATR3 PE=1 SV=2	3	1	110.884	9.53482e-16	139.78	1	K	SK(1)SFQQSSLSR	SK(110)SFQQSSLSR	2	2	0.42659	1199	811	59029	70152	77670	73494	71849	70057	68950.3	71800	0.960311	-	0.632004
P62805	H4C1	sp|P62805|H4_HUMAN Histone H4 OS=Homo sapiens OX=9606 GN=H4C1 PE=1 SV=2	78	1	41.7957	3.39389e-10	112.8	1	K	DAVTYTEHAK(1)R	DAVTYTEHAK(42)R	10	3	0.049504	1606	1076	149660	130160	151950	122930	149770	179020	143923	150573	0.955835	-	0.724898
O14964	HGS	sp|O14964|HGS_HUMAN Hepatocyte growth factor-regulated tyrosine kinase substrate OS=Homo sapiens OX=9606 GN=HGS PE=1 SV=1	520	0.999788	36.7393	1.2425e-21	199.54	1	K	QK(1)KQEYLEVQR	QK(37)K(-37)QEYLEVQR	2	3	1.2659	102	96	322480	290920	422600	417880	301750	364520	345333	361383	0.955587	-	0.772905
P42677	RPS27	sp|P42677|RS27_HUMAN 40S ribosomal protein S27 OS=Homo sapiens OX=9606 GN=RPS27 PE=1 SV=3	16	1	44.57	2.06628e-12	142.71	1	K	DLLHPSPEEEK(1)R	DLLHPSPEEEK(45)R	11	3	0.60573	1186	804	97720	87023	104360	84163	111750	107130	96367.7	101014	0.954	-	0.66367
P42677	RPS27	sp|P42677|RS27_HUMAN 40S ribosomal protein S27 OS=Homo sapiens OX=9606 GN=RPS27 PE=1 SV=3	18	0.5	0	2.06628e-12	142.71	1	K	DLLHPSPEEEK(0.5)RK(0.5)	DLLHPSPEEEK(0)RK(0)	13	3	0.56082	1187	804	97720	87023	104360	84163	111750	107130	96367.7	101014	0.954	-	0.66367
Q99942	RNF5	sp|Q99942|RNF5_HUMAN E3 ubiquitin-protein ligase RNF5 OS=Homo sapiens OX=9606 GN=RNF5 PE=1 SV=1	75	1	67.4639	0.000234265	99.305	1	K	EK(1)VVPLYGR	EK(67)VVPLYGR	2	2	0.28368	2607	2100	188830	133870	281670	175670	247150		201457	211410	0.952919	-	0.882143
P31942	HNRNPH3	sp|P31942|HNRH3_HUMAN Heterogeneous nuclear ribonucleoprotein H3 OS=Homo sapiens OX=9606 GN=HNRNPH3 PE=1 SV=2	76	0.997327	25.7177	4.57635e-09	121.96	1	K	EIAENALGK(0.997)HK(0.003)ER	EIAENALGK(26)HK(-26)ER	9	3	-0.4413	1061	720	111290	62665	81836	76409	79521	112670	85263.7	89533.3	0.952312	-	0.826898
P62328	TMSB4X	sp|P62328|TYB4_HUMAN Thymosin beta-4 OS=Homo sapiens OX=9606 GN=TMSB4X PE=1 SV=2	4	0.999997	57.0664	2.29333e-05	62.454	1	K	SDK(1)PDMAEIEKFDK	SDK(57)PDMAEIEK(-57)FDK(-60)	3	3	-0.23369	1584	1064	21002	102150	74271	93688	62032	51782	65807.7	69167.3	0.951427	-	0.906768
Q99808	SLC29A1	sp|Q99808|S29A1_HUMAN Equilibrative nucleoside transporter 1 OS=Homo sapiens OX=9606 GN=SLC29A1 PE=1 SV=3	255	1	92.4445	2.88026e-71	234.3	1	K	LDLISK(1)GEEPR	LDLISK(92)GEEPR	6	2	0.2065	2594	2093	146790	183360	218260	189470	191570	196610	182803	192550	0.949381	-	0.662899
P14618	PKM	sp|P14618|KPYM_HUMAN Pyruvate kinase PKM OS=Homo sapiens OX=9606 GN=PKM PE=1 SV=4	166	1	70.3842	0.000194893	92.428	1	K	NICK(1)VVEVGSK	NICK(70)VVEVGSK(-70)	4	2	0.19547	743	542	52663	62787	73392	83113	62630	53223	62947.3	66322	0.949117	-	0.767437
Q5JPI3	C3orf38	sp|Q5JPI3|CC038_HUMAN Uncharacterized protein C3orf38 OS=Homo sapiens OX=9606 GN=C3orf38 PE=1 SV=1	108	1	97.5412	4.98883e-06	99.34	1	K	LK(1)ETPEPVTK	LK(98)ETPEPVTK(-98)	2	2	-0.3752	2158	1511	22174		45307	29257	34014	43397	33740.5	35556	0.94894	-	0.869479
P53985	SLC16A1	sp|P53985|MOT1_HUMAN Monocarboxylate transporter 1 OS=Homo sapiens OX=9606 GN=SLC16A1 PE=1 SV=3	239	0.952104	12.9839	1.03888e-14	126.32	1	K	DLHDANTDLIGRHPK(0.952)QEK(0.048)	DLHDANTDLIGRHPK(13)QEK(-13)	15	4	0.47183	1377	955	47132	59650	71454	45523	64385	78237	59412	62715	0.947333	-	0.793387
P07910;Q86SE5	HNRNPC; RALYL	sp|P07910|HNRPC_HUMAN Heterogeneous nuclear ribonucleoproteins C1/C2 OS=Homo sapiens OX=9606 GN=HNRNPC PE=1 SV=4;sp|Q86SE5|RALYL_HUMAN RNA-binding Raly-like protein OS=Homo sapiens OX=9606 GN=RALYL PE=1 SV=2	42;47	1	107.963	1.25267e-06	113.46	1	K	YGK(1)IVGCSVHK	YGK(110)IVGCSVHK(-110)	3	2	-0.28132	529	440	46874		54002	34376	54594	70946	50438	53305.3	0.946209	-	0.849884
P18621	RPL17	sp|P18621|RL17_HUMAN 60S ribosomal protein L17 OS=Homo sapiens OX=9606 GN=RPL17 PE=1 SV=3	49	0.999963	44.3116	0.00412952	56.378	1	K	YLK(1)DVTLQK	YLK(44)DVTLQK(-44)	3	2	-0.67751	837	592	12203	19297	18151	13097	15991	23493	16550.3	17527	0.944276	-	0.809784
P68363;P68366;Q71U36;P0DPH8;P0DPH7;Q6PEY2	TUBA1B; TUBA4A; TUBA1A	sp|P68363|TBA1B_HUMAN Tubulin alpha-1B chain OS=Homo sapiens OX=9606 GN=TUBA1B PE=1 SV=1;sp|P68366|TBA4A_HUMAN Tubulin alpha-4A chain OS=Homo sapiens OX=9606 GN=TUBA4A PE=1 SV=1;sp|Q71U36|TBA1A_HUMAN Tubulin alpha-1A chain OS=Homo sapiens OX=9606 GN=TUBA1A	370;370;370;370;370;370	1	96.2705	2.09858e-37	206.14	1	K	VGINYQPPTVVPGGDLAK(1)VQR	VGINYQPPTVVPGGDLAK(96)VQR	18	3	0.032663	1718	1117;1633		1190400	593940	1037500	778870	1019000	892170	945123	0.943972	-	0.84395
Q9P2U7	SLC17A7	sp|Q9P2U7|VGLU1_HUMAN Vesicular glutamate transporter 1 OS=Homo sapiens OX=9606 GN=SLC17A7 PE=2 SV=1	272	1	70.3236	3.52966e-05	75.474	1	K	K(1)YIEDAIGESAK	K(70)YIEDAIGESAK(-70)	1	2	-0.016391	2890	2474	29500	26040	35325		32280	31957	30288.3	32118.5	0.943018	-	0.637167
Q8IY95	TMEM192	sp|Q8IY95|TM192_HUMAN Transmembrane protein 192 OS=Homo sapiens OX=9606 GN=TMEM192 PE=1 SV=1	246	1	72.0383	0.00159412	72.038	1	K	QGDTIEYLK(1)R	QGDTIEYLK(72)R	9	2	0.66175	2314	1725	16452		21699	13484	21778	25517	19075.5	20259.7	0.941551	-	0.827682
P61077	UBE2D3	sp|P61077|UB2D3_HUMAN Ubiquitin-conjugating enzyme E2 D3 OS=Homo sapiens OX=9606 GN=UBE2D3 PE=1 SV=1	8	1	92.7319	0.000353775	102.55	1	K	INK(1)ELSDLAR	INK(93)ELSDLAR	3	2	0.87671	1504	1018	31578	86789	92898	101300	55777	67350	70421.7	74809	0.941353	-	0.862771
O60814;P57053;P58876;Q99877;P62807;Q93079;Q5QNW6;Q99879;Q99880	H2BC12; H2BC12L; H2BC5	sp|O60814|H2B1K_HUMAN Histone H2B type 1-K OS=Homo sapiens OX=9606 GN=H2BC12 PE=1 SV=3;sp|P57053|H2BFS_HUMAN Histone H2B type F-S OS=Homo sapiens OX=9606 GN=H2BC12L PE=1 SV=2;sp|P58876|H2B1D_HUMAN Histone H2B type 1-D OS=Homo sapiens OX=9606 GN=H2BC5 PE=1	44;44;44;44;44;44;44;44;44	0.998705	28.8708	0.000499477	76.85	1	K	ESYSVYVYK(0.999)VLK(0.001)	ESYSVYVYK(29)VLK(-29)	9	2	-0.15936	217	222;997;1077;1523;2098;2099	102170	73090	97467		110180	83111	90909	96645.5	0.940644	-	0.734269
P18583	SON	sp|P18583|SON_HUMAN Protein SON OS=Homo sapiens OX=9606 GN=SON PE=1 SV=4	16	1	41.0247	0.00874696	70.67	1	K	SFVVSK(1)FR	SFVVSK(41)FR	6	2	0.57446	836	591		19245	28099	22346	28003		23672	25174.5	0.940317	-	0.801779
Q14151;Q15424	SAFB2; SAFB	sp|Q14151|SAFB2_HUMAN Scaffold attachment factor B2 OS=Homo sapiens OX=9606 GN=SAFB2 PE=1 SV=1;sp|Q15424|SAFB1_HUMAN Scaffold attachment factor B1 OS=Homo sapiens OX=9606 GN=SAFB PE=1 SV=4	437;436	1	53.5167	0.00590572	53.517	1	K	VVGAK(1)VVTNAR	VVGAK(54)VVTNAR	5	2	0.24726	2005	1336;1421		14771	19711	17738	18946		17241	18342	0.939974	-	0.707243
Q9UNZ2	NSFL1C	sp|Q9UNZ2|NSF1C_HUMAN NSFL1 cofactor p47 OS=Homo sapiens OX=9606 GN=NSFL1C PE=1 SV=2	172	1	178.524	3.4637e-31	178.52	1	K	LGAAPEEESAYVAGEK(1)R	LGAAPEEESAYVAGEK(180)R	16	3	0.89059	2967	2581	112820	125770	150870	175020	112600	127360	129820	138327	0.938503	-	0.717456
P55072	VCP	sp|P55072|TERA_HUMAN Transitional endoplasmic reticulum ATPase OS=Homo sapiens OX=9606 GN=VCP PE=1 SV=4	18	0.978185	16.5166	4.96624e-37	220.06	1	K	ASGADSKGDDLSTAILK(0.978)QK(0.022)	ASGADSK(-160)GDDLSTAILK(17)QK(-17)	17	3	-0.10942	1425	969	942850	842820	1163100	1047800	787850	1308500	982923	1048050	0.937859	-	0.732405
P54252	ATXN3	sp|P54252|ATX3_HUMAN Ataxin-3 OS=Homo sapiens OX=9606 GN=ATXN3 PE=1 SV=5	206	1	54.4363	0.010928	72.038	1	K	VHK(1)TDLER	VHK(54)TDLER	3	2	-1.6405	1387	959		147840	184410	190320		164530	166125	177425	0.936311	-	0.663687
Q9BXS9	SLC26A6	sp|Q9BXS9|S26A6_HUMAN Solute carrier family 26 member 6 OS=Homo sapiens OX=9606 GN=SLC26A6 PE=1 SV=1	535	1	96.9456	4.29586e-05	96.946	1	K	DVAEYSEAK(1)EVR	DVAEYSEAK(97)EVR	9	2	0.96028	2677	2188	20487	26707	35314	22204	32224	33783	27502.7	29403.7	0.935348	-	0.752385
P23396	RPS3	sp|P23396|RS3_HUMAN 40S ribosomal protein S3 OS=Homo sapiens OX=9606 GN=RPS3 PE=1 SV=2	75	1	85.7159	1.93356e-17	161.12	1	K	IRELTAVVQK(1)R	IRELTAVVQK(86)R	10	3	1.7359	931	634	67280	64935	90698	99570	71494	67874	74304.3	79646	0.932932	-	0.701365
P40227	CCT6A	sp|P40227|TCPZ_HUMAN T-complex protein 1 subunit zeta OS=Homo sapiens OX=9606 GN=CCT6A PE=1 SV=3	127	0.986588	18.6663	1.75326e-12	108.93	1	K	IITEGFEAAK(0.987)EK(0.013)	IITEGFEAAK(19)EK(-19)	10	2	0.42227	1161	786	73399	88664	104300	104430	100030	81178	88787.7	95212.7	0.932519	-	0.603759
P78371	CCT2	sp|P78371|TCPB_HUMAN T-complex protein 1 subunit beta OS=Homo sapiens OX=9606 GN=CCT2 PE=1 SV=4	120	0.864031	8.03091	3.12913e-05	117.39	1	K	EAESLIAK(0.136)K(0.864)	EAESLIAK(-8)K(8)	9	2	0.15602	1733	1132	304980	292360	337740	341890	365950	296490	311693	334777	0.931049	-	0.398497
P61981	YWHAG	sp|P61981|1433G_HUMAN 14-3-3 protein gamma OS=Homo sapiens OX=9606 GN=YWHAG PE=1 SV=2	142	1	83.3579	4.09617e-10	98.009	1	K	YLAEVATGEK(1)R	YLAEVATGEK(83)R	10	2	0.24119	1546	1044	14695	22989	27939	27533	18352	24855	21874.3	23580	0.927665	-	0.736549
Q9H0H5	RACGAP1	sp|Q9H0H5|RGAP1_HUMAN Rac GTPase-activating protein 1 OS=Homo sapiens OX=9606 GN=RACGAP1 PE=1 SV=1	292	0.997297	25.6795	3.42886e-05	66.509	1	K	LHDFVSK(0.997)TVIK(0.003)PESCVPCGK	LHDFVSK(26)TVIK(-26)PESCVPCGK(-52)	7	4	1.9248	2707	2235	49774		88760	49787	76382	97869	69267	74679.3	0.927526	-	0.829799
Q96BD0	SLCO4A1	sp|Q96BD0|SO4A1_HUMAN Solute carrier organic anion transporter family member 4A1 OS=Homo sapiens OX=9606 GN=SLCO4A1 PE=1 SV=2	353	1	58.8894	0.000576404	61.577	1	K	AAEMHQLK(1)DSSR	AAEMHQLK(59)DSSR	8	3	1.2486	2470	1958	11408	24407	34959	20034		30960	23591.3	25497	0.925259	-	0.856657
Q14257	RCN2	sp|Q14257|RCN2_HUMAN Reticulocalbin-2 OS=Homo sapiens OX=9606 GN=RCN2 PE=1 SV=1	71	0.5	0	0.0172633	69.093	1	K	LQAIIK(0.5)K(0.5)	LQAIIK(0)K(0)	6	2	-0.67137	2011	1344	159410	157000			166830	175410	158205	171120	0.924527	-	0.10128
P62979	RPS27A	sp|P62979|RS27A_HUMAN Ubiquitin-40S ribosomal protein S27a OS=Homo sapiens OX=9606 GN=RPS27A PE=1 SV=2	113	1	123.504	2.647e-52	185.18	1	K	VDENGK(1)ISR	VDENGK(120)ISR	6	2	-1.366	1655	1095	1787000	2205100	2441900	1966900	2333900	2692300	2.14467e+06	2.33103e+06	0.92005	-	0.54716
P23528	CFL1	sp|P23528|COF1_HUMAN Cofilin-1 OS=Homo sapiens OX=9606 GN=CFL1 PE=1 SV=3	44	0.722043	4.14585	1.41883e-06	95.311	1	K	AVLFCLSEDK(0.722)K(0.278)	AVLFCLSEDK(4.1)K(-4.1)	10	2	0.70228	948	639	38681		59918	59837		47516	49299.5	53676.5	0.918456	-	0.755535
Q8N0X7	SPART	sp|Q8N0X7|SPART_HUMAN Spartin OS=Homo sapiens OX=9606 GN=SPART PE=1 SV=1	377	1	65.404	0.00265491	67.881	1	K	QLDQGNK(1)DVR	QLDQGNK(65)DVR	7	2	-1.0098	2324	1742	20651	18829	31523	28181	29552	19629	23667.7	25787.3	0.917802	-	0.695344
P47813;O14602	EIF1AX; EIF1AY	sp|P47813|IF1AX_HUMAN Eukaryotic translation initiation factor 1A, X-chromosomal OS=Homo sapiens OX=9606 GN=EIF1AX PE=1 SV=2;sp|O14602|IF1AY_HUMAN Eukaryotic translation initiation factor 1A, Y-chromosomal OS=Homo sapiens OX=9606 GN=EIF1AY PE=1 SV=4	88;88	1	71.8934	4.44681e-07	94.791	1	K	DYQDNK(1)ADVILK	DYQDNK(72)ADVILK(-72)	6	2	0.1638	86	77		17013	20742	19039		22125	18877.5	20582	0.917185	-	0.554213
Q9UJ41	RABGEF1	sp|Q9UJ41|RABX5_HUMAN Rab5 GDP/GTP exchange factor OS=Homo sapiens OX=9606 GN=RABGEF1 PE=1 SV=3	103	1	65.1561	0.00154462	103.8	1	K	K(1)FFSASSR	K(65)FFSASSR	1	2	-0.63461	2931	2521	60949	71763	85030	84381	70560	83250	72580.7	79397	0.914149	-	0.455291
P16402	H1-3	sp|P16402|H13_HUMAN Histone H1.3 OS=Homo sapiens OX=9606 GN=H1-3 PE=1 SV=2	17	0.928896	11.1607	2.01488e-46	160.07	1	K	SETAPLAPTIPAPAEK(0.929)TPVK(0.071)	SETAPLAPTIPAPAEK(11)TPVK(-11)	16	2	0.091583	777	568	71428	621210	1047100	391720		877570	579913	634645	0.913759	-	0.901558
Q9H2H9	SLC38A1	sp|Q9H2H9|S38A1_HUMAN Sodium-coupled neutral amino acid symporter 1 OS=Homo sapiens OX=9606 GN=SLC38A1 PE=1 SV=1	60	0.961075	13.9253	1.6517e-10	133.76	1	K	SLTNSHLEK(0.961)K(0.039)	SLTNSHLEK(14)K(-14)	9	2	0.56886	2718	2256	135710	149250	169130	137440		193910	151363	165675	0.913616	-	0.600036
P23458	JAK1	sp|P23458|JAK1_HUMAN Tyrosine-protein kinase JAK1 OS=Homo sapiens OX=9606 GN=JAK1 PE=1 SV=2	559	0.736504	4.46401	1.22275e-05	83.775	1	K	EISNLLVATK(0.737)K(0.263)	EISNLLVATK(4.5)K(-4.5)	10	2	-0.58369	937	635	18818	21591	31341		24649	27868	23916.7	26258.5	0.910816	-	0.674251
Q15233	NONO	sp|Q15233|NONO_HUMAN Non-POU domain-containing octamer-binding protein OS=Homo sapiens OX=9606 GN=NONO PE=1 SV=4	198	1	52.591	0.000135747	81.335	1	K	GIVEFSGK(1)PAAR	GIVEFSGK(53)PAAR	8	3	1.0708	2079	1410	143250	123900	137190	110730	152020	181400	134780	148050	0.910368	-	0.566671
P05023	ATP1A1	sp|P05023|AT1A1_HUMAN Sodium/potassium-transporting ATPase subunit alpha-1 OS=Homo sapiens OX=9606 GN=ATP1A1 PE=1 SV=1	21	0.598168	1.72779	2.47012e-12	121.86	1	K	YEPAAVSEQGDK(0.598)K(0.402)	YEPAAVSEQGDK(1.7)K(-1.7)	12	2	0.7943	444	403		12827	13006	12229	10703	19750	12916.5	14227.3	0.907865	-	0.740637
P31946	YWHAB	sp|P31946|1433B_HUMAN 14-3-3 protein beta/alpha OS=Homo sapiens OX=9606 GN=YWHAB PE=1 SV=3	11	0.795712	5.90535	0.000160207	81.099	1	K	TMDKSELVQK(0.796)AK(0.204)	TMDK(-49)SELVQK(5.9)AK(-5.9)	10	3	0.28699	1068	722	12410	48566	30625	40839	26453		30533.7	33646	0.907498	-	0.84383
Q9Y624	F11R	sp|Q9Y624|JAM1_HUMAN Junctional adhesion molecule A OS=Homo sapiens OX=9606 GN=F11R PE=1 SV=1	277	1	85.7159	0.00102601	85.716	1	K	K(1)VIYSQPSAR	K(86)VIYSQPSAR	1	2	-0.46803	3042	2689	13169		32652	11714	33799	30811	22910.5	25441.3	0.900523	-	0.840074
P53621	COPA	sp|P53621|COPA_HUMAN Coatomer subunit alpha OS=Homo sapiens OX=9606 GN=COPA PE=1 SV=2	825	0.969965	15.0913	5.77891e-07	132.39	1	K	GFFEGTIASK(0.97)GK(0.03)	GFFEGTIASK(15)GK(-15)	10	2	1.0375	1367	952	69999	80320	100890	87017	84845	107730	83736.3	93197.3	0.898484	-	0.462157
P33527	ABCC1	sp|P33527|MRP1_HUMAN Multidrug resistance-associated protein 1 OS=Homo sapiens OX=9606 GN=ABCC1 PE=1 SV=3	496	0.88011	8.65753	0.0128234	59.645	1	K	TYQVAHMK(0.88)SK(0.12)	TYQVAHMK(8.7)SK(-8.7)	8	2	1.2381	1081	731	18885		38764		37069	27118	28824.5	32093.5	0.898141	-	0.796396
P61978	HNRNPK	sp|P61978|HNRPK_HUMAN Heterogeneous nuclear ribonucleoprotein K OS=Homo sapiens OX=9606 GN=HNRNPK PE=1 SV=1	63	0.825418	6.74676	0.00118708	72.038	1	K	NAGAVIGK(0.175)GGK(0.825)	NAGAVIGK(-6.7)GGK(6.7)	11	2	-0.021479	1543	1043		72546	64208	81510	70866		68377	76188	0.897477	-	0.367318
P63092	GNAS	sp|P63092|GNAS2_HUMAN Guanine nucleotide-binding protein G(s) subunit alpha isoforms short OS=Homo sapiens OX=9606 GN=GNAS PE=1 SV=1	8	1	74.9207	8.09158e-21	126.17	1	K	GCLGNSK(1)TEDQRNEEK	GCLGNSK(75)TEDQRNEEK(-75)	7	3	-0.89121	1663	1101	162060	127700	226500	127620	158350	289850	172087	191940	0.896565	-	0.747557
O00567	NOP56	sp|O00567|NOP56_HUMAN Nucleolar protein 56 OS=Homo sapiens OX=9606 GN=NOP56 PE=1 SV=4	375	1	41.8239	0.0012105	85.716	1	K	YLANK(1)CSIASR	YLANK(42)CSIASR	5	2	0.024386	76	68		33394	42751	44971	39987		38072.5	42479	0.896266	-	0.493252
P14866	HNRNPL	sp|P14866|HNRPL_HUMAN Heterogeneous nuclear ribonucleoprotein L OS=Homo sapiens OX=9606 GN=HNRNPL PE=1 SV=2	269	1	60.5892	0.00871353	77.072	1	K	IEYAK(1)PTR	IEYAK(61)PTR	5	2	0.51758	748	548		26900	34151	28563	32468	41294	30525.5	34108.3	0.894957	-	0.565324
P34741	SDC2	sp|P34741|SDC2_HUMAN Syndecan-2 OS=Homo sapiens OX=9606 GN=SDC2 PE=1 SV=2	193	0.995231	23.1955	0.000495196	71.896	1	K	KPSSAAYQK(0.995)APTK(0.005)	K(-62)PSSAAYQK(23)APTK(-23)	9	3	0.93817	1091	736		14605	20896		10144	29537	17750.5	19840.5	0.89466	-	0.856526
P23396	RPS3	sp|P23396|RS3_HUMAN 40S ribosomal protein S3 OS=Homo sapiens OX=9606 GN=RPS3 PE=1 SV=2	214	1	128.133	4.51108e-41	202.28	1	K	KPLPDHVSIVEPK(1)DEILPTTPISEQK	K(-130)PLPDHVSIVEPK(130)DEILPTTPISEQK(-140)	13	4	0.76655	934	634		2002900	976540	1750000	1734200	1520000	1489720	1.66807e+06	0.893082	-	0.681753
P62888	RPL30	sp|P62888|RL30_HUMAN 60S ribosomal protein L30 OS=Homo sapiens OX=9606 GN=RPL30 PE=1 SV=2	26	1	67.1688	0.00525103	81.163	1	K	SGK(1)YVLGYK	SGK(67)YVLGYK(-67)	3	2	0.027067	1631	1088	254780	336220	391730	342890	310210	447300	327577	366800	0.893066	-	0.531684
Q96QD8	SLC38A2	sp|Q96QD8|S38A2_HUMAN Sodium-coupled neutral amino acid symporter 2 OS=Homo sapiens OX=9606 GN=SLC38A2 PE=1 SV=2	60	0.605291	1.85687	3.51529e-63	141.36	1;2	K	SHYADVDPENQNFLLESNLGK(0.395)K(0.605)	SHYADVDPENQNFLLESNLGK(-1.9)K(1.9)	22	3	-0.32793	2537	2038		195980	140130	212260	165380	187130	168055	188257	0.892691	-	0.511305
Q96QD8	SLC38A2	sp|Q96QD8|S38A2_HUMAN Sodium-coupled neutral amino acid symporter 2 OS=Homo sapiens OX=9606 GN=SLC38A2 PE=1 SV=2	59	0.864507	5.0382	2.10549e-28	125.14	1;2	K	SHYADVDPENQNFLLESNLGK(0.865)K(0.568)K(0.568)	SHYADVDPENQNFLLESNLGK(5)K(0)K(0)	21	4	0.96083	2536	2038		195980	140130	212260	165380	187130	168055	188257	0.892691	-	0.511305
Q9H6A9;Q96RV3	PCNX3; PCNX1	sp|Q9H6A9|PCX3_HUMAN Pecanex-like protein 3 OS=Homo sapiens OX=9606 GN=PCNX3 PE=1 SV=2;sp|Q96RV3|PCX1_HUMAN Pecanex-like protein 1 OS=Homo sapiens OX=9606 GN=PCNX1 PE=1 SV=2	1762;1974	1	44.8204	0.000288171	98.009	1	K	GSIQNAK(1)QALR	GSIQNAK(45)QALR	7	2	-1.2132	2543	2050	22323	27238	35118	25855		37526	28226.3	31690.5	0.890688	-	0.630297
Q09666	AHNAK	sp|Q09666|AHNK_HUMAN Neuroblast differentiation-associated protein AHNAK OS=Homo sapiens OX=9606 GN=AHNAK PE=1 SV=2	128	0.999961	44.0459	0.000707083	106.93	1	K	IYTTK(1)IKPR	IYTTK(44)IK(-44)PR	5	2	0.72226	1889	1226		16709	16625	12769	24661		16667	18715	0.890569	-	0.763372
Q9BW27	NUP85	sp|Q9BW27|NUP85_HUMAN Nuclear pore complex protein Nup85 OS=Homo sapiens OX=9606 GN=NUP85 PE=1 SV=1	92	1	52.591	0.000126943	98.009	1	K	IDEELTGK(1)SR	IDEELTGK(53)SR	8	2	-1.2402	2664	2169	33528	27274	40856	34695	46227	33866	33886	38262.7	0.885615	-	0.477887
O60814;P57053;P23527;P33778;Q96A08;A0A2R8Y619;P58876;Q99877;P62807;Q93079;Q5QNW6;Q8N257;Q99879;Q99880	H2BC12; H2BC12L; H2BC17	sp|O60814|H2B1K_HUMAN Histone H2B type 1-K OS=Homo sapiens OX=9606 GN=H2BC12 PE=1 SV=3;sp|P57053|H2BFS_HUMAN Histone H2B type F-S OS=Homo sapiens OX=9606 GN=H2BC12L PE=1 SV=2;sp|P23527|H2B1O_HUMAN Histone H2B type 1-O OS=Homo sapiens OX=9606 GN=H2BC17 PE=1	109;109;109;109;110;105;109;109;109;109;109;109;109;109	1	89.8508	1.81638e-24	149.02	1	K	LLLPGELAK(1)HAVSEGTK	LLLPGELAK(90)HAVSEGTK(-90)	9	4	1.5031	222	222;638;997;1077;1523;1751;2098;2099	646200	833640	1328600	874800	1255900	1048200	936147	1.05963e+06	0.883463	-	0.62193
Q96GG9	DCUN1D1	sp|Q96GG9|DCNL1_HUMAN DCN1-like protein 1 OS=Homo sapiens OX=9606 GN=DCUN1D1 PE=1 SV=1	149	1	66.6642	0.00278651	74.849	1	K	MEQELK(1)EPGR	MEQELK(67)EPGR	6	2	-0.69348	2501	1994	6479.8	32621			18868	25443	19550.4	22155.5	0.882417	-	0.864582
Q96A57	TMEM230	sp|Q96A57|TM230_HUMAN Transmembrane protein 230 OS=Homo sapiens OX=9606 GN=TMEM230 PE=1 SV=1	16	0.738162	4.50119	4.38453e-25	145.95	1	K	TNLATGIPSSK(0.738)VK(0.262)	TNLATGIPSSK(4.5)VK(-4.5)	11	2	-0.041089	2461	1949	69451	103210	113360	103360	78632	142270	95340.3	108087	0.882068	-	0.605721
P55036	PSMD4	sp|P55036|PSMD4_HUMAN 26S proteasome non-ATPase regulatory subunit 4 OS=Homo sapiens OX=9606 GN=PSMD4 PE=1 SV=1	122	0.921875	10.7188	5.54191e-09	104.49	1	K	IIAFVGSPVEDNEK(0.922)DLVK(0.078)	IIAFVGSPVEDNEK(11)DLVK(-11)	14	3	-0.10884	1418	966		89182	111670		104350	123580	100426	113965	0.8812	-	0.456723
Q01813	PFKP	sp|Q01813|PFKAP_HUMAN ATP-dependent 6-phosphofructokinase, platelet type OS=Homo sapiens OX=9606 GN=PFKP PE=1 SV=2	395	1	74.424	3.46959e-10	112.8	1	K	SFAGNLNTYK(1)R	SFAGNLNTYK(74)R	10	2	0.67176	1812	1173	15066	27807	26216		28710	23710	23029.7	26210	0.87866	-	0.603643
Q9BV40	VAMP8	sp|Q9BV40|VAMP8_HUMAN Vesicle-associated membrane protein 8 OS=Homo sapiens OX=9606 GN=VAMP8 PE=1 SV=1	59	0.999629	34.3093	5.6186e-46	187.49	1;2	K	NKTEDLEATSEHFK(1)TTSQK	NK(-160)TEDLEATSEHFK(34)TTSQK(-34)	14	4	0.64193	2655	2157	205120	297730	367940	260370	351640	379510	290263	330507	0.878237	-	0.534664
P14618	PKM	sp|P14618|KPYM_HUMAN Pyruvate kinase PKM OS=Homo sapiens OX=9606 GN=PKM PE=1 SV=4	207	0.783371	5.58252	1.67893e-27	133.13	1	K	GADFLVTEVENGGSLGSK(0.217)K(0.783)	GADFLVTEVENGGSLGSK(-5.6)K(5.6)	19	2	-0.036876	737	542		52623	28360	47402	35160	55756	40491.5	46106	0.878226	-	0.669013
P62979;P0CG48;P0CG47;P62987	RPS27A; UBC; UBB	sp|P62979|RS27A_HUMAN Ubiquitin-40S ribosomal protein S27a OS=Homo sapiens OX=9606 GN=RPS27A PE=1 SV=2;sp|P0CG48|UBC_HUMAN Polyubiquitin-C OS=Homo sapiens OX=9606 GN=UBC PE=1 SV=3;sp|P0CG47|UBB_HUMAN Polyubiquitin-B OS=Homo sapiens OX=9606 GN=UBB PE=1 SV=1	29;29;29;29	1	83.457	1.59085e-52	245.18	1	K	AK(1)IQDKEGIPPDQQR	AK(83)IQDK(-83)EGIPPDQQR	2	3	0.070193	1647	1095	22958000	26417000	29438000	22711000	33153000	33920000	26271000	29928000	0.877807	-	0.419831
P68104;Q5VTE0	EEF1A1; EEF1A1P5	sp|P68104|EF1A1_HUMAN Elongation factor 1-alpha 1 OS=Homo sapiens OX=9606 GN=EEF1A1 PE=1 SV=1;sp|Q5VTE0|EF1A3_HUMAN Putative elongation factor 1-alpha-like 3 OS=Homo sapiens OX=9606 GN=EEF1A1P5 PE=5 SV=1	439;439	1	77.056	1.6973e-56	183	1	K	QTVAVGVIK(1)AVDKK	QTVAVGVIK(77)AVDK(-77)K(-82)	9	2	0.65539	1706	1116	82629	54982	62571	81384	73915	72839	66727.3	76046	0.87746	-	0.343157
Q15843	NEDD8	sp|Q15843|NEDD8_HUMAN NEDD8 OS=Homo sapiens OX=9606 GN=NEDD8 PE=1 SV=1	11	1	66.8536	2.95553e-20	91.457	1	K	TLTGK(1)EIEIDIEPTDKVER	TLTGK(67)EIEIDIEPTDK(-67)VER	5	3	1.3567	2107	1438	56569	135710	241540	180140	129660	184660	144606	164820	0.877359	-	0.73819
P63104	YWHAZ	sp|P63104|1433Z_HUMAN 14-3-3 protein zeta/delta OS=Homo sapiens OX=9606 GN=YWHAZ PE=1 SV=1	139	0.781357	5.53114	2.89247e-16	138.23	1	K	YLAEVAAGDDK(0.219)K(0.781)	YLAEVAAGDDK(-5.5)K(5.5)	12	3	1.6848	1672	1103	81269	114300	118890	126560	140950	92003	104820	119838	0.87468	-	0.467913
P63104	YWHAZ	sp|P63104|1433Z_HUMAN 14-3-3 protein zeta/delta OS=Homo sapiens OX=9606 GN=YWHAZ PE=1 SV=1	138	0.5	0	2.89247e-16	138.23	1	K	YLAEVAAGDDK(0.5)K(0.5)	YLAEVAAGDDK(0)K(0)	11	2	0.028506	1671	1103	81269	114300	118890	126560	140950	92003	104820	119838	0.87468	-	0.467913
P63218	GNG5	sp|P63218|GBG5_HUMAN Guanine nucleotide-binding protein G(I)/G(S)/G(O) subunit gamma-5 OS=Homo sapiens OX=9606 GN=GNG5 PE=1 SV=3	12	1	72.3546	0.000737817	75.915	1	K	K(1)VVQQLR	K(72)VVQQLR	1	2	-0.78139	1682	1108	26087	18138	28625	22073	25802	35461	24283.3	27778.7	0.874172	-	0.529882
P39023	RPL3	sp|P39023|RL3_HUMAN 60S ribosomal protein L3 OS=Homo sapiens OX=9606 GN=RPL3 PE=1 SV=2	286	1	137.865	5.4517e-13	151.66	1	K	IYK(1)IGQGYLIKDGK	IYK(140)IGQGYLIK(-140)DGK(-140)	3	3	-0.35679	1153	783	52126	86215	100390	69580	109250	94846	79577	91225.3	0.872313	-	0.561628
P23528	CFL1	sp|P23528|COF1_HUMAN Cofilin-1 OS=Homo sapiens OX=9606 GN=CFL1 PE=1 SV=3	45	0.801996	6.07498	1.41883e-06	95.311	1	K	AVLFCLSEDK(0.198)K(0.802)	AVLFCLSEDK(-6.1)K(6.1)	11	2	0.22393	949	639	38681	40479	59918		58783	47516	46359.3	53149.5	0.872244	-	0.535504
Q5SY16	NOL9	sp|Q5SY16|NOL9_HUMAN Polynucleotide 5'-hydroxyl-kinase NOL9 OS=Homo sapiens OX=9606 GN=NOL9 PE=1 SV=1	9	1	62.8802	3.03358e-08	94.806	1	K	ADSGLLLK(1)R	ADSGLLLK(63)R	8	2	-0.20716	2168	1527		9615	15381	14690	11316	17022	12498	14342.7	0.871386	-	0.585833
Q14849	STARD3	sp|Q14849|STAR3_HUMAN StAR-related lipid transfer protein 3 OS=Homo sapiens OX=9606 GN=STARD3 PE=1 SV=2	229	1	56.0143	0.0120053	65.156	1	K	K(1)SFSAQER	K(56)SFSAQER	1	2	-0.14804	2046	1379	37977	44048		46664	47792		41012.5	47228	0.868394	-	0.181726
Q14669	TRIP12	sp|Q14669|TRIPC_HUMAN E3 ubiquitin-protein ligase TRIP12 OS=Homo sapiens OX=9606 GN=TRIP12 PE=1 SV=1	1259	1	63.7273	2.24645e-06	93.162	1	K	GSQALK(1)FFNTHQLK	GSQALK(64)FFNTHQLK(-64)	6	3	-0.27571	2029	1365		69665	81903		79398	95348	75784	87373	0.867362	-	0.368135
P08670	VIM	sp|P08670|VIME_HUMAN Vimentin OS=Homo sapiens OX=9606 GN=VIM PE=1 SV=4	236	0.84348	7.31506	7.8576e-13	148.76	1	K	KVESLQEEIAFLK(0.157)K(0.843)	K(-150)VESLQEEIAFLK(-7.3)K(7.3)	14	3	0.91277	565	456	204020	214130	263390	178860	289150	317830	227180	261947	0.867276	-	0.493243
Q8N0X7	SPART	sp|Q8N0X7|SPART_HUMAN Spartin OS=Homo sapiens OX=9606 GN=SPART PE=1 SV=1	362	1	63.3693	2.82589e-10	110.14	1	K	TRPSSDQLK(1)EASGTDVK	TRPSSDQLK(63)EASGTDVK(-63)	9	3	1.7395	2326	1742	405880	423020	541760	592320	462330		456887	527325	0.866423	-	0.408085
P06733	ENO1	sp|P06733|ENOA_HUMAN Alpha-enolase OS=Homo sapiens OX=9606 GN=ENO1 PE=1 SV=2	5	1	117.388	1.42563e-05	117.39	1	K	SILK(1)IHAR	SILK(120)IHAR	4	2	0.34646	495	421	102900	103730	104750	125560	115520	118890	103793	119990	0.865017	-	0.00568373
Q15365	PCBP1	sp|Q15365|PCBP1_HUMAN Poly(rC)-binding protein 1 OS=Homo sapiens OX=9606 GN=PCBP1 PE=1 SV=2	115	0.783882	5.5956	7.75584e-06	63.908	1	K	LVVPATQCGSLIGK(0.784)GGCK(0.216)	LVVPATQCGSLIGK(5.6)GGCK(-5.6)	14	3	1.9222	2087	1414	65919	97711	87160		84472	109010	83596.7	96741	0.864129	-	0.449238
Q99816	TSG101	sp|Q99816|TS101_HUMAN Tumor susceptibility gene 101 protein OS=Homo sapiens OX=9606 GN=TSG101 PE=1 SV=2	10	0.834372	7.02225	0.000929718	87.251	1	K	AVSESQLK(0.166)K(0.834)	AVSESQLK(-7)K(7)	9	2	0.51762	2597	2094		24247	45520	35748	52842	32562	34883.5	40384	0.863795	-	0.661251
P25789	PSMA4	sp|P25789|PSA4_HUMAN Proteasome subunit alpha type-4 OS=Homo sapiens OX=9606 GN=PSMA4 PE=1 SV=1	231	1	117.529	6.85584e-05	122.44	1	K	QK(1)EVEQLIK	QK(120)EVEQLIK(-120)	2	2	0.25277	987	659	35679	55757	76459	63628	57888	73409	55965	64975	0.861331	-	0.514532
Q9BTU6	PI4K2A	sp|Q9BTU6|P4K2A_HUMAN Phosphatidylinositol 4-kinase type 2-alpha OS=Homo sapiens OX=9606 GN=PI4K2A PE=1 SV=1	240	0.998519	28.2887	0.027376	65.313	1	K	LALEK(0.999)VPK(0.001)	LALEK(28)VPK(-28)	5	2	-0.23642	2649	2142		170980	290620	226830	277910	299580	230800	268107	0.860851	-	0.52907
P11142;P54652	HSPA8; HSPA2	sp|P11142|HSP7C_HUMAN Heat shock cognate 71 kDa protein OS=Homo sapiens OX=9606 GN=HSPA8 PE=1 SV=1;sp|P54652|HSP72_HUMAN Heat shock-related 70 kDa protein 2 OS=Homo sapiens OX=9606 GN=HSPA2 PE=1 SV=1	108;109	0.999946	42.6698	2.27273e-09	126.29	1	K	VQVEYK(1)GETK	VQVEYK(43)GETK(-43)	6	2	0.13621	671	498	194660	258600	283980	272570	285600	299380	245747	285850	0.859705	-	0.220939
Q9NS93	TM7SF3	sp|Q9NS93|TM7S3_HUMAN Transmembrane 7 superfamily member 3 OS=Homo sapiens OX=9606 GN=TM7SF3 PE=2 SV=1	558	1	72.922	7.8997e-05	92.707	1	K	GLFQK(1)EQPAGER	GLFQK(73)EQPAGER	5	3	0.65018	2817	2375	27119	45743	56541	39533	51128	59890	43134.3	50183.7	0.859529	-	0.535847
P17096	HMGA1	sp|P17096|HMGA1_HUMAN High mobility group protein HMG-I/HMG-Y OS=Homo sapiens OX=9606 GN=HMGA1 PE=1 SV=3	7	1	79.7359	1.89366e-06	100.07	1	K	SESSSK(1)SSQPLASK	SESSSK(80)SSQPLASK(-80)	6	2	1.2608	793	577		22404	13364	31668	15893	15021	17884	20860.7	0.857307	-	0.726648
P39023	RPL3	sp|P39023|RL3_HUMAN 60S ribosomal protein L3 OS=Homo sapiens OX=9606 GN=RPL3 PE=1 SV=2	356	1	100.755	0.00284258	100.75	1	K	SLLVQTK(1)R	SLLVQTK(100)R	7	2	0.41439	1155	783	24062	17657	27012	21338	30405	28637	22910.3	26793.3	0.855076	-	0.377397
P52272	HNRNPM	sp|P52272|HNRPM_HUMAN Heterogeneous nuclear ribonucleoprotein M OS=Homo sapiens OX=9606 GN=HNRNPM PE=1 SV=3	651	1	113.102	0.000190114	113.1	1	K	K(1)ACQIFVR	K(110)ACQIFVR	1	2	-0.85204	1347	932	76974	62423	79699	74666	87590	94156	73032	85470.7	0.854469	-	0.187995
P08670;P41219	VIM; PRPH	sp|P08670|VIME_HUMAN Vimentin OS=Homo sapiens OX=9606 GN=VIM PE=1 SV=4;sp|P41219|PERI_HUMAN Peripherin OS=Homo sapiens OX=9606 GN=PRPH PE=1 SV=2	292;288	0.738909	4.51798	7.09246e-42	178.65	1	K	NLQEAEEWYK(0.739)SK(0.261)	NLQEAEEWYK(4.5)SK(-4.5)	10	2	-0.44512	566	456	71520	78094	72139	74878		98150	73917.7	86514	0.854401	-	0.259675
P42167	TMPO	sp|P42167|LAP2B_HUMAN Lamina-associated polypeptide 2, isoforms beta/gamma OS=Homo sapiens OX=9606 GN=TMPO PE=1 SV=2	401	0.950279	12.8131	0.00227021	65.933	1	K	YVPLADVK(0.95)SEK(0.05)	YVPLADVK(13)SEK(-13)	8	2	0.82944	1184	801		63750	92445	102130	76241	95916	78097.5	91429	0.854187	-	0.431076
Q9NZM1	MYOF	sp|Q9NZM1|MYOF_HUMAN Myoferlin OS=Homo sapiens OX=9606 GN=MYOF PE=1 SV=1	1918	0.999984	47.8746	3.4858e-08	92.445	1	K	HTIIPAKSPEK(1)CR	HTIIPAK(-48)SPEK(48)CR	11	3	0.89803	2864	2450	26914	57793	65659	34568	90139	51585	50122	58764	0.852937	-	0.691509
P11142	HSPA8	sp|P11142|HSP7C_HUMAN Heat shock cognate 71 kDa protein OS=Homo sapiens OX=9606 GN=HSPA8 PE=1 SV=1	557	0.999122	30.5618	0.00155268	92.732	1	K	ATVEDEK(0.999)LQGK(0.001)	ATVEDEK(31)LQGK(-31)	7	2	-0.85683	654	498		30190	33971	40076		35380	32080.5	37728	0.85031	-	0.201869
Q5ZPR3	CD276	sp|Q5ZPR3|CD276_HUMAN CD276 antigen OS=Homo sapiens OX=9606 GN=CD276 PE=1 SV=1	521	0.999722	35.5506	9.23513e-09	125.14	1	K	TALQPLK(1)HSDSKEDDGQEIA	TALQPLK(36)HSDSK(-36)EDDGQEIA	7	3	-0.78158	2191	1554	322690	394810	473810	351940	405400	644670	397103	467337	0.849716	-	0.521276
Q9P275	USP36	sp|Q9P275|UBP36_HUMAN Ubiquitin carboxyl-terminal hydrolase 36 OS=Homo sapiens OX=9606 GN=USP36 PE=1 SV=4	338	0.995718	23.6653	0.00554517	74.849	1	K	FANFSGGK(0.996)ITK(0.004)	FANFSGGK(24)ITK(-24)	8	2	0.67328	2883	2463	39742	41230	63011	44854	52391	72224	47994.3	56489.7	0.849613	-	0.486689
Q9Y679	AUP1	sp|Q9Y679|AUP1_HUMAN Lipid droplet-regulating VLDL assembly factor AUP1 OS=Homo sapiens OX=9606 GN=AUP1 PE=1 SV=2	250	1	85.8134	6.07176e-37	183.08	1	K	VQQLVAK(1)ELGQTGTR	VQQLVAK(86)ELGQTGTR	7	3	0.52542	3050	2694	224970	185420	243970	256470	229200	285690	218120	257120	0.84832	-	0.175725
P52272	HNRNPM	sp|P52272|HNRPM_HUMAN Heterogeneous nuclear ribonucleoprotein M OS=Homo sapiens OX=9606 GN=HNRNPM PE=1 SV=3	242	0.998792	29.1752	0.00301652	74.269	1	K	ADILEDK(0.001)DGK(0.999)SR	ADILEDK(-29)DGK(29)SR	10	2	-0.49437	1341	932	26307		27794	26449	37437		27050.5	31943	0.846837	-	0.47061
P60866	RPS20	sp|P60866|RS20_HUMAN 40S ribosomal protein S20 OS=Homo sapiens OX=9606 GN=RPS20 PE=1 SV=1	4	1	108.913	1.24979e-65	243.8	1;2	K	AFK(1)DTGK(1)TPVEPEVAIHR	AFK(110)DTGK(110)TPVEPEVAIHR	3	4	0.10843	1485	1008	2578000	2845100	3024900	3400200	2805000	3771000	2816000	3325400	0.846815	-	0.175534
P62979;P0CG48;P0CG47;P62987	RPS27A; UBC; UBB	sp|P62979|RS27A_HUMAN Ubiquitin-40S ribosomal protein S27a OS=Homo sapiens OX=9606 GN=RPS27A PE=1 SV=2;sp|P0CG48|UBC_HUMAN Polyubiquitin-C OS=Homo sapiens OX=9606 GN=UBC PE=1 SV=3;sp|P0CG47|UBB_HUMAN Polyubiquitin-B OS=Homo sapiens OX=9606 GN=UBB PE=1 SV=1	6;6;6;6	0.999998	57.1474	4.26514e-28	183.13	1	K	MQIFVK(1)TLTGK	MQIFVK(57)TLTGK(-57)	6	2	-0.44571	1652	1095	376910	715370	707330	884120	457620	794640	599870	712127	0.842364	-	0.547712
Q9NS56	TOPORS	sp|Q9NS56|TOPRS_HUMAN E3 ubiquitin-protein ligase Topors OS=Homo sapiens OX=9606 GN=TOPORS PE=1 SV=1	760	1	90.3084	0.0111377	90.308	1	K	K(1)YYYYER	K(90)YYYYER	1	2	1.8264	2814	2373		15172	20469		13291	29058	17820.5	21174.5	0.841602	-	0.725761
Q9NZM1	MYOF	sp|Q9NZM1|MYOF_HUMAN Myoferlin OS=Homo sapiens OX=9606 GN=MYOF PE=1 SV=1	1936	1	115.14	2.07059e-06	117.3	1	K	AK(1)TASLFEQK	AK(120)TASLFEQK(-120)	2	2	0.57202	2862	2450	63482	66682	78631	66568	87908	93845	69598.3	82773.7	0.840827	-	0.236882
P0DMV8;P0DMV9;P34931	HSPA1A; HSPA1B	sp|P0DMV8|HS71A_HUMAN Heat shock 70 kDa protein 1A OS=Homo sapiens OX=9606 GN=HSPA1A PE=1 SV=1;sp|P0DMV9|HS71B_HUMAN Heat shock 70 kDa protein 1B OS=Homo sapiens OX=9606 GN=HSPA1B PE=1 SV=1;sp|P34931|HS71L_HUMAN Heat shock 70 kDa protein 1-like OS=Homo sap	512;512;514	1	51.864	0.00113289	100.84	1	K	LSK(1)EEIER	LSK(52)EEIER	3	2	-0.057902	609	486	110780	138010	180340	196320	140840	173670	143043	170277	0.840064	-	0.351763
P62081	RPS7	sp|P62081|RS7_HUMAN 40S ribosomal protein S7 OS=Homo sapiens OX=9606 GN=RPS7 PE=1 SV=1	74	1	62.8802	0.0102198	84.699	1	K	SFQK(1)IQVR	SFQK(63)IQVR	4	2	0.095158	1553	1046	56934	59792	82007	77865	73038	85800	66244.3	78901	0.839588	-	0.221768
P10412	H1-4	sp|P10412|H14_HUMAN Histone H1.4 OS=Homo sapiens OX=9606 GN=H1-4 PE=1 SV=2	17	0.986031	18.4873	3.51417e-102	199.84	1	K	SETAPAAPAAPAPAEK(0.986)TPVK(0.014)	SETAPAAPAAPAPAEK(18)TPVK(-18)	16	2	0.20878	629	492	694570	1115600	1803400	937820	2016800	1349700	1.20452e+06	1.43477e+06	0.839522	-	0.636451
Q9BQS8	FYCO1	sp|Q9BQS8|FYCO1_HUMAN FYVE and coiled-coil domain-containing protein 1 OS=Homo sapiens OX=9606 GN=FYCO1 PE=1 SV=3	416	1	93.4674	0.000294636	103.8	1	K	TK(1)VEEVNR	TK(93)VEEVNR	2	2	0.070438	2616	2115	157000	207000	191830	201940	254780	206640	185277	221120	0.837901	-	0.185649
O95816	BAG2	sp|O95816|BAG2_HUMAN BAG family molecular chaperone regulator 2 OS=Homo sapiens OX=9606 GN=BAG2 PE=1 SV=1	9	1	122.436	2.52423e-07	137.84	1	K	INAK(1)ANEGR	INAK(120)ANEGR	4	2	-0.31889	350	352	197120	16311	197960	188840	12093	290820	137130	163918	0.836581	-	0.804668
Q00765	REEP5	sp|Q00765|REEP5_HUMAN Receptor expression-enhancing protein 5 OS=Homo sapiens OX=9606 GN=REEP5 PE=1 SV=3	172	0.999197	30.9478	0.000141988	95.311	1	K	ETADAITK(0.999)EAK(0.001)	ETADAITK(31)EAK(-31)	8	2	-0.17435	1787	1164		12121	25899	20774		24690	19010	22732	0.836266	-	0.655071
Q63HQ0	AP1AR	sp|Q63HQ0|AP1AR_HUMAN AP-1 complex-associated regulatory protein OS=Homo sapiens OX=9606 GN=AP1AR PE=1 SV=1	93	1	88.1007	0.000246634	94.791	1	K	IQK(1)ELALQEEK	IQK(88)ELALQEEK(-88)	3	2	2.0673	2192	1556		7868.3	10840	8694.6		13678	9354.15	11186.3	0.836215	-	0.592245
P04843	RPN1	sp|P04843|RPN1_HUMAN Dolichyl-diphosphooligosaccharide--protein glycosyltransferase subunit 1 OS=Homo sapiens OX=9606 GN=RPN1 PE=1 SV=1	578	0.987131	18.8484	0.000664705	99.34	1	K	LK(0.987)K(0.013)DTYIENEK	LK(19)K(-19)DTYIENEK(-68)	2	3	2.4331	430	398	31910	51131	64170	55210	56069	64950	49070.3	58743	0.835339	-	0.38271
Q96CW1	AP2M1	sp|Q96CW1|AP2M1_HUMAN AP-2 complex subunit mu OS=Homo sapiens OX=9606 GN=AP2M1 PE=1 SV=2	224	0.999406	32.2622	7.45527e-07	81.32	1	K	IVIEK(0.999)QGK(0.001)	IVIEK(32)QGK(-32)	5	2	-0.02942	2486	1971	191690		332330	394450	308670	239180	262010	314100	0.834161	-	0.55276
Q5M775	SPECC1	sp|Q5M775|CYTSB_HUMAN Cytospin-B OS=Homo sapiens OX=9606 GN=SPECC1 PE=1 SV=1	130	1	91.7881	4.22674e-06	93.772	1	K	K(1)SVSSPTSSNTPTPTK	K(92)SVSSPTSSNTPTPTK(-92)	1	3	-0.048776	2163	1519	8251.5	25563	24385	23688	22832		19399.8	23260	0.834043	-	0.629827
P05023;P13637;P50993	ATP1A1; ATP1A3	sp|P05023|AT1A1_HUMAN Sodium/potassium-transporting ATPase subunit alpha-1 OS=Homo sapiens OX=9606 GN=ATP1A1 PE=1 SV=1;sp|P13637|AT1A3_HUMAN Sodium/potassium-transporting ATPase subunit alpha-3 OS=Homo sapiens OX=9606 GN=ATP1A3 PE=1 SV=3;sp|P50993|AT1A2_HU	605;595;602	1	112.802	2.47567e-07	114.64	1	K	AAVPDAVGK(1)CR	AAVPDAVGK(110)CR	9	2	0.12627	441	403	168970	153830	173600	171460	202970	222080	165467	198837	0.832174	-	0.104108
P05556	ITGB1	sp|P05556|ITB1_HUMAN Integrin beta-1 OS=Homo sapiens OX=9606 GN=ITGB1 PE=1 SV=2	774	1	95.1387	7.97571e-26	124.46	1	K	MNAK(1)WDTGENPIYK	MNAK(95)WDTGENPIYK(-95)	4	3	-0.29785	459	413	69916	79805	89777	103800	67638	116560	79832.7	95999.3	0.831596	-	0.362233
P61019	RAB2A	sp|P61019|RAB2A_HUMAN Ras-related protein Rab-2A OS=Homo sapiens OX=9606 GN=RAB2A PE=1 SV=1	130	0.998019	27.0226	2.01587e-07	118.91	1	K	EVK(0.998)K(0.002)EEGEAFAR	EVK(27)K(-27)EEGEAFAR	3	3	1.0078	1503	1016	215500	205350	291990	260510	231710	365720	237613	285980	0.830874	-	0.37998
P11142;P54652	HSPA8; HSPA2	sp|P11142|HSP7C_HUMAN Heat shock cognate 71 kDa protein OS=Homo sapiens OX=9606 GN=HSPA8 PE=1 SV=1;sp|P54652|HSP72_HUMAN Heat shock-related 70 kDa protein 2 OS=Homo sapiens OX=9606 GN=HSPA2 PE=1 SV=1	188;189	0.803318	6.11122	1.56569e-40	146.48	1	K	IINEPTAAAIAYGLDK(0.197)K(0.803)	IINEPTAAAIAYGLDK(-6.1)K(6.1)	17	3	-0.45643	662	498	51452	128510	116140	119090	110620	127160	98700.7	118957	0.82972	-	0.452523
P04406	GAPDH	sp|P04406|G3P_HUMAN Glyceraldehyde-3-phosphate dehydrogenase OS=Homo sapiens OX=9606 GN=GAPDH PE=1 SV=3	263	1	99.4146	2.62074e-06	108.93	1	K	VVK(1)QASEGPLK	VVK(99)QASEGPLK(-99)	3	2	-0.49495	422	394	101660	108650	127410	133890	125520	147670	112573	135693	0.829616	-	0.082685
P60866	RPS20	sp|P60866|RS20_HUMAN 40S ribosomal protein S20 OS=Homo sapiens OX=9606 GN=RPS20 PE=1 SV=1	8	1	195.092	6.70693e-38	206.03	1;2	K	DTGK(1)TPVEPEVAIHR	DTGK(200)TPVEPEVAIHR	4	3	0.7042	1486	1008	540230	817540	747970	808800	682970	1052200	701913	847990	0.827738	-	0.345414
P98196	ATP11A	sp|P98196|AT11A_HUMAN Phospholipid-transporting ATPase IH OS=Homo sapiens OX=9606 GN=ATP11A PE=1 SV=3	678	0.994764	22.7868	6.00426e-13	117.45	1	K	AADTIEALQK(0.995)AGIK(0.005)	AADTIEALQK(23)AGIK(-23)	10	2	1.6777	1773	1156		8988.9	15180		15451	13752	12084.5	14601.5	0.827617	-	0.515088
P78527	PRKDC	sp|P78527|PRKDC_HUMAN DNA-dependent protein kinase catalytic subunit OS=Homo sapiens OX=9606 GN=PRKDC PE=1 SV=3	3710	1	62.9689	8.97354e-05	96.311	1	K	GK(1)PLPEYHVR	GK(63)PLPEYHVR	2	3	0.40106	1736	1134	75921	63732	83097	66554	101480	101340	74250	89791.3	0.826917	-	0.295369
O14964	HGS	sp|O14964|HGS_HUMAN Hepatocyte growth factor-regulated tyrosine kinase substrate OS=Homo sapiens OX=9606 GN=HGS PE=1 SV=1	207	1	109.357	0.00847299	109.36	1	K	FGIEK(1)EVR	FGIEK(110)EVR	5	2	0.46316	98	96	123030	155560	176690	232630	135820	182860	151760	183770	0.825815	-	0.373931
O75534	CSDE1	sp|O75534|CSDE1_HUMAN Cold shock domain-containing protein E1 OS=Homo sapiens OX=9606 GN=CSDE1 PE=1 SV=2	91	1	46.0328	0.00101701	67.881	1	K	IK(1)QEILPEER	IK(46)QEILPEER	2	2	-1.4592	272	263		17124	15040		12427	26600	16082	19513.5	0.824147	-	0.67915
P62979;P0CG48;P0CG47;P62987	RPS27A; UBC; UBB	sp|P62979|RS27A_HUMAN Ubiquitin-40S ribosomal protein S27a OS=Homo sapiens OX=9606 GN=RPS27A PE=1 SV=2;sp|P0CG48|UBC_HUMAN Polyubiquitin-C OS=Homo sapiens OX=9606 GN=UBC PE=1 SV=3;sp|P0CG47|UBB_HUMAN Polyubiquitin-B OS=Homo sapiens OX=9606 GN=UBB PE=1 SV=1	27;27;27;27	0.99017	20.0317	5.42121e-97	273.02	1	K	TITLEVEPSDTIENVK(0.99)AK(0.01)	TITLEVEPSDTIENVK(20)AK(-20)	16	3	0.57873	1654	1095	80709	182310	176760	142580	216520	175230	146593	178110	0.823048	-	0.467637
P14618	PKM	sp|P14618|KPYM_HUMAN Pyruvate kinase PKM OS=Homo sapiens OX=9606 GN=PKM PE=1 SV=4	135	0.961024	13.9194	1.45661e-06	127.94	1	K	GSGTAEVELK(0.961)K(0.039)	GSGTAEVELK(14)K(-14)	10	2	0.32115	740	542		86606	76349	112340		85809	81477.5	99074.5	0.822386	-	0.341543
Q99569;Q9UQB3	PKP4; CTNND2	sp|Q99569|PKP4_HUMAN Plakophilin-4 OS=Homo sapiens OX=9606 GN=PKP4 PE=1 SV=2;sp|Q9UQB3|CTND2_HUMAN Catenin delta-2 OS=Homo sapiens OX=9606 GN=CTNND2 PE=1 SV=3	518;540	1	152.171	3.05429e-32	152.17	1	K	SPSIDSIQK(1)DPR	SPSIDSIQK(150)DPR	9	2	0.59611	2577	2076	24671	45475	89359	27179	98297	68663	53168.3	64713	0.821602	-	0.702118
P07355;A6NMY6	ANXA2; ANXA2P2	sp|P07355|ANXA2_HUMAN Annexin A2 OS=Homo sapiens OX=9606 GN=ANXA2 PE=1 SV=2;sp|A6NMY6|AXA2L_HUMAN Putative annexin A2-like protein OS=Homo sapiens OX=9606 GN=ANXA2P2 PE=5 SV=2	204;204	1	49.3252	4.27455e-05	75.243	1	K	DLYDAGVK(1)R	DLYDAGVK(49)R	8	2	-0.26028	505	433		68192	70792	73433	109650	70858	69492	84647	0.820962	-	0.418465
P08670	VIM	sp|P08670|VIME_HUMAN Vimentin OS=Homo sapiens OX=9606 GN=VIM PE=1 SV=4	445	1	162.803	1.39719e-20	167.06	1	K	TLLIK(1)TVETR	TLLIK(160)TVETR	5	2	0.64001	571	456	151950	118510	177810	133240	210780	202370	149423	182130	0.820421	-	0.336437
Q9Y5M8	SRPRB	sp|Q9Y5M8|SRPRB_HUMAN Signal recognition particle receptor subunit beta OS=Homo sapiens OX=9606 GN=SRPRB PE=1 SV=3	191	0.999999	62.763	0.000854086	64.266	1	K	SAK(1)LIQQQLEK	SAK(63)LIQQQLEK(-63)	3	2	-1.1821	3034	2677		47007	58062	53829	63873	74484	52534.5	64062	0.820057	-	0.278463
P55072	VCP	sp|P55072|TERA_HUMAN Transitional endoplasmic reticulum ATPase OS=Homo sapiens OX=9606 GN=VCP PE=1 SV=4	109	0.991608	20.7249	2.36251e-41	135.13	1	K	LGDVISIQPCPDVK(0.992)YGK(0.008)R	LGDVISIQPCPDVK(21)YGK(-21)R	14	4	1.0953	1438	969	122770	209360	227970	197410	200850	285540	186700	227933	0.819099	-	0.395609
Q6P1J9	CDC73	sp|Q6P1J9|CDC73_HUMAN Parafibromin OS=Homo sapiens OX=9606 GN=CDC73 PE=1 SV=1	243	0.862335	7.96853	0.00011226	71.066	1	K	TTILQSTGK(0.862)NFSK(0.138)	TTILQSTGK(8)NFSK(-8)	9	2	0.19024	2218	1588	8753.6		17421		14513	17475	13087.3	15994	0.818263	-	0.590555
P30153;P30154	PPP2R1A	sp|P30153|2AAA_HUMAN Serine/threonine-protein phosphatase 2A 65 kDa regulatory subunit A alpha isoform OS=Homo sapiens OX=9606 GN=PPP2R1A PE=1 SV=4;sp|P30154|2AAB_HUMAN Serine/threonine-protein phosphatase 2A 65 kDa regulatory subunit A beta isoform OS=Hom	188;200	0.999999	62.091	0.000286567	112.93	1	K	AAASK(1)LGEFAK	AAASK(62)LGEFAK(-62)	5	2	1.218	1036	700;701	199550	227100	235780	269050	233810	308490	220810	270450	0.816454	-	0.109293
P23634	ATP2B4	sp|P23634|AT2B4_HUMAN Plasma membrane calcium-transporting ATPase 4 OS=Homo sapiens OX=9606 GN=ATP2B4 PE=1 SV=2	561	0.993922	22.1357	0.00112319	81.163	1	K	NEVPEEK(0.994)LYK(0.006)	NEVPEEK(22)LYK(-22)	7	2	-0.055569	955	640	92507	120420	158460	126670	168090	160160	123796	151640	0.816379	-	0.291674
P54252	ATXN3	sp|P54252|ATX3_HUMAN Ataxin-3 OS=Homo sapiens OX=9606 GN=ATXN3 PE=1 SV=5	200	1	79.8893	1.13663e-07	92.707	1	K	LIGEELAQLK(1)EQR	LIGEELAQLK(80)EQR	10	3	0.42059	1385	959	19424	59792	62489	73306	40249	60033	47235	57862.7	0.816329	-	0.563959
P54727	RAD23B	sp|P54727|RD23B_HUMAN UV excision repair protein RAD23 homolog B OS=Homo sapiens OX=9606 GN=RAD23B PE=1 SV=1	45	0.999896	39.8464	8.07035e-07	70.195	1	K	DAFPVAGQK(1)LIYAGK	DAFPVAGQK(40)LIYAGK(-40)	9	2	-0.62578	1396	963		20004	27571		27866	30491	23787.5	29178.5	0.815241	-	0.310532
P54725	RAD23A	sp|P54725|RD23A_HUMAN UV excision repair protein RAD23 homolog A OS=Homo sapiens OX=9606 GN=RAD23A PE=1 SV=1	47	0.999896	39.8464	8.07035e-07	70.195	1	K	DAFPVAGQK(1)LIYAGK	DAFPVAGQK(40)LIYAGK(-40)	9	2	-0.62578	1391	962		20004	27571		27866	30491	23787.5	29178.5	0.815241	-	0.310532
P18206	VCL	sp|P18206|VINC_HUMAN Vinculin OS=Homo sapiens OX=9606 GN=VCL PE=1 SV=4	219	1	117.334	2.22192e-13	148.76	1	K	NSK(1)NQGIEEALKNR	NSK(120)NQGIEEALK(-120)NR	3	3	1.4268	834	590	20793	42723	53259	45190	57654	41068	38925	47970.7	0.811433	-	0.448792
Q9NZM1	MYOF	sp|Q9NZM1|MYOF_HUMAN Myoferlin OS=Homo sapiens OX=9606 GN=MYOF PE=1 SV=1	167	1	84.102	6.88337e-09	84.102	1	K	GPGPK(1)GPVGTVSEAQLAR	GPGPK(84)GPVGTVSEAQLAR	5	3	0.33907	2863	2450		35816	53678		54368	56033	44747	55200.5	0.810627	-	0.364041
O75367	MACROH2A1	sp|O75367|H2AY_HUMAN Core histone macro-H2A.1 OS=Homo sapiens OX=9606 GN=MACROH2A1 PE=1 SV=5	123	1	150.516	2.40278e-25	152.23	1	K	GK(1)LEAIITPPPAKK	GK(150)LEAIITPPPAK(-150)K(-150)	2	2	0.92687	254	251	1741600	1311500	2271700	1262900	2539000	2767300	1.77493e+06	2.18973e+06	0.810571	-	0.488434
P62753	RPS6	sp|P62753|RS6_HUMAN 40S ribosomal protein S6 OS=Homo sapiens OX=9606 GN=RPS6 PE=1 SV=1	211	0.986739	18.9225	1.22646e-08	80.623	1	K	NK(0.001)EEAAEYAK(0.987)LLAK(0.013)	NK(-32)EEAAEYAK(19)LLAK(-19)	10	3	0.8923	1605	1075	53024	51810	58636	88981	61750	51150	54490	67293.7	0.809734	-	0.326523
P07910	HNRNPC	sp|P07910|HNRPC_HUMAN Heterogeneous nuclear ribonucleoproteins C1/C2 OS=Homo sapiens OX=9606 GN=HNRNPC PE=1 SV=4	204	0.985881	18.4402	0.00907574	81.32	1	K	ELTQIK(0.986)QK(0.014)	ELTQIK(18)QK(-18)	6	2	-1.1712	528	440	42692	40365	66952		64522	59319	50003	61920.5	0.807535	-	0.363316
P08670	VIM	sp|P08670|VIME_HUMAN Vimentin OS=Homo sapiens OX=9606 GN=VIM PE=1 SV=4	143	0.999997	55.3068	3.92704e-29	174.05	1	K	ILLAELEQLKGQGK(1)SR	ILLAELEQLK(-55)GQGK(55)SR	14	4	1.2755	562	456	437300	518370	656710	459080	631480	909980	537460	666847	0.805972	-	0.425989
P12004	PCNA	sp|P12004|PCNA_HUMAN Proliferating cell nuclear antigen OS=Homo sapiens OX=9606 GN=PCNA PE=1 SV=1	164	0.999904	40.1705	3.81504e-36	208.35	1	K	DLSHIGDAVVISCAK(1)DGVK	DLSHIGDAVVISCAK(40)DGVK(-40)	15	3	0.96952	699	516	48367	148930	111790	108960	115600	159190	103029	127917	0.805438	-	0.496599
Q5JPI3	C3orf38	sp|Q5JPI3|CC038_HUMAN Uncharacterized protein C3orf38 OS=Homo sapiens OX=9606 GN=C3orf38 PE=1 SV=1	318	1	71.8962	3.44033e-08	94.507	1	K	HNVK(1)QASDSGTGDQV	HNVK(72)QASDSGTGDQV	4	3	1.4176	2157	1511	46020	25255	43927	32374	42427	68270	38400.7	47690.3	0.805209	-	0.500733
P55072	VCP	sp|P55072|TERA_HUMAN Transitional endoplasmic reticulum ATPase OS=Homo sapiens OX=9606 GN=VCP PE=1 SV=4	668	1	71.6515	2.2636e-14	148.69	1	K	SPVAK(1)DVDLEFLAK	SPVAK(72)DVDLEFLAK(-72)	5	2	-0.97879	1434	969	474870	502590	741570	650330	572470	913730	573010	712177	0.80459	-	0.356134
Q14257	RCN2	sp|Q14257|RCN2_HUMAN Reticulocalbin-2 OS=Homo sapiens OX=9606 GN=RCN2 PE=1 SV=1	72	0.834818	7.03628	0.0172633	69.093	1	K	LQAIIK(0.165)K(0.835)	LQAIIK(-7)K(7)	7	2	0.54155	2012	1344	159410	157000		247690	166830	175410	158205	196643	0.804528	-	0.329746
P0DMV8;P0DMV9;P34931;P17066	HSPA1A; HSPA1B	sp|P0DMV8|HS71A_HUMAN Heat shock 70 kDa protein 1A OS=Homo sapiens OX=9606 GN=HSPA1A PE=1 SV=1;sp|P0DMV9|HS71B_HUMAN Heat shock 70 kDa protein 1B OS=Homo sapiens OX=9606 GN=HSPA1B PE=1 SV=1;sp|P34931|HS71L_HUMAN Heat shock 70 kDa protein 1-like OS=Homo sap	507;507;509;509	1	163.203	6.40216e-24	163.2	1	K	ITITNDK(1)GR	ITITNDK(160)GR	7	2	0.77004	607	486;576	769910	703010	954440	983680	946040	1088200	809120	1.00597e+06	0.804316	-	0.0848775
P11142;P54652	HSPA8; HSPA2	sp|P11142|HSP7C_HUMAN Heat shock cognate 71 kDa protein OS=Homo sapiens OX=9606 GN=HSPA8 PE=1 SV=1;sp|P54652|HSP72_HUMAN Heat shock-related 70 kDa protein 2 OS=Homo sapiens OX=9606 GN=HSPA2 PE=1 SV=1	507;510	1	163.203	6.40216e-24	163.2	1	K	ITITNDK(1)GR	ITITNDK(160)GR	7	2	0.77004	659	498	769910	703010	954440	983680	946040	1088200	809120	1.00597e+06	0.804316	-	0.0848775
Q12905	ILF2	sp|Q12905|ILF2_HUMAN Interleukin enhancer-binding factor 2 OS=Homo sapiens OX=9606 GN=ILF2 PE=1 SV=2	45	1	91.2447	2.71561e-09	91.245	1	K	VK(1)PAPDETSFSEALLKR	VK(91)PAPDETSFSEALLK(-91)R	2	4	1.4906	1907	1248		113200	172040	117660		238700	142620	178180	0.800427	-	0.649972
O75674	TOM1L1	sp|O75674|TM1L1_HUMAN TOM1-like protein 1 OS=Homo sapiens OX=9606 GN=TOM1L1 PE=1 SV=2	5	1	70.0875	3.49163e-06	71.935	1	K	AFGK(1)SHRDPYATSVGHLIEK	AFGK(70)SHRDPYATSVGHLIEK(-70)	4	4	0.13156	279	269	86471	97322	118890	164550	98484	115490	100894	126175	0.79964	-	0.314131
P23396	RPS3	sp|P23396|RS3_HUMAN 40S ribosomal protein S3 OS=Homo sapiens OX=9606 GN=RPS3 PE=1 SV=2	62	1	56.2022	0.000597316	70.389	1	K	TQNVLGEK(1)GRR	TQNVLGEK(56)GRR	8	3	0.18817	935	634	53875	38396	55472	66569	58151	60220	49247.7	61646.7	0.79887	-	0.107888
Q14019	COTL1	sp|Q14019|COTL1_HUMAN Coactosin-like protein OS=Homo sapiens OX=9606 GN=COTL1 PE=1 SV=3	4	0.999973	45.6326	0.000232761	79.059	1	K	ATK(1)IDKEACR	ATK(46)IDK(-46)EACR	3	3	2.0418	1996	1326	13992	18170		22208	20539	17648	16081	20131.7	0.798791	-	0.179126
Q9NP58	ABCB6	sp|Q9NP58|ABCB6_HUMAN ATP-binding cassette sub-family B member 6 OS=Homo sapiens OX=9606 GN=ABCB6 PE=1 SV=1	771	1	70.389	1.3052e-85	232.46	1	K	AIQASLAK(1)VCANR	AIQASLAK(70)VCANR	8	3	0.72784	2781	2334	448980	351960	483720	531260	374250	705240	428220	536917	0.797554	-	0.352477
Q9Y5I4	PCDHAC2	sp|Q9Y5I4|PCDC2_HUMAN Protocadherin alpha-C2 OS=Homo sapiens OX=9606 GN=PCDHAC2 PE=2 SV=1	758	1	55.6036	5.53137e-06	58.313	1	K	SPAELYK(1)QANNNIDAR	SPAELYK(56)QANNNIDAR	7	2	1.1913	3028	2672		16325	21743		25223	22565	19034	23894	0.796602	-	0.248558
P05556	ITGB1	sp|P05556|ITB1_HUMAN Integrin beta-1 OS=Homo sapiens OX=9606 GN=ITGB1 PE=1 SV=2	784	1	89.2321	8.56063e-37	177.74	1	K	WDTGENPIYK(1)SAVTTVVNPK	WDTGENPIYK(89)SAVTTVVNPK(-89)	10	3	0.25145	460	413	47580	276690	353630	340090	160390	350690	225967	283723	0.796433	-	0.629495
P62879	GNB2	sp|P62879|GBB2_HUMAN Guanine nucleotide-binding protein G(I)/G(S)/G(T) subunit beta-2 OS=Homo sapiens OX=9606 GN=GNB2 PE=1 SV=3	23	1	54.9122	3.57117e-20	109.16	1	K	K(1)ACGDSTLTQITAGLDPVGR	K(55)ACGDSTLTQITAGLDPVGR	1	3	0.62792	1629	1087		109080	139230	115530		196610	124155	156070	0.795508	-	0.537418
P61421	ATP6V0D1	sp|P61421|VA0D1_HUMAN V-type proton ATPase subunit d 1 OS=Homo sapiens OX=9606 GN=ATP6V0D1 PE=1 SV=1	343	1	74.4861	2.66364e-06	125.5	1	K	AK(1)IDNYIPIF	AK(74)IDNYIPIF	2	2	-0.75162	1526	1034	192820	348770	558680	464290	363970	555910	366757	461390	0.794895	-	0.473122
P27348	YWHAQ	sp|P27348|1433T_HUMAN 14-3-3 protein theta OS=Homo sapiens OX=9606 GN=YWHAQ PE=1 SV=1	9	0.869948	8.25375	0.00206324	104.76	1	K	TELIQK(0.87)AK(0.13)	TELIQK(8.3)AK(-8.3)	6	2	-1.3612	1004	672	103090	122700	142160	148460	154350	160120	122650	154310	0.794829	-	0.0546661
Q9Y508	RNF114	sp|Q9Y508|RN114_HUMAN E3 ubiquitin-protein ligase RNF114 OS=Homo sapiens OX=9606 GN=RNF114 PE=1 SV=1	126	1	41.8239	0.0041	54.584	1	K	ATIK(1)DASLQPR	ATIK(42)DASLQPR	4	2	-1.3006	3025	2666	26853	41136		38319		47223	33994.5	42771	0.794803	-	0.406491
P20700;Q03252	LMNB1; LMNB2	sp|P20700|LMNB1_HUMAN Lamin-B1 OS=Homo sapiens OX=9606 GN=LMNB1 PE=1 SV=2;sp|Q03252|LMNB2_HUMAN Lamin-B2 OS=Homo sapiens OX=9606 GN=LMNB2 PE=1 SV=4	379;393	1	121.797	1.69061e-28	166.66	1	K	K(1)LLEGEEER	K(120)LLEGEEER	1	2	0.32305	872	610;1189	119550	194060	218280	165280	292720	211820	177297	223273	0.794079	-	0.389077
P02545	LMNA	sp|P02545|LMNA_HUMAN Prelamin-A/C OS=Homo sapiens OX=9606 GN=LMNA PE=1 SV=1	378	1	52.591	7.60107e-12	127.94	1	K	K(1)LLEGEEERLR	K(53)LLEGEEERLR	1	3	0.7936	387	382	119550	194060	218280	165280	292720	211820	177297	223273	0.794079	-	0.389077
P22087	FBL	sp|P22087|FBRL_HUMAN rRNA 2'-O-methyltransferase fibrillarin OS=Homo sapiens OX=9606 GN=FBL PE=1 SV=2	102	0.999997	55.5805	0.0160895	64.064	1	K	GK(1)EDALVTK	GK(56)EDALVTK(-56)	2	2	-3.9641	896	620		40300	37050	43387	54105		38675	48746	0.793398	-	0.213932
P49590	HARS2	sp|P49590|SYHM_HUMAN Histidine--tRNA ligase, mitochondrial OS=Homo sapiens OX=9606 GN=HARS2 PE=1 SV=1	501	1	72.0417	0.0106907	72.042	1	K	RENFVAEIQK(1)R	RENFVAEIQK(72)R	10	2	-6.0129	1273	871		3409600	2313000	3340700	3878800		2861300	3609750	0.792659	-	0.34513
P09651;Q32P51	HNRNPA1; HNRNPA1L2	sp|P09651|ROA1_HUMAN Heterogeneous nuclear ribonucleoprotein A1 OS=Homo sapiens OX=9606 GN=HNRNPA1 PE=1 SV=5;sp|Q32P51|RA1L2_HUMAN Heterogeneous nuclear ribonucleoprotein A1-like 2 OS=Homo sapiens OX=9606 GN=HNRNPA1L2 PE=2 SV=2	106;106	0.817882	6.52337	8.24237e-09	136.06	1	K	EDSQRPGAHLTVK(0.182)K(0.818)	EDSQRPGAHLTVK(-6.5)K(6.5)	14	3	0.24861	589	474	67892	62794		55286	89429	103370	65343	82695	0.790169	-	0.418292
Q9BVT8	TMUB1	sp|Q9BVT8|TMUB1_HUMAN Transmembrane and ubiquitin-like domain-containing protein 1 OS=Homo sapiens OX=9606 GN=TMUB1 PE=1 SV=1	129	1	183.268	6.34048e-18	183.27	1	K	AWPHDTIGSLK(1)R	AWPHDTIGSLK(180)R	11	3	0.41092	2660	2166	626520	306400	532390	444780	483490	929880	488437	619383	0.788585	-	0.512388
P22392;P15531	NME2; NME1	sp|P22392|NDKB_HUMAN Nucleoside diphosphate kinase B OS=Homo sapiens OX=9606 GN=NME2 PE=1 SV=1;sp|P15531|NDKA_HUMAN Nucleoside diphosphate kinase A OS=Homo sapiens OX=9606 GN=NME1 PE=1 SV=1	12;12	1	53.0277	5.01938e-05	83.438	1	K	TFIAIK(1)PDGVQR	TFIAIK(53)PDGVQR	6	2	0.84368	916	625	59217	75377	83866	102810	86520	87719	72820	92349.7	0.788525	-	0.0940024
Q15836;P63027;P23763	VAMP3; VAMP2	sp|Q15836|VAMP3_HUMAN Vesicle-associated membrane protein 3 OS=Homo sapiens OX=9606 GN=VAMP3 PE=1 SV=3;sp|P63027|VAMP2_HUMAN Vesicle-associated membrane protein 2 OS=Homo sapiens OX=9606 GN=VAMP2 PE=1 SV=3;sp|P23763|VAMP1_HUMAN Vesicle-associated membrane	35;52;54	1	184.037	1.10644e-16	184.04	1	K	VNVDK(1)VLER	VNVDK(180)VLER	5	2	1.0837	1662	1100	945270	906780	1432700	1582800	1268300	1329400	1.09492e+06	1393500	0.785731	-	0.199963
Q9NUQ9	CYRIB	sp|Q9NUQ9|CYRIB_HUMAN CYFIP-related Rac1 interactor B OS=Homo sapiens OX=9606 GN=CYRIB PE=1 SV=1	74	0.999987	48.8058	8.41839e-09	102.03	1	K	EAIQHPADEK(1)LQEK	EAIQHPADEK(49)LQEK(-49)	10	3	0.10236	2825	2393	67058	68803	99797	82882	107500	109540	78552.7	99974	0.785731	-	0.19179
Q9Y277	VDAC3	sp|Q9Y277|VDAC3_HUMAN Voltage-dependent anion-selective channel protein 3 OS=Homo sapiens OX=9606 GN=VDAC3 PE=1 SV=1	15	0.999999	60.3221	0.00152126	94.806	1	K	AAK(1)DVFNK	AAK(60)DVFNK(-60)	3	2	-0.76705	2993	2604	95556	70503	110140	98621	143930	109410	92066.3	117320	0.784743	-	0.231287
P16104	H2AX	sp|P16104|H2AX_HUMAN Histone H2AX OS=Homo sapiens OX=9606 GN=H2AX PE=1 SV=2	120	1	101.866	1.68099e-10	115.86	1	K	K(1)TSATVGPK	K(100)TSATVGPK(-100)	1	2	1.0068	775	564	17085000	18026000	18069000	25479000	10011000	32349000	1.77267e+07	22613000	0.783915	-	0.501011
Q9GZP1	NRSN2	sp|Q9GZP1|NRSN2_HUMAN Neurensin-2 OS=Homo sapiens OX=9606 GN=NRSN2 PE=1 SV=1	21	1	43.3056	0.000179551	70.389	1	K	GPSVEDGK(1)WYGVR	GPSVEDGK(43)WYGVR	8	2	2.391	2700	2220		12242	24239	12781	18676	38516	18240.5	23324.3	0.782037	-	0.67539
P52701	MSH6	sp|P52701|MSH6_HUMAN DNA mismatch repair protein Msh6 OS=Homo sapiens OX=9606 GN=MSH6 PE=1 SV=2	728	1	44.8204	0.00186226	49.16	1	K	SGAIFTK(1)AYQR	SGAIFTK(45)AYQR	7	2	-1.4473	1355	936	18834		28317	25431	32856	32276	23575.5	30187.7	0.780965	-	0.253102
P20700;Q03252	LMNB1; LMNB2	sp|P20700|LMNB1_HUMAN Lamin-B1 OS=Homo sapiens OX=9606 GN=LMNB1 PE=1 SV=2;sp|Q03252|LMNB2_HUMAN Lamin-B2 OS=Homo sapiens OX=9606 GN=LMNB2 PE=1 SV=4	389;403	1	88.1807	0.000126943	88.181	1	K	LK(1)LSPSPSSR	LK(88)LSPSPSSR	2	2	0.53409	873	610;1189	117840	82903	142330	95675	145930	198200	114358	146602	0.780057	-	0.399848
P53985	SLC16A1	sp|P53985|MOT1_HUMAN Monocarboxylate transporter 1 OS=Homo sapiens OX=9606 GN=SLC16A1 PE=1 SV=3	462	1	166.143	1.21406e-36	177.62	1;2	K	ESK(1)EEETSIDVAGKPNEVTK	ESK(170)EEETSIDVAGK(-170)PNEVTK(-180)	3	3	1.6339	1380	955	228430	364810	510630	438820	500230	478640	367957	472563	0.77864	-	0.278238
Q9H3N1	TMX1	sp|Q9H3N1|TMX1_HUMAN Thioredoxin-related transmembrane protein 1 OS=Homo sapiens OX=9606 GN=TMX1 PE=1 SV=1	233	0.740725	4.55895	1.22294e-06	109.88	1	K	LLSESAQPLK(0.741)K(0.259)	LLSESAQPLK(4.6)K(-4.6)	10	2	0.33701	2730	2266		22927	26256	34490	24794	35572	24591.5	31618.7	0.777753	-	0.223619
Q96A57	TMEM230	sp|Q96A57|TM230_HUMAN Transmembrane protein 230 OS=Homo sapiens OX=9606 GN=TMEM230 PE=1 SV=1	18	0.5	0	6.4263e-18	131.54	1	K	TNLATGIPSSK(0.5)VK(0.5)	TNLATGIPSSK(0)VK(0)	13	2	0.72656	2462	1949	69451	103210	113360	103360		142270	95340.3	122815	0.776292	-	0.308315
Q6S8J3;A5A3E0	POTEE; POTEF	sp|Q6S8J3|POTEE_HUMAN POTE ankyrin domain family member E OS=Homo sapiens OX=9606 GN=POTEE PE=2 SV=3;sp|A5A3E0|POTEF_HUMAN POTE ankyrin domain family member F OS=Homo sapiens OX=9606 GN=POTEF PE=1 SV=2	142;142	1	72.0417	5.92697e-05	103.8	1	K	GEDLDK(1)LHR	GEDLDK(72)LHR	6	2	-0.58056	2230	1603	57699	45506	65523	44503	100470		56242.7	72486.5	0.775905	-	0.516828
O75367	MACROH2A1	sp|O75367|H2AY_HUMAN Core histone macro-H2A.1 OS=Homo sapiens OX=9606 GN=MACROH2A1 PE=1 SV=5	292	1	112.024	3.60954e-08	126.48	1	K	TVK(1)NCLALADDKK	TVK(110)NCLALADDK(-110)K(-110)	3	3	-0.19533	253	251	208410	235250	303130	235710	395130	332280	248930	321040	0.775386	-	0.254581
P60174	TPI1	sp|P60174|TPIS_HUMAN Triosephosphate isomerase OS=Homo sapiens OX=9606 GN=TPI1 PE=1 SV=4	142	1	88.0902	1.87659e-18	126.21	1	K	EAGITEK(1)VVFEQTK	EAGITEK(88)VVFEQTK(-88)	7	2	-1.0753	1464	1000		32655	22856	43645	42640	21398	27755.5	35894.3	0.773256	-	0.477377
P05023	ATP1A1	sp|P05023|AT1A1_HUMAN Sodium/potassium-transporting ATPase subunit alpha-1 OS=Homo sapiens OX=9606 GN=ATP1A1 PE=1 SV=1	9	1	136.624	1.91782e-14	144.2	1	K	DK(1)YEPAAVSEQGDKK	DK(140)YEPAAVSEQGDK(-140)K(-140)	2	3	-0.25138	443	403	101860	129290	154150	137500	138360	223740	128433	166533	0.771217	-	0.304131
P08670	VIM	sp|P08670|VIME_HUMAN Vimentin OS=Homo sapiens OX=9606 GN=VIM PE=1 SV=4	235	0.5	0	7.8576e-13	131.54	1	K	KVESLQEEIAFLK(0.5)K(0.5)	K(-120)VESLQEEIAFLK(0)K(0)	13	3	0.60527	564	456	204020		263390		289150	317830	233705	303490	0.770058	-	0.168496
Q99653	CHP1	sp|Q99653|CHP1_HUMAN Calcineurin B homologous protein 1 OS=Homo sapiens OX=9606 GN=CHP1 PE=1 SV=3	182	0.999998	57.526	0.000674824	85.622	1	K	VLEK(1)VDVEQK	VLEK(58)VDVEQK(-58)	4	2	0.35897	2583	2083	7227		34597	31095		23369	20912	27232	0.76792	-	0.700183
Q13049	TRIM32	sp|Q13049|TRI32_HUMAN E3 ubiquitin-protein ligase TRIM32 OS=Homo sapiens OX=9606 GN=TRIM32 PE=1 SV=2	175	1	99.2759	1.01449e-07	99.276	1	K	AALEGVSK(1)DLQAR	AALEGVSK(99)DLQAR	8	2	1.4667	1919	1259	17835	26499	24129	15681		43821	22821	29751	0.767067	-	0.573588
Q15041	ARL6IP1	sp|Q15041|AR6P1_HUMAN ADP-ribosylation factor-like protein 6-interacting protein 1 OS=Homo sapiens OX=9606 GN=ARL6IP1 PE=1 SV=2	96	1	67.5479	3.50596e-05	90.306	1	K	IFGSNK(1)WTTEQQQR	IFGSNK(68)WTTEQQQR	6	3	0.027984	2059	1394	54015		62281		53957	97778	58148	75867.5	0.766441	-	0.510108
P14618	PKM	sp|P14618|KPYM_HUMAN Pyruvate kinase PKM OS=Homo sapiens OX=9606 GN=PKM PE=1 SV=4	89	1	83.0611	7.68309e-28	142.03	1	K	LNFSHGTHEYHAETIK(1)NVR	LNFSHGTHEYHAETIK(83)NVR	16	4	0.60954	742	542	158180	175720	186790	190250	254010	235790	173563	226683	0.765664	-	0.0623073
P18669;Q8N0Y7	PGAM1; PGAM4	sp|P18669|PGAM1_HUMAN Phosphoglycerate mutase 1 OS=Homo sapiens OX=9606 GN=PGAM1 PE=1 SV=2;sp|Q8N0Y7|PGAM4_HUMAN Probable phosphoglycerate mutase 4 OS=Homo sapiens OX=9606 GN=PGAM4 PE=3 SV=1	5;5	1	125.504	1.76751e-08	125.5	1	K	AAYK(1)LVLIR	AAYK(130)LVLIR	4	2	-0.39803	838	593	2520600	4723000	6040300	6395100	4063200	6905400	4.42797e+06	5787900	0.765039	-	0.370396
P0DMV8;P0DMV9;P17066	HSPA1A; HSPA1B	sp|P0DMV8|HS71A_HUMAN Heat shock 70 kDa protein 1A OS=Homo sapiens OX=9606 GN=HSPA1A PE=1 SV=1;sp|P0DMV9|HS71B_HUMAN Heat shock 70 kDa protein 1B OS=Homo sapiens OX=9606 GN=HSPA1B PE=1 SV=1;sp|P17066|HSP76_HUMAN Heat shock 70 kDa protein 6 OS=Homo sapiens	500;500;502	1	77.862	4.33564e-05	83.358	1	K	ANK(1)ITITNDKGR	ANK(78)ITITNDK(-78)GR	3	3	-0.41237	606	486;576		19429	26148	26211	26327	37041	22788.5	29859.7	0.763187	-	0.272101
P08670	VIM	sp|P08670|VIME_HUMAN Vimentin OS=Homo sapiens OX=9606 GN=VIM PE=1 SV=4	439	1	94.7913	1.88369e-91	240.94	1	K	ETNLDSLPLVDTHSK(1)R	ETNLDSLPLVDTHSK(95)R	15	4	0.89997	559	456	98187	111740	134220	91363	171710	188400	114716	150491	0.762276	-	0.322769
Q96IV0	NGLY1	sp|Q96IV0|NGLY1_HUMAN Peptide-N(4)-(N-acetyl-beta-glucosaminyl)asparagine amidase OS=Homo sapiens OX=9606 GN=NGLY1 PE=1 SV=1	419	1	40.5331	1.45129e-09	121.67	1	K	EALLRDTINGLNK(1)QR	EALLRDTINGLNK(41)QR	13	3	-1.6892	2509	2006	104730	154330	193700	171980	201540	221560	150920	198360	0.760839	-	0.183021
P02545	LMNA	sp|P02545|LMNA_HUMAN Prelamin-A/C OS=Homo sapiens OX=9606 GN=LMNA PE=1 SV=1	155	1	63.2116	0.000282593	74.849	1	K	EAALSTALSEK(1)R	EAALSTALSEK(63)R	11	2	1.5828	379	382	14669	22692		16562		32787	18680.5	24674.5	0.757077	-	0.575882
Q93077;Q7L7L0;P04908	H2AC6; H2AC25; H2AC4	sp|Q93077|H2A1C_HUMAN Histone H2A type 1-C OS=Homo sapiens OX=9606 GN=H2AC6 PE=1 SV=3;sp|Q7L7L0|H2A3_HUMAN Histone H2A type 3 OS=Homo sapiens OX=9606 GN=H2AC25 PE=1 SV=3;sp|P04908|H2A1B_HUMAN Histone H2A type 1-B/E OS=Homo sapiens OX=9606 GN=H2AC4 PE=1 SV=	96;96;96	1	136.84	6.0868e-15	152.17	1	K	NDEELNK(1)LLGR	NDEELNK(140)LLGR	7	2	-0.29909	436	401		91457	137820	100510	179520	175380	114638	151803	0.755178	-	0.393377
Q13310	PABPC4	sp|Q13310|PABP4_HUMAN Polyadenylate-binding protein 4 OS=Homo sapiens OX=9606 GN=PABPC4 PE=1 SV=1	188	1	96.9902	0.000557208	107.08	1	K	AK(1)EFTNVYIK	AK(97)EFTNVYIK(-97)	2	2	1.9525	1951	1282	108300	129620	146520	176580	171370	161380	128147	169777	0.754796	-	0.025088
P11940	PABPC1	sp|P11940|PABP1_HUMAN Polyadenylate-binding protein 1 OS=Homo sapiens OX=9606 GN=PABPC1 PE=1 SV=2	188	1	96.9902	0.000557208	107.08	1	K	AK(1)EFTNVYIK	AK(97)EFTNVYIK(-97)	2	2	1.9525	692	515	108300	129620	146520	176580	171370	161380	128147	169777	0.754796	-	0.025088
P08670	VIM	sp|P08670|VIME_HUMAN Vimentin OS=Homo sapiens OX=9606 GN=VIM PE=1 SV=4	139	0.998544	28.3621	7.86373e-35	187.85	1	K	ILLAELEQLK(0.999)GQGK(0.001)	ILLAELEQLK(28)GQGK(-28)	10	2	-0.2292	561	456	26666	103990		51325	86577	121920	65328	86607.3	0.754301	-	0.623452
P68431;Q71DI3;Q16695;Q5TEC6	H3C1; H3C15; H3-4	sp|P68431|H31_HUMAN Histone H3.1 OS=Homo sapiens OX=9606 GN=H3C1 PE=1 SV=2;sp|Q71DI3|H32_HUMAN Histone H3.2 OS=Homo sapiens OX=9606 GN=H3C15 PE=1 SV=3;sp|Q16695|H31T_HUMAN Histone H3.1t OS=Homo sapiens OX=9606 GN=H3-4 PE=1 SV=3;sp|Q5TEC6|H37_HUMAN Histone	28;28;28;28	1	83.4507	0.000503409	96.957	1	K	K(1)SAPATGGVK	K(83)SAPATGGVK(-83)	1	2	-2.2177	1723	1121;1537	243200	241270	514920	396280	494890	435810	333130	442327	0.753131	-	0.315785
P02545	LMNA	sp|P02545|LMNA_HUMAN Prelamin-A/C OS=Homo sapiens OX=9606 GN=LMNA PE=1 SV=1	270	1	81.0988	6.04166e-06	112.8	1	K	TYSAK(1)LDNAR	TYSAK(81)LDNAR	5	2	-0.038344	380	382	157770	150170	202630	141710	201170	335390	170190	226090	0.752753	-	0.401206
Q5ZPR3	CD276	sp|Q5ZPR3|CD276_HUMAN CD276 antigen OS=Homo sapiens OX=9606 GN=CD276 PE=1 SV=1	526	1	62.2711	4.63915e-12	97.175	1	K	HSDSK(1)EDDGQEIA	HSDSK(62)EDDGQEIA	5	3	0.19793	2190	1554	202860	230250	321500	289370	372630	341480	251537	334493	0.751993	-	0.127973
P11940;Q96DU9	PABPC1; PABPC5	sp|P11940|PABP1_HUMAN Polyadenylate-binding protein 1 OS=Homo sapiens OX=9606 GN=PABPC1 PE=1 SV=2;sp|Q96DU9|PABP5_HUMAN Polyadenylate-binding protein 5 OS=Homo sapiens OX=9606 GN=PABPC5 PE=1 SV=1	108;115	0.999999	59.9343	9.01234e-17	150.24	1	K	NLDK(1)SIDNK	NLDK(60)SIDNK(-60)	4	2	-0.37618	698	515	82443	85174	97111	115920	111460	124850	88242.7	117410	0.751577	-	0.00818309
Q13310;P0CB38	PABPC4; PABPC4L	sp|Q13310|PABP4_HUMAN Polyadenylate-binding protein 4 OS=Homo sapiens OX=9606 GN=PABPC4 PE=1 SV=1;sp|P0CB38|PAB4L_HUMAN Polyadenylate-binding protein 4-like OS=Homo sapiens OX=9606 GN=PABPC4L PE=2 SV=1	108;107	0.999999	59.9343	9.01234e-17	150.24	1	K	NLDK(1)SIDNK	NLDK(60)SIDNK(-60)	4	2	-0.37618	1959	1282	82443	85174	97111	115920	111460	124850	88242.7	117410	0.751577	-	0.00818309
Q0VAQ4	SMAGP	sp|Q0VAQ4|SMAGP_HUMAN Small cell adhesion glycoprotein OS=Homo sapiens OX=9606 GN=SMAGP PE=1 SV=1	92	1	60.8918	0.00354707	74.486	1	K	GSEK(1)EEYFI	GSEK(61)EEYFI	4	2	-0.5941	1892	1227	930100	776690	1344800	1531100	1014000	1516600	1.0172e+06	1353900	0.751309	-	0.233602
Q01995	TAGLN	sp|Q01995|TAGL_HUMAN Transgelin OS=Homo sapiens OX=9606 GN=TAGLN PE=1 SV=4	20	0.947767	12.5876	0.000123337	86.243	1	K	IEK(0.948)K(0.052)YDEELEER	IEK(13)K(-13)YDEELEER	3	3	1.7841	1814	1176	11907	11072	10576		14941	14843	11185	14892	0.751074	-	0.00515577
Q15758	SLC1A5	sp|Q15758|AAAT_HUMAN Neutral amino acid transporter B(0) OS=Homo sapiens OX=9606 GN=SLC1A5 PE=1 SV=2	537	1	47.9151	3.19523e-91	256.93	1	K	HYRGPAGDATVASEK(1)ESVM	HYRGPAGDATVASEK(48)ESVM	15	4	2.0431	2101	1433	165050	428760	384500	514310	368270	422210	326103	434930	0.749783	-	0.302392
P62913	RPL11	sp|P62913|RL11_HUMAN 60S ribosomal protein L11 OS=Homo sapiens OX=9606 GN=RPL11 PE=1 SV=2	78	1	72.6201	0.000334747	79.311	1	K	GAK(1)AEEILEK	GAK(73)AEEILEK(-73)	3	2	0.053086	1639	1092		43357	43529	51109	64807		43443	57958	0.74956	-	0.168215
O75886	STAM2	sp|O75886|STAM2_HUMAN Signal transducing adapter molecule 2 OS=Homo sapiens OX=9606 GN=STAM2 PE=1 SV=1	202	1	96.9456	3.17383e-08	96.946	1	K	SLYPSSEIQLNNK(1)VAR	SLYPSSEIQLNNK(97)VAR	13	3	0.10441	290	283		64243	71216	106760	88105	76678	67729.5	90514.3	0.748274	-	0.144563
P55265	ADAR	sp|P55265|DSRAD_HUMAN Double-stranded RNA-specific adenosine deaminase OS=Homo sapiens OX=9606 GN=ADAR PE=1 SV=4	1115	1	75.2435	0.00573021	78.178	1	K	VSIYDSK(1)R	VSIYDSK(75)R	7	2	-0.027166	1444	977		9602.2	14352	10456		21584	11977.1	16020	0.747634	-	0.572751
Q9Y277	VDAC3	sp|Q9Y277|VDAC3_HUMAN Voltage-dependent anion-selective channel protein 3 OS=Homo sapiens OX=9606 GN=VDAC3 PE=1 SV=1	20	1	85.2821	9.54593e-12	115.04	1	K	DVFNK(1)GYGFGMVK	DVFNK(85)GYGFGMVK(-85)	5	2	0.74449	2994	2604	68915	17836	64207	37084	71034	94051	50319.3	67389.7	0.746692	-	0.503105
P05023	ATP1A1	sp|P05023|AT1A1_HUMAN Sodium/potassium-transporting ATPase subunit alpha-1 OS=Homo sapiens OX=9606 GN=ATP1A1 PE=1 SV=1	22	0.5	0	2.47012e-12	121.86	1	K	YEPAAVSEQGDK(0.5)K(0.5)	YEPAAVSEQGDK(0)K(0)	13	2	-0.2796	445	403		66989	80995	86569	111800		73992	99184.5	0.746004	-	0.22293
P06733	ENO1	sp|P06733|ENOA_HUMAN Alpha-enolase OS=Homo sapiens OX=9606 GN=ENO1 PE=1 SV=2	422	0.889758	9.06925	5.30571e-06	107.08	1	K	IEEELGSK(0.11)AK(0.89)	IEEELGSK(-9.1)AK(9.1)	10	2	0.54479	491	421	61278		68639	106860		67850	64958.5	87355	0.743615	-	0.37633
Q9H3N1	TMX1	sp|Q9H3N1|TMX1_HUMAN Thioredoxin-related transmembrane protein 1 OS=Homo sapiens OX=9606 GN=TMX1 PE=1 SV=1	223	1	70.6155	9.83893e-05	74.849	1	K	K(1)LLSESAQPLK	K(71)LLSESAQPLK(-71)	1	2	0.95974	2729	2266		5011.5	11760	11593		11046	8385.75	11319.5	0.740823	-	0.477511
Q8N5J2	MINDY1	sp|Q8N5J2|MINY1_HUMAN Ubiquitin carboxyl-terminal hydrolase MINDY-1 OS=Homo sapiens OX=9606 GN=MINDY1 PE=1 SV=2	255	1	63.2116	8.2221e-05	78.043	1	K	AVGK(1)LSYNQLVER	AVGK(63)LSYNQLVER	4	3	-0.46079	2340	1766	31921	38783	62367		49622	70134	44357	59878	0.74079	-	0.352747
P20700	LMNB1	sp|P20700|LMNB1_HUMAN Lamin-B1 OS=Homo sapiens OX=9606 GN=LMNB1 PE=1 SV=2	134	1	50.8344	1.17549e-05	120.65	1	K	ESDLNGAQIK(1)LR	ESDLNGAQIK(51)LR	10	2	0.72785	869	610	19256	35875	43591	23662	45696	64187	32907.3	44515	0.739241	-	0.445751
P08238	HSP90AB1	sp|P08238|HS90B_HUMAN Heat shock protein HSP 90-beta OS=Homo sapiens OX=9606 GN=HSP90AB1 PE=1 SV=4	435	0.740973	4.56457	0.00146062	83.623	1	K	FYEAFSK(0.741)NLK(0.259)	FYEAFSK(4.6)NLK(-4.6)	7	2	0.083082	550	448	63105	67786		92867	84441		65445.5	88654	0.738213	-	0.0405197
Q5TDH0	DDI2	sp|Q5TDH0|DDI2_HUMAN Protein DDI1 homolog 2 OS=Homo sapiens OX=9606 GN=DDI2 PE=1 SV=1	283	0.999999	59.9925	1.00149e-10	138.23	1	K	WAGIAK(1)GVGTQK	WAGIAK(60)GVGTQK(-60)	6	2	0.24476	2176	1536	61214	92146	87768	104890	86401	135630	80376	108974	0.737573	-	0.173795
Q92973;O14787	TNPO1; TNPO2	sp|Q92973|TNPO1_HUMAN Transportin-1 OS=Homo sapiens OX=9606 GN=TNPO1 PE=1 SV=2;sp|O14787|TNPO2_HUMAN Transportin-2 OS=Homo sapiens OX=9606 GN=TNPO2 PE=1 SV=3	81;71	0.938937	11.8686	3.40235e-11	117.3	1	K	SLSGLILK(0.939)NNVK(0.061)	SLSGLILK(12)NNVK(-12)	8	2	0.34938	2445	1923	59467	68841	96338	93322	87913	123350	74882	101528	0.737548	-	0.163162
P67936	TPM4	sp|P67936|TPM4_HUMAN Tropomyosin alpha-4 chain OS=Homo sapiens OX=9606 GN=TPM4 PE=1 SV=3	11	1	46.4467	4.72063e-07	88.181	1	K	AGLNSLEAVK(1)R	AGLNSLEAVK(46)R	10	2	-0.20519	1698	1114	22166	24771	42517	40909	35005	45450	29818	40454.7	0.737072	-	0.207049
O95757;P34932;Q92598	HSPA4L; HSPA4	sp|O95757|HS74L_HUMAN Heat shock 70 kDa protein 4L OS=Homo sapiens OX=9606 GN=HSPA4L PE=1 SV=3;sp|P34932|HSP74_HUMAN Heat shock 70 kDa protein 4 OS=Homo sapiens OX=9606 GN=HSPA4 PE=1 SV=4;sp|Q92598|HS105_HUMAN Heat shock protein 105 kDa OS=Homo sapiens OX=	388;388;388	1	108.196	3.63894e-08	108.2	1	K	GCALQCAILSPAFK(1)VR	GCALQCAILSPAFK(110)VR	14	3	0.59048	339	347;738;1902		170850	133290	169050	175730	274890	152070	206557	0.736214	-	0.324522
P39023;Q92901	RPL3; RPL3L	sp|P39023|RL3_HUMAN 60S ribosomal protein L3 OS=Homo sapiens OX=9606 GN=RPL3 PE=1 SV=2;sp|Q92901|RL3L_HUMAN 60S ribosomal protein L3-like OS=Homo sapiens OX=9606 GN=RPL3L PE=1 SV=3	373;373	1	58.9156	7.47266e-05	59.645	1	K	FIDTTSK(1)FGHGR	FIDTTSK(59)FGHGR	7	3	0.48453	1149	783	32587	39107	45221		52050	53910	38971.7	52980	0.735592	-	0.0603666
E9PAV3;Q13765	NACA; NACA	sp|E9PAV3|NACAM_HUMAN Nascent polypeptide-associated complex subunit alpha, muscle-specific form OS=Homo sapiens OX=9606 GN=NACA PE=1 SV=1;sp|Q13765|NACA_HUMAN Nascent polypeptide-associated complex subunit alpha OS=Homo sapiens OX=9606 GN=NACA PE=1 SV=1	2005;142	0.840882	7.23016	2.72916e-32	193.62	1	K	IEDLSQQAQLAAAEK(0.841)FK(0.159)	IEDLSQQAQLAAAEK(7.2)FK(-7.2)	15	3	-0.77466	36	39	128440	441530	392880	497710	463370	351130	320950	437403	0.733762	-	0.337108
P16989;P67809	YBX3; YBX1	sp|P16989|YBOX3_HUMAN Y-box-binding protein 3 OS=Homo sapiens OX=9606 GN=YBX3 PE=1 SV=4;sp|P67809|YBOX1_HUMAN Y-box-binding protein 1 OS=Homo sapiens OX=9606 GN=YBX1 PE=1 SV=3	124;92	0.735841	4.4492	3.27198e-38	190.87	1	K	NDTKEDVFVHQTAIK(0.736)K(0.264)	NDTK(-130)EDVFVHQTAIK(4.4)K(-4.4)	15	3	0.54397	790	573	162780		344310	298450		394390	253545	346420	0.731901	-	0.461126
Q13137	CALCOCO2	sp|Q13137|CACO2_HUMAN Calcium-binding and coiled-coil domain-containing protein 2 OS=Homo sapiens OX=9606 GN=CALCOCO2 PE=1 SV=1	339	1	86.2052	4.23056e-05	86.205	1	K	LEGENDLLK(1)R	LEGENDLLK(86)R	9	2	1.847	1924	1265	19989	34808	37764	41840	41866	43152	30853.7	42286	0.729643	-	0.106916
P04075	ALDOA	sp|P04075|ALDOA_HUMAN Fructose-bisphosphate aldolase A OS=Homo sapiens OX=9606 GN=ALDOA PE=1 SV=2	42	1	84.3093	2.4108e-38	136.06	1	K	GILAADESTGSIAK(1)R	GILAADESTGSIAK(84)R	14	3	0.27203	403	390	60772	74403		88743	88187	101380	67587.5	92770	0.728549	-	0.0442816
P04083	ANXA1	sp|P04083|ANXA1_HUMAN Annexin A1 OS=Homo sapiens OX=9606 GN=ANXA1 PE=1 SV=2	274	1	103.281	6.90268e-16	154.66	1	K	CATSK(1)PAFFAEK	CATSK(100)PAFFAEK(-100)	5	2	0.18446	408	391	109150	139910	172450	235400	180600	167550	140503	194517	0.72232	-	0.122743
O75694	NUP155	sp|O75694|NU155_HUMAN Nuclear pore complex protein Nup155 OS=Homo sapiens OX=9606 GN=NUP155 PE=1 SV=1	766	1	76.6674	0.00122996	83.358	1	K	K(1)FHEAQLSEK	K(77)FHEAQLSEK(-77)	1	3	0.24705	281	271	60737	56719	71632	51019	103190	107580	63029.3	87263	0.722292	-	0.264821
P78368;Q9Y6M4;Q9HCP0	CSNK1G2; CSNK1G3	sp|P78368|KC1G2_HUMAN Casein kinase I isoform gamma-2 OS=Homo sapiens OX=9606 GN=CSNK1G2 PE=1 SV=1;sp|Q9Y6M4|KC1G3_HUMAN Casein kinase I isoform gamma-3 OS=Homo sapiens OX=9606 GN=CSNK1G3 PE=1 SV=2;sp|Q9HCP0|KC1G1_HUMAN Casein kinase I isoform gamma-1 OS=H	256;253;255	0.999812	37.2493	5.30065e-06	63.908	1	K	GSLPWQGLK(1)ADTLKER	GSLPWQGLK(37)ADTLK(-37)ER	9	3	1.1156	1731	1131		60730	62417	63142		108090	61573.5	85616	0.719182	-	0.396979
P06748	NPM1	sp|P06748|NPM_HUMAN Nucleophosmin OS=Homo sapiens OX=9606 GN=NPM1 PE=1 SV=2	248	0.889326	9.05013	0.000963271	85.622	1	K	GPSSVEDIK(0.889)AK(0.111)	GPSSVEDIK(9.1)AK(-9.1)	9	2	1.3695	496	424	21127		37782	39301	42828		29454.5	41064.5	0.717274	-	0.305806
P68363;Q71U36;P0DPH8;P0DPH7;Q6PEY2	TUBA1B; TUBA1A; TUBA3D	sp|P68363|TBA1B_HUMAN Tubulin alpha-1B chain OS=Homo sapiens OX=9606 GN=TUBA1B PE=1 SV=1;sp|Q71U36|TBA1A_HUMAN Tubulin alpha-1A chain OS=Homo sapiens OX=9606 GN=TUBA1A PE=1 SV=1;sp|P0DPH8|TBA3D_HUMAN Tubulin alpha-3D chain OS=Homo sapiens OX=9606 GN=TUBA3D	336;336;336;336;336	1	79.3106	1.01254e-23	175.54	1;2	K	DVNAAIATIK(1)TK(1)R	DVNAAIATIK(79)TK(79)R	10	3	0.10992	1708	1117;1633	140810	94363	123850	122280	183270	197010	119674	167520	0.714388	-	0.147318
P54578	USP14	sp|P54578|UBP14_HUMAN Ubiquitin carboxyl-terminal hydrolase 14 OS=Homo sapiens OX=9606 GN=USP14 PE=1 SV=3	441	1	50.0897	0.000585366	61.194	1	K	SSSSGHYVSWVK(1)R	SSSSGHYVSWVK(50)R	12	3	0.79726	1390	961	47658	42364	57059	56090		81409	49027	68749.5	0.713125	-	0.169366
P08133	ANXA6	sp|P08133|ANXA6_HUMAN Annexin A6 OS=Homo sapiens OX=9606 GN=ANXA6 PE=1 SV=3	478	0.999907	40.3339	1.72711e-05	87.895	1	K	AINEAYK(1)EDYHK	AINEAYK(40)EDYHK(-40)	7	3	0.17753	533	445	87453	90071	87347	104500	142610	124740	88290.3	123950	0.712306	-	0.0320141
P10809	HSPD1	sp|P10809|CH60_HUMAN 60 kDa heat shock protein, mitochondrial OS=Homo sapiens OX=9606 GN=HSPD1 PE=1 SV=2	125	0.999523	33.2099	0.0338039	49.16	1	K	SIAK(1)EGFEK	SIAK(33)EGFEK(-33)	4	2	-0.4142	643	496	43200	40436		54294	63213		41818	58753.5	0.711753	-	0.0683034
P52272	HNRNPM	sp|P52272|HNRPM_HUMAN Heterogeneous nuclear ribonucleoprotein M OS=Homo sapiens OX=9606 GN=HNRNPM PE=1 SV=3	388	1	85.5619	1.26865e-14	133.34	1	K	RGEIIAK(1)QGGGGGGGSVPGIER	RGEIIAK(86)QGGGGGGGSVPGIER	7	3	0.2684	1343	932	71847	54197	82105	119040	78655	94815	69383	97503.3	0.711596	-	0.120427
Q8WUM4	PDCD6IP	sp|Q8WUM4|PDC6I_HUMAN Programmed cell death 6-interacting protein OS=Homo sapiens OX=9606 GN=PDCD6IP PE=1 SV=1	640	1	74.4075	6.04571e-08	91.939	1	K	MK(1)QSNNEANLREEVLK	MK(74)QSNNEANLREEVLK(-74)	2	3	0.29341	2402	1870		175950	164060	238840	214580	263760	170005	239060	0.711139	-	0.0351945
P08670	VIM	sp|P08670|VIME_HUMAN Vimentin OS=Homo sapiens OX=9606 GN=VIM PE=1 SV=4	120	1	105.808	2.39293e-07	146.03	1	K	FANYIDK(1)VR	FANYIDK(110)VR	7	2	0.89032	560	456	376000	349280	465700	401840	657970	616230	396993	558680	0.710592	-	0.135973
O95166	GABARAP	sp|O95166|GBRAP_HUMAN Gamma-aminobutyric acid receptor-associated protein OS=Homo sapiens OX=9606 GN=GABARAP PE=1 SV=1	13	1	87.0674	3.23984e-11	117.99	1	K	FVYKEEHPFEK(1)R	FVYK(-87)EEHPFEK(87)R	11	3	1.688	306	312	60578	78801	104630	92836	123330	127610	81336.3	114592	0.709791	-	0.119317
P23634	ATP2B4	sp|P23634|AT2B4_HUMAN Plasma membrane calcium-transporting ATPase 4 OS=Homo sapiens OX=9606 GN=ATP2B4 PE=1 SV=2	608	1	81.2982	0.00522198	86.205	1	K	K(1)GEAVPFK	K(81)GEAVPFK(-81)	1	2	-0.041668	953	640	52705	58556	93388	83997	95432	109250	68216.3	96226.3	0.708915	-	0.128414
P55072	VCP	sp|P55072|TERA_HUMAN Transitional endoplasmic reticulum ATPase OS=Homo sapiens OX=9606 GN=VCP PE=1 SV=4	658	1	70.6697	1.88732e-07	113.1	1	K	VAILK(1)ANLR	VAILK(71)ANLR	5	2	0.3324	1439	969	467070	491390	547810	753330	537010	837580	502090	709307	0.70786	-	0.0889728
P11142	HSPA8	sp|P11142|HSP7C_HUMAN Heat shock cognate 71 kDa protein OS=Homo sapiens OX=9606 GN=HSPA8 PE=1 SV=1	512	1	114.639	0.00080375	114.64	1	K	LSK(1)EDIER	LSK(110)EDIER	3	2	-0.023516	665	498	254920	369210	422990	493260	474660	511610	349040	493177	0.707738	-	0.0467014
P07910	HNRNPC	sp|P07910|HNRPC_HUMAN Heterogeneous nuclear ribonucleoproteins C1/C2 OS=Homo sapiens OX=9606 GN=HNRNPC PE=1 SV=4	8	1	56.2022	4.36174e-11	117.99	1	K	ASNVTNK(1)TDPR	ASNVTNK(56)TDPR	7	2	1.3729	527	440	181190	146320	154030	176250	240000	264220	160513	226823	0.707658	-	0.0790132
P19338	NCL	sp|P19338|NUCL_HUMAN Nucleolin OS=Homo sapiens OX=9606 GN=NCL PE=1 SV=3	324	0.999988	49.1853	1.36433e-05	76.563	1	K	SAPELK(1)TGISDVFAK	SAPELK(49)TGISDVFAK(-49)	6	2	-0.32409	846	596		15247	13627	7957.6		32885	14437	20421.3	0.706958	-	0.679121
O14828	SCAMP3	sp|O14828|SCAM3_HUMAN Secretory carrier-associated membrane protein 3 OS=Homo sapiens OX=9606 GN=SCAMP3 PE=1 SV=3	101	1	42.0657	9.7894e-225	295.84	1;2	K	NYGSYSTQASAAAATAELLK(1)K(1)QEELNR	NYGSYSTQASAAAATAELLK(42)K(42)QEELNR	20	4	1.9595	94	89	198200	2306100	1996100	2483700	1878400	2019800	1.50013e+06	2127300	0.705182	-	0.409849
O14828	SCAMP3	sp|O14828|SCAM3_HUMAN Secretory carrier-associated membrane protein 3 OS=Homo sapiens OX=9606 GN=SCAMP3 PE=1 SV=3	102	1	42.0657	8.50125e-120	293.59	1;2	K	NYGSYSTQASAAAATAELLK(1)K(1)QEELNR	NYGSYSTQASAAAATAELLK(42)K(42)QEELNR	21	4	1.9595	93	89	198200	2306100	1996100	2483700	1878400	2019800	1.50013e+06	2127300	0.705182	-	0.409849
O95816	BAG2	sp|O95816|BAG2_HUMAN BAG family molecular chaperone regulator 2 OS=Homo sapiens OX=9606 GN=BAG2 PE=1 SV=1	200	1	45.1697	2.88295e-57	211.52	1;2	K	LLEHSK(1)GAGSK(1)TLQQNAESR	LLEHSK(45)GAGSK(45)TLQQNAESR	11	4	1.4998	353	352	301640	260450	345520	328530	502180	457450	302537	429387	0.704579	-	0.092258
P22626	HNRNPA2B1	sp|P22626|ROA2_HUMAN Heterogeneous nuclear ribonucleoproteins A2/B1 OS=Homo sapiens OX=9606 GN=HNRNPA2B1 PE=1 SV=2	113	0.5	0	2.35908e-05	86.243	1	K	EESGKPGAHVTVK(0.5)K(0.5)	EESGK(-74)PGAHVTVK(0)K(0)	14	3	0.23274	919	627	79438	70073	105920		131480	110790	85143.7	121135	0.702882	-	0.107972
P22626	HNRNPA2B1	sp|P22626|ROA2_HUMAN Heterogeneous nuclear ribonucleoproteins A2/B1 OS=Homo sapiens OX=9606 GN=HNRNPA2B1 PE=1 SV=2	112	0.5	0	2.35908e-05	86.243	1	K	EESGKPGAHVTVK(0.5)K(0.5)	EESGK(-74)PGAHVTVK(0)K(0)	13	3	0.23274	918	627	79438	70073	105920		131480	110790	85143.7	121135	0.702882	-	0.107972
P52272	HNRNPM	sp|P52272|HNRPM_HUMAN Heterogeneous nuclear ribonucleoprotein M OS=Homo sapiens OX=9606 GN=HNRNPM PE=1 SV=3	69	1	95.138	2.71134e-06	95.138	1	K	GGNRFEPYANPTK(1)R	GGNRFEPYANPTK(95)R	13	3	0.60017	1344	932	59668	67848	76465	73847	92289	124240	67993.7	96792	0.702472	-	0.136697
P05023	ATP1A1	sp|P05023|AT1A1_HUMAN Sodium/potassium-transporting ATPase subunit alpha-1 OS=Homo sapiens OX=9606 GN=ATP1A1 PE=1 SV=1	840	0.999971	45.4347	6.48849e-07	90.142	1	K	NPK(1)TDKLVNER	NPK(45)TDK(-45)LVNER	3	2	0.17151	447	403	58224	64063	74739	64807	87820	128130	65675.3	93585.7	0.701767	-	0.218272
O95816	BAG2	sp|O95816|BAG2_HUMAN BAG family molecular chaperone regulator 2 OS=Homo sapiens OX=9606 GN=BAG2 PE=1 SV=1	5	0.999991	50.4478	0.0013385	96.51	1	K	AQAK(1)INAK	AQAK(50)INAK(-50)	4	2	0.020313	349	352	626980	281800	529490	534290	678980	839620	479423	684297	0.700607	-	0.204792
P16989;P67809	YBX3; YBX1	sp|P16989|YBOX3_HUMAN Y-box-binding protein 3 OS=Homo sapiens OX=9606 GN=YBX3 PE=1 SV=4;sp|P67809|YBOX1_HUMAN Y-box-binding protein 1 OS=Homo sapiens OX=9606 GN=YBX1 PE=1 SV=3	125;93	0.806496	6.19913	3.27198e-38	190.87	1	K	NDTKEDVFVHQTAIK(0.194)K(0.806)	NDTK(-110)EDVFVHQTAIK(-6.2)K(6.2)	16	3	-0.015706	791	573	162780	203930	344310		282710	394390	237007	338550	0.700064	-	0.304872
P30153	PPP2R1A	sp|P30153|2AAA_HUMAN Serine/threonine-protein phosphatase 2A 65 kDa regulatory subunit A alpha isoform OS=Homo sapiens OX=9606 GN=PPP2R1A PE=1 SV=4	163	1	107.078	1.88622e-09	107.08	1	K	VSSAVK(1)AELR	VSSAVK(110)AELR	6	2	0.12004	1038	700		28393	25618	38600		38807	27005.5	38703.5	0.697753	-	0.0138533
Q969I6	SLC38A4	sp|Q969I6|S38A4_HUMAN Sodium-coupled neutral amino acid transporter 4 OS=Homo sapiens OX=9606 GN=SLC38A4 PE=1 SV=1	60	0.807976	6.24042	0.0010543	65.156	1	K	FLTNGFLGK(0.808)K(0.192)	FLTNGFLGK(6.2)K(-6.2)	9	2	-0.80763	2454	1937		23239	24916	28010	35931	39848	24077.5	34596.3	0.695955	-	0.103294
P51572	BCAP31	sp|P51572|BAP31_HUMAN B-cell receptor-associated protein 31 OS=Homo sapiens OX=9606 GN=BCAP31 PE=1 SV=3	192	0.999999	59.8412	0.00522686	64.064	1	K	LK(1)DELASTK	LK(60)DELASTK(-60)	2	2	-0.1739	1319	915		45389	68160		78919	84678	56774.5	81798.5	0.694078	-	0.166812
P11940	PABPC1	sp|P11940|PABP1_HUMAN Polyadenylate-binding protein 1 OS=Homo sapiens OX=9606 GN=PABPC1 PE=1 SV=2	312	1	63.2134	0.000880073	64.266	1	K	K(1)EFSPFGTITSAK	K(63)EFSPFGTITSAK(-63)	1	2	0.0304	695	515	16777	30003	32393		37380	38779	26391	38079.5	0.69305	-	0.160154
P23527;P33778;Q96A08;A0A2R8Y619;P58876;Q99877;P62807;Q93079;Q5QNW6;Q8N257;Q99879;Q99880	H2BC17; H2BC3; H2BC1	sp|P23527|H2B1O_HUMAN Histone H2B type 1-O OS=Homo sapiens OX=9606 GN=H2BC17 PE=1 SV=3;sp|P33778|H2B1B_HUMAN Histone H2B type 1-B OS=Homo sapiens OX=9606 GN=H2BC3 PE=1 SV=2;sp|Q96A08|H2B1A_HUMAN Histone H2B type 1-A OS=Homo sapiens OX=9606 GN=H2BC1 PE=1 SV	121;121;122;117;121;121;121;121;121;121;121;121	1	70.3565	2.1401e-52	190.87	1	K	AVTK(1)YTSSK	AVTK(70)YTSSK(-70)	4	2	-2.4042	942	638;997;1077;1523;1751;2098;2099	54015000	40387000	364240	39256000	49676000	47809000	3.15887e+07	4.55803e+07	0.693035	-	0.442084
P0DMV8;P0DMV9	HSPA1A; HSPA1B	sp|P0DMV8|HS71A_HUMAN Heat shock 70 kDa protein 1A OS=Homo sapiens OX=9606 GN=HSPA1A PE=1 SV=1;sp|P0DMV9|HS71B_HUMAN Heat shock 70 kDa protein 1B OS=Homo sapiens OX=9606 GN=HSPA1B PE=1 SV=1	559;559	0.787191	5.6809	0.00142145	76.572	1	K	SAVEDEGLK(0.787)GK(0.213)	SAVEDEGLK(5.7)GK(-5.7)	9	2	-0.54559	613	486	16752	23427	34259	42604	31780	33401	24812.7	35928.3	0.690616	-	0.1432
P15311;P35241	EZR; RDX	sp|P15311|EZRI_HUMAN Ezrin OS=Homo sapiens OX=9606 GN=EZR PE=1 SV=4;sp|P35241|RADI_HUMAN Radixin OS=Homo sapiens OX=9606 GN=RDX PE=1 SV=1	79;79	1	84.3682	1.83911e-06	118.06	1	K	ENPLQFK(1)FR	ENPLQFK(84)FR	7	2	-0.95615	756	556;744	104370	138890	131570	196600	171490	174950	124943	181013	0.690244	-	0.0128976
P62701;P22090;Q8TD47	RPS4X; RPS4Y1	sp|P62701|RS4X_HUMAN 40S ribosomal protein S4, X isoform OS=Homo sapiens OX=9606 GN=RPS4X PE=1 SV=2;sp|P22090|RS4Y1_HUMAN 40S ribosomal protein S4, Y isoform 1 OS=Homo sapiens OX=9606 GN=RPS4Y1 PE=1 SV=2;sp|Q8TD47|RS4Y2_HUMAN 40S ribosomal protein S4, Y is	62;62;62	0.5	0	0.0041126	74.269	1	K	YALTGDEVK(0.5)K(0.5)	YALTGDEVK(0)K(0)	9	2	2.4828	1597	1070	15413	19763		28590		22444	17588	25517	0.689266	-	0.169804
P62701;P22090;Q8TD47	RPS4X; RPS4Y1	sp|P62701|RS4X_HUMAN 40S ribosomal protein S4, X isoform OS=Homo sapiens OX=9606 GN=RPS4X PE=1 SV=2;sp|P22090|RS4Y1_HUMAN 40S ribosomal protein S4, Y isoform 1 OS=Homo sapiens OX=9606 GN=RPS4Y1 PE=1 SV=2;sp|Q8TD47|RS4Y2_HUMAN 40S ribosomal protein S4, Y is	63;63;63	0.5	0	0.0041126	74.269	1	K	YALTGDEVK(0.5)K(0.5)	YALTGDEVK(0)K(0)	10	2	2.4828	1598	1070	15413	19763		28590		22444	17588	25517	0.689266	-	0.169804
P62280	RPS11	sp|P62280|RS11_HUMAN 40S ribosomal protein S11 OS=Homo sapiens OX=9606 GN=RPS11 PE=1 SV=3	38	0.999459	32.662	0.00280406	47.349	1	K	YYK(0.999)NIGLGFK(0.001)	YYK(33)NIGLGFK(-33)	3	2	-0.098752	1579	1058		6005.6	11368	12330		12907	8686.8	12618.5	0.688418	-	0.282202
O00214	LGALS8	sp|O00214|LEG8_HUMAN Galectin-8 OS=Homo sapiens OX=9606 GN=LGALS8 PE=1 SV=4	222	0.952194	12.9925	1.27923e-41	204.34	1	K	SFNVDLLAGK(0.952)SK(0.048)	SFNVDLLAGK(13)SK(-13)	10	3	0.22406	55	48	212110	202830	421950		338580	474520	278963	406550	0.686172	-	0.312546
Q9BZX2;Q9HA47	UCK2; UCK1	sp|Q9BZX2|UCK2_HUMAN Uridine-cytidine kinase 2 OS=Homo sapiens OX=9606 GN=UCK2 PE=1 SV=1;sp|Q9HA47|UCK1_HUMAN Uridine-cytidine kinase 1 OS=Homo sapiens OX=9606 GN=UCK1 PE=1 SV=1	202;204	1	61.48	0.000515537	69.716	1	K	K(1)YADVIIPR	K(61)YADVIIPR	1	2	0.74674	2692	2208	15130	23305	26292	27910		35141	21575.7	31525.5	0.684388	-	0.145079
P30041	PRDX6	sp|P30041|PRDX6_HUMAN Peroxiredoxin-6 OS=Homo sapiens OX=9606 GN=PRDX6 PE=1 SV=3	63	1	46.8354	0.00674246	51.43	1	K	LAPEFAK(1)R	LAPEFAK(47)R	7	2	-1.1433	1032	694	48073	46714	49619	55550		85177	48135.3	70363.5	0.684095	-	0.138847
Q12846	STX4	sp|Q12846|STX4_HUMAN Syntaxin-4 OS=Homo sapiens OX=9606 GN=STX4 PE=1 SV=2	260	1	68.5143	1.49516e-12	138.71	1	K	GQEHVK(1)TALENQK	GQEHVK(69)TALENQK(-69)	6	3	-0.054309	1900	1241	40247	57224			54669	88122	48735.5	71395.5	0.682613	-	0.350483
Q9BXF6	RAB11FIP5	sp|Q9BXF6|RFIP5_HUMAN Rab11 family-interacting protein 5 OS=Homo sapiens OX=9606 GN=RAB11FIP5 PE=1 SV=1	586	1	113.491	7.72507e-11	121.96	1	K	LK(1)DSAVLDQSAK	LK(110)DSAVLDQSAK(-110)	2	2	0.0012372	2671	2184	71716	54863	107240		78452	150560	77939.7	114506	0.68066	-	0.354321
Q8TC12	RDH11	sp|Q8TC12|RDH11_HUMAN Retinol dehydrogenase 11 OS=Homo sapiens OX=9606 GN=RDH11 PE=1 SV=2	112	1	77.1898	2.3759e-06	99.174	1	K	AFAK(1)GFLAEEK	AFAK(77)GFLAEEK(-77)	4	2	0.2158	2380	1841	86074	157750	224120	200490	219010	269380	155981	229627	0.679282	-	0.17601
P52272	HNRNPM	sp|P52272|HNRPM_HUMAN Heterogeneous nuclear ribonucleoprotein M OS=Homo sapiens OX=9606 GN=HNRNPM PE=1 SV=3	381	1	113.459	2.54898e-15	118.91	1	K	INEILSNALK(1)R	INEILSNALK(110)R	10	2	-0.40863	1345	932	66971	92869	107020	145340	103140	144780	88953.3	131087	0.678584	-	0.0820613
Q15233	NONO	sp|Q15233|NONO_HUMAN Non-POU domain-containing octamer-binding protein OS=Homo sapiens OX=9606 GN=NONO PE=1 SV=4	99	1	71.3542	6.52385e-05	76.85	1	K	YGK(1)AGEVFIHK	YGK(71)AGEVFIHK(-71)	3	2	0.1697	2080	1410	13435		29967	25224	39376	31467	21701	32022.3	0.677683	-	0.29321
P0DMV8;P0DMV9	HSPA1A; HSPA1B	sp|P0DMV8|HS71A_HUMAN Heat shock 70 kDa protein 1A OS=Homo sapiens OX=9606 GN=HSPA1A PE=1 SV=1;sp|P0DMV9|HS71B_HUMAN Heat shock 70 kDa protein 1B OS=Homo sapiens OX=9606 GN=HSPA1B PE=1 SV=1	108;108	0.997802	26.5698	0.00301652	76.572	1	K	VQVSYK(0.998)GETK(0.002)	VQVSYK(27)GETK(-27)	6	2	0.24863	616	486	30333	32715	39358	37810	63309	50102	34135.3	50407	0.677194	-	0.106635
P31946;P61981;P63104;Q04917	YWHAB; YWHAG; YWHA	sp|P31946|1433B_HUMAN 14-3-3 protein beta/alpha OS=Homo sapiens OX=9606 GN=YWHAB PE=1 SV=3;sp|P61981|1433G_HUMAN 14-3-3 protein gamma OS=Homo sapiens OX=9606 GN=YWHAG PE=1 SV=2;sp|P63104|1433Z_HUMAN 14-3-3 protein zeta/delta OS=Homo sapiens OX=9606 GN=YWHA	51;50;49;50	1	162.226	7.55927e-71	208.63	1	K	NLLSVAYK(1)NVVGAR	NLLSVAYK(160)NVVGAR	8	2	0.36615	1067	722;1044;1103;1198	132550	395490	382780	465010	325140	555560	303607	448570	0.676832	-	0.253288
P02545	LMNA	sp|P02545|LMNA_HUMAN Prelamin-A/C OS=Homo sapiens OX=9606 GN=LMNA PE=1 SV=1	219	1	54.5835	2.05656e-05	69.915	1	K	NIYSEELRETK(1)R	NIYSEELRETK(55)R	11	3	-0.44011	392	382	96698	120410	156220		187500	180390	124443	183945	0.676521	-	0.0772868
P07437	TUBB	sp|P07437|TBB5_HUMAN Tubulin beta chain OS=Homo sapiens OX=9606 GN=TUBB PE=1 SV=2	58	1	56.9378	1.3148e-28	156.73	1	K	ISVYYNEATGGK(1)YVPR	ISVYYNEATGGK(57)YVPR	12	2	0.39103	510	435	461940	344250	339650	455100	685270	558570	381947	566313	0.674444	-	0.0764894
Q8IXJ9	ASXL1	sp|Q8IXJ9|ASXL1_HUMAN Polycomb group protein ASXL1 OS=Homo sapiens OX=9606 GN=ASXL1 PE=1 SV=4	351	0.989338	19.675	0.00485684	106.93	1	K	KVEQWK(0.989)EK(0.011)	K(-88)VEQWK(20)EK(-20)	6	2	-1.9423	2308	1719		323790	527140		491510	785570	425465	638540	0.666309	-	0.355537
Q8WUM9	SLC20A1	sp|Q8WUM9|S20A1_HUMAN Sodium-dependent phosphate transporter 1 OS=Homo sapiens OX=9606 GN=SLC20A1 PE=1 SV=1	389	1	90.2749	2.20887e-06	116.13	1	K	DSGLYK(1)ELLHK	DSGLYK(90)ELLHK(-90)	6	2	2.3113	2406	1871	52347	62360	66395	53580	89815	129040	60367.3	90811.7	0.664753	-	0.241906
P62979;P0CG48;P0CG47;P62987	RPS27A; UBC; UBB	sp|P62979|RS27A_HUMAN Ubiquitin-40S ribosomal protein S27a OS=Homo sapiens OX=9606 GN=RPS27A PE=1 SV=2;sp|P0CG48|UBC_HUMAN Polyubiquitin-C OS=Homo sapiens OX=9606 GN=UBC PE=1 SV=3;sp|P0CG47|UBB_HUMAN Polyubiquitin-B OS=Homo sapiens OX=9606 GN=UBB PE=1 SV=1	63;63;63;63	1	301.951	1.29094e-133	305.82	1	K	TLSDYNIQK(1)ESTLHLVLR	TLSDYNIQK(300)ESTLHLVLR	9	3	1.9708	1651	1095	2738300	10429000	9422100	10961000	10746000	12279000	7529800	1.13287e+07	0.664668	-	0.197472
P49790	NUP153	sp|P49790|NU153_HUMAN Nuclear pore complex protein Nup153 OS=Homo sapiens OX=9606 GN=NUP153 PE=1 SV=2	15	1	83.7747	3.78998e-11	101.45	1	K	ASGAGGVGGGGGGK(1)IR	ASGAGGVGGGGGGK(84)IR	14	2	1.1118	1279	880		9072.7	15183	14025		22533	12127.9	18279	0.663485	-	0.361116
P68363;P68366;A6NHL2;Q71U36;P0DPH8;P0DPH7	TUBA1B; TUBA4A; TU	sp|P68363|TBA1B_HUMAN Tubulin alpha-1B chain OS=Homo sapiens OX=9606 GN=TUBA1B PE=1 SV=1;sp|P68366|TBA4A_HUMAN Tubulin alpha-4A chain OS=Homo sapiens OX=9606 GN=TUBA4A PE=1 SV=1;sp|A6NHL2|TBAL3_HUMAN Tubulin alpha chain-like 3 OS=Homo sapiens OX=9606 GN=TU	401;401;408;401;401;401	1	58.2859	1.16315e-05	120.65	1	K	FDLMYAK(1)R	FDLMYAK(58)R	7	2	0.49784	1710	1117;1633	46939		65408	79556	92446	82124	56173.5	84708.7	0.663138	-	0.0445726
P62979;P0CG48;P0CG47;P62987	RPS27A; UBC; UBB	sp|P62979|RS27A_HUMAN Ubiquitin-40S ribosomal protein S27a OS=Homo sapiens OX=9606 GN=RPS27A PE=1 SV=2;sp|P0CG48|UBC_HUMAN Polyubiquitin-C OS=Homo sapiens OX=9606 GN=UBC PE=1 SV=3;sp|P0CG47|UBB_HUMAN Polyubiquitin-B OS=Homo sapiens OX=9606 GN=UBB PE=1 SV=1	48;48;48;48	1	167.069	6.37336e-86	260.28	1	K	LIFAGK(1)QLEDGRTLSDYNIQK	LIFAGK(170)QLEDGRTLSDYNIQK(-170)	6	3	0.9361	1650	1095	39211000	47846000	49492000	66939000	60912000	78236000	4.55163e+07	6.86957e+07	0.662579	-	0.0180534
O95573	ACSL3	sp|O95573|ACSL3_HUMAN Fatty acid CoA ligase Acsl3 OS=Homo sapiens OX=9606 GN=ACSL3 PE=1 SV=3	547	1	92.4278	5.1096e-05	92.428	1	K	TK(1)ADFFEDENGQR	TK(92)ADFFEDENGQR	2	3	0.34764	336	342		34022	49768	50864	58119	80990	41895	63324.3	0.661594	-	0.200557
P78552	IL13RA1	sp|P78552|I13R1_HUMAN Interleukin-13 receptor subunit alpha-1 OS=Homo sapiens OX=9606 GN=IL13RA1 PE=1 SV=1	424	0.5	0	0.000445405	74.524	1	K	QTKEETDSVVLIENLK(0.5)K(0.5)	QTK(-74)EETDSVVLIENLK(0)K(0)	17	3	-0.17233	1748	1136		33820	61422	57877	73335	84917	47621	72043	0.661008	-	0.189009
P78552	IL13RA1	sp|P78552|I13R1_HUMAN Interleukin-13 receptor subunit alpha-1 OS=Homo sapiens OX=9606 GN=IL13RA1 PE=1 SV=1	423	0.5	0	0.000445405	74.524	1	K	QTKEETDSVVLIENLK(0.5)K(0.5)	QTK(-74)EETDSVVLIENLK(0)K(0)	16	3	-0.17233	1747	1136		33820	61422	57877	73335	84917	47621	72043	0.661008	-	0.189009
Q96RL1	UIMC1	sp|Q96RL1|UIMC1_HUMAN BRCA1-A complex subunit RAP80 OS=Homo sapiens OX=9606 GN=UIMC1 PE=1 SV=2	31	1	85.6222	4.48869e-07	94.804	1	K	DVETTSSVSVK(1)R	DVETTSSVSVK(86)R	11	2	-1.0346	2540	2044	19128	27343	36205	51403	31951	42311	27558.7	41888.3	0.657908	-	0.127746
Q9Y696	CLIC4	sp|Q9Y696|CLIC4_HUMAN Chloride intracellular channel protein 4 OS=Homo sapiens OX=9606 GN=CLIC4 PE=1 SV=4	199	0.999636	34.3908	0.00318182	92.677	1	K	LHIVK(1)VVAK	LHIVK(34)VVAK(-34)	5	2	0.0025048	3051	2696	14564	20263	29966	35821	29835		21597.7	32828	0.657904	-	0.168658
P60842	EIF4A1	sp|P60842|IF4A1_HUMAN Eukaryotic initiation factor 4A-I OS=Homo sapiens OX=9606 GN=EIF4A1 PE=1 SV=1	369	1	129.384	1.06987e-18	136.94	1	K	K(1)GVAINMVTEEDKR	K(130)GVAINMVTEEDK(-130)R	1	3	0.61924	1482	1007	27982	43860	32971	43623	55719	60335	34937.7	53225.7	0.656406	-	0.0556239
P62979;P0CG48;P0CG47;P62987	RPS27A; UBC; UBB	sp|P62979|RS27A_HUMAN Ubiquitin-40S ribosomal protein S27a OS=Homo sapiens OX=9606 GN=RPS27A PE=1 SV=2;sp|P0CG48|UBC_HUMAN Polyubiquitin-C OS=Homo sapiens OX=9606 GN=UBC PE=1 SV=3;sp|P0CG47|UBB_HUMAN Polyubiquitin-B OS=Homo sapiens OX=9606 GN=UBB PE=1 SV=1	11;11;11;11	1	162.089	3.39622e-102	282.3	1	K	TLTGK(1)TITLEVEPSDTIENVKAK	TLTGK(160)TITLEVEPSDTIENVK(-160)AK(-160)	5	3	0.88378	1653	1095	532500	3347500	2426700	2985800	2984400	3647700	2.10223e+06	3.20597e+06	0.655725	-	0.267514
Q02543	RPL18A	sp|Q02543|RL18A_HUMAN 60S ribosomal protein L18a OS=Homo sapiens OX=9606 GN=RPL18A PE=1 SV=2	136	1	49.1598	3.55877e-07	100.84	1	K	VEEIAASK(1)CR	VEEIAASK(49)CR	8	2	-0.41371	1823	1179	31893	30552		53050	31610	58986	31222.5	47882	0.652072	-	0.218838
P11142	HSPA8	sp|P11142|HSP7C_HUMAN Heat shock cognate 71 kDa protein OS=Homo sapiens OX=9606 GN=HSPA8 PE=1 SV=1	319	1	76.572	0.00280147	76.572	1	K	GTLDPVEK(1)ALR	GTLDPVEK(77)ALR	8	2	-0.34019	660	498	60377	67677			90434	107660	64027	99047	0.64643	-	0.0645231
Q9NYM9	BET1L	sp|Q9NYM9|BET1L_HUMAN BET1-like protein OS=Homo sapiens OX=9606 GN=BET1L PE=1 SV=1	31	1	57.8879	0.00428408	74.424	1	K	MADSLASK(1)VTR	MADSLASK(58)VTR	8	2	0.32528	2853	2436		21403	13894	34075	16909	31105	17648.5	27363	0.644977	-	0.280057
Q8N1F7	NUP93	sp|Q8N1F7|NUP93_HUMAN Nuclear pore complex protein Nup93 OS=Homo sapiens OX=9606 GN=NUP93 PE=1 SV=2	370	1	57.8879	0.00121736	83.623	1	K	RLSPATENK(1)LR	RLSPATENK(58)LR	9	3	1.0467	2332	1748	18311	15978	19878		24874	31152	18055.7	28013	0.644546	-	0.0365385
P31943;P55795	HNRNPH1; HNRNPH2	sp|P31943|HNRH1_HUMAN Heterogeneous nuclear ribonucleoprotein H OS=Homo sapiens OX=9606 GN=HNRNPH1 PE=1 SV=4;sp|P55795|HNRH2_HUMAN Heterogeneous nuclear ribonucleoprotein H2 OS=Homo sapiens OX=9606 GN=HNRNPH2 PE=1 SV=1	185;185	1	49.9604	0.00104445	67.464	1	K	YIEIFK(1)SSR	YIEIFK(50)SSR	6	2	0.4858	1065	721;981	24664	16016		28383	29634	36783	20340	31600	0.643671	-	0.0948675
Q9NZ09	UBAP1	sp|Q9NZ09|UBAP1_HUMAN Ubiquitin-associated protein 1 OS=Homo sapiens OX=9606 GN=UBAP1 PE=1 SV=1	89	0.994044	22.2248	0.00137042	85.622	1	K	IAEAEAK(0.994)VNSK(0.006)	IAEAEAK(22)VNSK(-22)	7	2	-0.01863	2856	2441	6984.5	22264	19668	28003	19195	28873	16305.5	25357	0.643037	-	0.183943
P51797	CLCN6	sp|P51797|CLCN6_HUMAN H(+)/Cl(-) exchange transporter 6 OS=Homo sapiens OX=9606 GN=CLCN6 PE=1 SV=2	46	1	47.3342	0.00129799	57.888	1	K	K(1)DYESLDYDR	K(47)DYESLDYDR	1	2	0.37676	1327	923		9609	11314	13044	15349	20594	10461.5	16329	0.64067	-	0.141111
Q03252	LMNB2	sp|Q03252|LMNB2_HUMAN Lamin-B2 OS=Homo sapiens OX=9606 GN=LMNB2 PE=1 SV=4	150	1	68.4904	5.53592e-05	120.33	1	K	VK(1)DLESLFHR	VK(68)DLESLFHR	2	2	-0.45692	1850	1189	48850	60075	87323	61346	132340	112690	65416	102125	0.640546	-	0.201617
E9PAV3;Q13765	NACA; NACA	sp|E9PAV3|NACAM_HUMAN Nascent polypeptide-associated complex subunit alpha, muscle-specific form OS=Homo sapiens OX=9606 GN=NACA PE=1 SV=1;sp|Q13765|NACA_HUMAN Nascent polypeptide-associated complex subunit alpha OS=Homo sapiens OX=9606 GN=NACA PE=1 SV=1	2007;144	0.5	0	1.11417e-31	172.09	1	K	IEDLSQQAQLAAAEK(0.5)FK(0.5)	IEDLSQQAQLAAAEK(0)FK(0)	17	3	0.68502	37	39	128440		392880		463370	351130	260660	407250	0.640049	-	0.414818
Q13501	SQSTM1	sp|Q13501|SQSTM_HUMAN Sequestosome-1 OS=Homo sapiens OX=9606 GN=SQSTM1 PE=1 SV=1	13	1	43.272	0.00107737	76.605	1	K	AYLLGK(1)EDAAR	AYLLGK(43)EDAAR	6	2	1.1525	1977	1298		20915	34932	31261	38757	60944	27923.5	43654	0.639655	-	0.301537
P26599	PTBP1	sp|P26599|PTBP1_HUMAN Polypyrimidine tract-binding protein 1 OS=Homo sapiens OX=9606 GN=PTBP1 PE=1 SV=2	508	0.965167	14.4262	2.44237e-06	73.655	1	K	VLFSSNGGVVK(0.965)GFK(0.035)	VLFSSNGGVVK(14)GFK(-14)	11	2	-0.29713	996	666		26617	57705		54827	77212	42161	66019.5	0.638614	-	0.339047
P04843	RPN1	sp|P04843|RPN1_HUMAN Dolichyl-diphosphooligosaccharide--protein glycosyltransferase subunit 1 OS=Homo sapiens OX=9606 GN=RPN1 PE=1 SV=1	579	0.947028	12.5231	0.000836536	81.799	1	K	LK(0.053)K(0.947)DTYIENEK	LK(-13)K(13)DTYIENEK(-69)	3	2	-0.51779	431	398	31910	51131	32035	55210		64950	38358.7	60080	0.63846	-	0.0949107
P46779	RPL28	sp|P46779|RL28_HUMAN 60S ribosomal protein L28 OS=Homo sapiens OX=9606 GN=RPL28 PE=1 SV=3	47	1	87.4772	1.54081e-05	88.734	1	K	K(1)TVGVEPAADGK	K(87)TVGVEPAADGK(-87)	1	2	-0.44222	1227	832		9925.6	11637	11795	20070	18823	10781.3	16896	0.638098	-	0.168678
P46379	BAG6	sp|P46379|BAG6_HUMAN Large proline-rich protein BAG6 OS=Homo sapiens OX=9606 GN=BAG6 PE=1 SV=2	56	1	100.593	8.49433e-06	100.69	1	K	EFKEHIAASVSIPSEK(1)QR	EFK(-100)EHIAASVSIPSEK(100)QR	16	3	0.8022	1220	825		18913	20256	33923	26205	32164	19584.5	30764	0.636604	-	0.0352954
P18669;Q8N0Y7	PGAM1; PGAM4	sp|P18669|PGAM1_HUMAN Phosphoglycerate mutase 1 OS=Homo sapiens OX=9606 GN=PGAM1 PE=1 SV=2;sp|Q8N0Y7|PGAM4_HUMAN Probable phosphoglycerate mutase 4 OS=Homo sapiens OX=9606 GN=PGAM4 PE=3 SV=1	113;113	1	51.864	0.00318768	69.905	1	K	HGEAQVK(1)IWR	HGEAQVK(52)IWR	7	3	1.02	840	593	12855		17936	21455	20961	30166	15395.5	24194	0.636335	-	0.133183
Q6NT16	SLC18B1	sp|Q6NT16|S18B1_HUMAN MFS-type transporter SLC18B1 OS=Homo sapiens OX=9606 GN=SLC18B1 PE=1 SV=1	437	1	63.2116	0.000125812	106	1	K	SK(1)SQNILSTEEER	SK(63)SQNILSTEEER	2	3	0.34986	2209	1578	29893		51286	48196	64633	78764	40589.5	63864.3	0.635558	-	0.192958
P60903	S100A10	sp|P60903|S10AA_HUMAN Protein S100-A10 OS=Homo sapiens OX=9606 GN=S100A10 PE=1 SV=2	28	1	43.7342	3.22069e-09	119.43	1	K	GYLTK(1)EDLR	GYLTK(44)EDLR	5	2	0.88933	1494	1011		37633	34581	49180	66063	55688	36107	56977	0.633712	-	0.0479689
P20700	LMNB1	sp|P20700|LMNB1_HUMAN Lamin-B1 OS=Homo sapiens OX=9606 GN=LMNB1 PE=1 SV=2	271	1	144.893	3.87327e-32	162.16	1	K	LYKEELEQTYHAK(1)LENAR	LYK(-140)EELEQTYHAK(140)LENAR	13	4	2.0316	876	610	111850	75027	106050	82858	160680	218860	97642.3	154133	0.633495	-	0.240527
P53801	PTTG1IP	sp|P53801|PTTG_HUMAN Pituitary tumor-transforming gene 1 protein-interacting protein OS=Homo sapiens OX=9606 GN=PTTG1IP PE=1 SV=1	169	1	106.003	1.24733e-31	159.93	1;2	K	YGLFK(1)EENPYAR	YGLFK(110)EENPYAR	5	2	1.83	1373	954	383920	414390	485020	691340	630240	704360	427777	675313	0.633449	-	0.00277387
P62266	RPS23	sp|P62266|RS23_HUMAN 40S ribosomal protein S23 OS=Homo sapiens OX=9606 GN=RPS23 PE=1 SV=3	54	0.99995	43.0289	0.00150751	64.906	1	K	GIVLEK(1)VGVEAK	GIVLEK(43)VGVEAK(-43)	6	2	-0.025583	1568	1054	21863	24263		32588		40481	23063	36534.5	0.631266	-	0.0823413
P55061	TMBIM6	sp|P55061|BI1_HUMAN Bax inhibitor 1 OS=Homo sapiens OX=9606 GN=TMBIM6 PE=1 SV=2	7	1	66.992	0.002255	93.467	1	K	K(1)INFDALLK	K(67)INFDALLK(-67)	1	2	-2.0128	1421	968		65385	137160	154100	166920		101272	160510	0.630942	-	0.245678
O43399	TPD52L2	sp|O43399|TPD54_HUMAN Tumor protein D54 OS=Homo sapiens OX=9606 GN=TPD52L2 PE=1 SV=2	128	1	71.5352	6.43691e-05	71.896	1	K	K(1)TQETLSQAGQK	K(72)TQETLSQAGQK(-72)	1	2	0.70657	147	159	11135	13216	19068	21185	12909	34748	14473	22947.3	0.630705	-	0.280332
P63218	GNG5	sp|P63218|GBG5_HUMAN Guanine nucleotide-binding protein G(I)/G(S)/G(O) subunit gamma-5 OS=Homo sapiens OX=9606 GN=GNG5 PE=1 SV=3	27	1	118.901	1.60366e-06	122.51	1	K	VK(1)VSQAAADLK	VK(120)VSQAAADLK(-120)	2	2	0.64662	1684	1108	56766	38781			72120	79624	47773.5	75872	0.629659	-	0.102156
O43175	PHGDH	sp|O43175|SERA_HUMAN D-3-phosphoglycerate dehydrogenase OS=Homo sapiens OX=9606 GN=PHGDH PE=1 SV=4	384	1	79.7625	2.29224e-08	91.245	1	K	EASK(1)QADVNLVNAK	EASK(80)QADVNLVNAK(-80)	4	2	1.1031	140	146		26561	27063	53567	33445	41229	26812	42747	0.627225	-	0.125798
O75367	MACROH2A1	sp|O75367|H2AY_HUMAN Core histone macro-H2A.1 OS=Homo sapiens OX=9606 GN=MACROH2A1 PE=1 SV=5	116	0.71131	3.91628	2.81417e-168	257.55	1	K	GVTIASGGVLPNIHPELLAK(0.711)K(0.289)	GVTIASGGVLPNIHPELLAK(3.9)K(-3.9)	20	2	-0.2839	256	251	3476900	5177600	5120000	5871200	6680200	9413700	4591500	7321700	0.627108	-	0.0866896
O75367	MACROH2A1	sp|O75367|H2AY_HUMAN Core histone macro-H2A.1 OS=Homo sapiens OX=9606 GN=MACROH2A1 PE=1 SV=5	117	0.5	0	2.81417e-168	257.55	1	K	GVTIASGGVLPNIHPELLAK(0.5)K(0.5)R	GVTIASGGVLPNIHPELLAK(0)K(0)R	21	4	1.8047	257	251	3476900	5177600	5120000	5871200	6680200	9413700	4591500	7321700	0.627108	-	0.0866896
P55072	VCP	sp|P55072|TERA_HUMAN Transitional endoplasmic reticulum ATPase OS=Homo sapiens OX=9606 GN=VCP PE=1 SV=4	8	1	167.514	2.56963e-80	224.52	1	K	ASGADSK(1)GDDLSTAILK	ASGADSK(170)GDDLSTAILK(-170)	7	2	-0.48396	1424	969	439380	670900	950240	942190	1035500	1308600	686840	1095430	0.627005	-	0.0906894
Q96JB5	CDK5RAP3	sp|Q96JB5|CK5P3_HUMAN CDK5 regulatory subunit-associated protein 3 OS=Homo sapiens OX=9606 GN=CDK5RAP3 PE=1 SV=2	166	1	102.259	2.49684e-65	211.53	1	K	EQFYHSCK(1)QYGITGENVR	EQFYHSCK(100)QYGITGENVR	8	3	0.86328	2515	2009	223130	345110	337720	441700	492150	516120	301987	483323	0.624813	-	0.0159341
Q6NZI2	CAVIN1	sp|Q6NZI2|CAVN1_HUMAN Caveolae-associated protein 1 OS=Homo sapiens OX=9606 GN=CAVIN1 PE=1 SV=1	109	0.997641	26.2621	4.00311e-06	93.162	1	K	AHATTSNTVSK(0.998)LLEK(0.002)	AHATTSNTVSK(26)LLEK(-26)	11	2	0.7994	2213	1585		54211	60484		98428	85541	57347.5	91984.5	0.623447	-	0.0402407
P43007	SLC1A4	sp|P43007|SATT_HUMAN Neutral amino acid transporter A OS=Homo sapiens OX=9606 GN=SLC1A4 PE=1 SV=1	493	0.999987	49.7731	1.18973e-06	78.888	1	K	KGEQELAEVK(1)VEAIPNCK	K(-50)GEQELAEVK(50)VEAIPNCK(-55)	10	3	-0.66633	1193	809	43521	63091	73705		90520	102680	60105.7	96600	0.622212	-	0.0589759
P61981	YWHAG	sp|P61981|1433G_HUMAN 14-3-3 protein gamma OS=Homo sapiens OX=9606 GN=YWHAG PE=1 SV=2	10	1	50.2968	1.18874e-10	141.29	1	K	VDREQLVQK(1)AR	VDREQLVQK(50)AR	9	3	-0.29105	1545	1044	282420	344640	325720	584330	408910	538040	317593	510427	0.622211	-	0.0256608
P63241;Q9GZV4;Q6IS14	EIF5A; EIF5A2	sp|P63241|IF5A1_HUMAN Eukaryotic translation initiation factor 5A-1 OS=Homo sapiens OX=9606 GN=EIF5A PE=1 SV=2;sp|Q9GZV4|IF5A2_HUMAN Eukaryotic translation initiation factor 5A-2 OS=Homo sapiens OX=9606 GN=EIF5A2 PE=1 SV=3;sp|Q6IS14|IF5AL_HUMAN Eukaryotic	27;27;27	1	74.5581	0.0064107	81.32	1	K	K(1)NGFVVLK	K(75)NGFVVLK(-75)	1	2	-0.21819	1687	1110	27878	25235		40488	44678	42914	26556.5	42693.3	0.622029	-	0.0031807
P11142	HSPA8	sp|P11142|HSP7C_HUMAN Heat shock cognate 71 kDa protein OS=Homo sapiens OX=9606 GN=HSPA8 PE=1 SV=1	524	0.981705	17.2965	1.28113e-06	91.783	1	K	MVQEAEK(0.982)YK(0.018)	MVQEAEK(17)YK(-17)	7	2	0.65137	667	498		39105	32745	51611	66482	55197	35925	57763.3	0.621934	-	0.0396669
P21796	VDAC1	sp|P21796|VDAC1_HUMAN Voltage-dependent anion-selective channel protein 1 OS=Homo sapiens OX=9606 GN=VDAC1 PE=1 SV=2	20	1	65.9195	8.63212e-07	83.775	1	K	DVFTK(1)GYGFGLIK	DVFTK(66)GYGFGLIK(-66)	5	2	0.46565	890	616	96091	234170	279970	256900	324960	399730	203410	327197	0.621676	-	0.147083
O75886	STAM2	sp|O75886|STAM2_HUMAN Signal transducing adapter molecule 2 OS=Homo sapiens OX=9606 GN=STAM2 PE=1 SV=1	182	0.998973	29.8807	1.72025e-09	72.327	1	K	AIELSLQEQK(0.999)QQHTETK(0.001)	AIELSLQEQK(30)QQHTETK(-30)	10	3	2.1202	288	283	30210	45184	64552	81741	74122	69530	46648.7	75131	0.620898	-	0.0542412
O75367	MACROH2A1	sp|O75367|H2AY_HUMAN Core histone macro-H2A.1 OS=Homo sapiens OX=9606 GN=MACROH2A1 PE=1 SV=5	302	0.738589	4.51078	0.001566	85.716	1	K	NCLALADDK(0.261)K(0.739)	NCLALADDK(-4.5)K(4.5)	10	2	0.87848	259	251	12268	14300	19724	19863		29875	15430.7	24869	0.620478	-	0.138752
Q00765	REEP5	sp|Q00765|REEP5_HUMAN Receptor expression-enhancing protein 5 OS=Homo sapiens OX=9606 GN=REEP5 PE=1 SV=3	164	0.999996	53.6849	0.0077404	57.293	1	K	AK(1)ETADAITK	AK(54)ETADAITK(-54)	2	2	0.64389	1786	1164	36084	28620		52291	52069		32352	52180	0.620008	-	0.0336767
P60709;P63261;P62736;P63267	ACTB; ACTG1; ACTA2	sp|P60709|ACTB_HUMAN Actin, cytoplasmic 1 OS=Homo sapiens OX=9606 GN=ACTB PE=1 SV=1;sp|P63261|ACTG_HUMAN Actin, cytoplasmic 2 OS=Homo sapiens OX=9606 GN=ACTG1 PE=1 SV=1;sp|P62736|ACTA_HUMAN Actin, aortic smooth muscle OS=Homo sapiens OX=9606 GN=ACTA2 PE=1	61;61;63;62	1	187.103	1.9202e-94	277.76	1	K	DSYVGDEAQSK(1)R	DSYVGDEAQSK(190)R	11	2	0.61954	1475	1005;1072	686660	571340	489540	773960	915500	1136100	582513	941853	0.618476	-	0.0400424
P20020;Q01814;Q16720	ATP2B1; ATP2B2	sp|P20020|AT2B1_HUMAN Plasma membrane calcium-transporting ATPase 1 OS=Homo sapiens OX=9606 GN=ATP2B1 PE=1 SV=4;sp|Q01814|AT2B2_HUMAN Plasma membrane calcium-transporting ATPase 2 OS=Homo sapiens OX=9606 GN=ATP2B2 PE=1 SV=2;sp|Q16720|AT2B3_HUMAN Plasma mem	747;770;744	1	97.2773	5.57313e-20	156.57	1	K	NEK(1)GEIEQER	NEK(97)GEIEQER	3	3	1.073	857	605	942150	1100800	1291900	1145400	1676000	2571900	1.11162e+06	1.79777e+06	0.618332	-	0.184468
P45880	VDAC2	sp|P45880|VDAC2_HUMAN Voltage-dependent anion-selective channel protein 2 OS=Homo sapiens OX=9606 GN=VDAC2 PE=1 SV=2	121	0.5	0	8.99071e-35	192.14	1	K	LTFDTTFSPNTGK(0.5)K(0.5)	LTFDTTFSPNTGK(0)K(0)	14	3	0.13212	1204	817	100130	93967	128600	168710	150080	204350	107566	174380	0.616846	-	0.0252029
Q00839	HNRNPU	sp|Q00839|HNRPU_HUMAN Heterogeneous nuclear ribonucleoprotein U OS=Homo sapiens OX=9606 GN=HNRNPU PE=1 SV=6	352	1	44.57	8.44748e-14	131.54	1	K	HLYTK(1)DIDIHEVR	HLYTK(45)DIDIHEVR	5	4	2.6154	1794	1165	59598	46271	53647	62720	89477	106600	53172	86265.7	0.616375	-	0.0681203
P04083	ANXA1	sp|P04083|ANXA1_HUMAN Annexin A1 OS=Homo sapiens OX=9606 GN=ANXA1 PE=1 SV=2	166	1	104.491	2.13831e-14	111.98	1	K	DLAK(1)DITSDTSGDFR	DLAK(100)DITSDTSGDFR	4	3	0.35186	409	391	24797	70359	71801	118340	88119	65368	55652.3	90609	0.614203	-	0.183474
Q15366	PCBP2	sp|Q15366|PCBP2_HUMAN Poly(rC)-binding protein 2 OS=Homo sapiens OX=9606 GN=PCBP2 PE=1 SV=1	115	0.958109	13.5929	8.10908e-09	90.156	1	K	LVVPASQCGSLIGK(0.958)GGCK(0.042)	LVVPASQCGSLIGK(14)GGCK(-14)	14	3	0.24996	2090	1415	69521	62311		69840	116960	135320	65916	107373	0.613895	-	0.200062
P15880	RPS2	sp|P15880|RS2_HUMAN 40S ribosomal protein S2 OS=Homo sapiens OX=9606 GN=RPS2 PE=1 SV=2	58	1	96.0507	4.1892e-10	112.7	1	K	AEDK(1)EWMPVTK	AEDK(96)EWMPVTK(-96)	4	2	-0.42886	772	561	44458	94438	52674	138130	70904	103480	63856.7	104171	0.612997	-	0.179675
P52597	HNRNPF	sp|P52597|HNRPF_HUMAN Heterogeneous nuclear ribonucleoprotein F OS=Homo sapiens OX=9606 GN=HNRNPF PE=1 SV=3	224	1	83.4376	0.000398276	83.438	1	K	YIGIVK(1)QAGLER	YIGIVK(83)QAGLER	6	2	-0.83674	1351	935	48956	37424	50265	39205	80998	103080	45548.3	74427.7	0.611981	-	0.206387
P54727	RAD23B	sp|P54727|RD23B_HUMAN UV excision repair protein RAD23 homolog B OS=Homo sapiens OX=9606 GN=RAD23B PE=1 SV=1	151	0.852636	7.62372	1.54634e-34	141.84	1	K	QEK(0.147)PAEK(0.853)PAETPVATSPTATDSTSGDSSR	QEK(-7.6)PAEK(7.6)PAETPVATSPTATDSTSGDSSR	7	4	0.69885	1403	963		10604	20527	26149	20286	29878	15565.5	25437.7	0.611908	-	0.151859
P15311	EZR	sp|P15311|EZRI_HUMAN Ezrin OS=Homo sapiens OX=9606 GN=EZR PE=1 SV=4	450	0.999999	59.8618	0.0117957	64.064	1	K	AK(1)EAQDDLVK	AK(60)EAQDDLVK(-60)	2	2	0.51861	755	556	19146	29324		46216		33110	24235	39663	0.611023	-	0.204047
P19367	HK1	sp|P19367|HXK1_HUMAN Hexokinase-1 OS=Homo sapiens OX=9606 GN=HK1 PE=1 SV=3	333	1	100.243	2.02988e-05	108.24	1	K	GK(1)FNTSDVSAIEK	GK(100)FNTSDVSAIEK(-100)	2	2	0.97857	848	597		10547	14985	23721	17265	21702	12766	20896	0.61093	-	0.0712553
Q9H6Y7	RNF167	sp|Q9H6Y7|RN167_HUMAN E3 ubiquitin-protein ligase RNF167 OS=Homo sapiens OX=9606 GN=RNF167 PE=1 SV=1	272	1	43.7342	6.7646e-17	171.34	1	K	TCPICK(1)QPVHR	TCPICK(44)QPVHR	6	3	0.14812	2743	2287	147160	127110	184650	130790	275280	345600	152973	250557	0.610534	-	0.210179
O60784	TOM1	sp|O60784|TOM1_HUMAN Target of Myb1 membrane trafficking protein OS=Homo sapiens OX=9606 GN=TOM1 PE=1 SV=2	385	1	98.3284	2.69287e-09	104.15	1	K	EVK(1)YEAPQATDGLAGALDAR	EVK(98)YEAPQATDGLAGALDAR	3	3	0.058001	213	221		38325	37308	75849		48082	37816.5	61965.5	0.610283	-	0.2243
Q9BTU6	PI4K2A	sp|Q9BTU6|P4K2A_HUMAN Phosphatidylinositol 4-kinase type 2-alpha OS=Homo sapiens OX=9606 GN=PI4K2A PE=1 SV=1	336	1	63.7778	6.79352e-13	142.71	1	K	DTDWVVVK(1)EPVIK	DTDWVVVK(64)EPVIK(-64)	8	2	0.15899	2646	2142	138480	206670	333280	287370	288110	536710	226143	370730	0.609995	-	0.224469
P61088;Q5JXB2	UBE2N; UBE2NL	sp|P61088|UBE2N_HUMAN Ubiquitin-conjugating enzyme E2 N OS=Homo sapiens OX=9606 GN=UBE2N PE=1 SV=1;sp|Q5JXB2|UE2NL_HUMAN Putative ubiquitin-conjugating enzyme E2 N-like OS=Homo sapiens OX=9606 GN=UBE2NL PE=1 SV=1	94;95	1	48.1575	2.69897e-10	61.042	1	K	DK(1)WSPALQIR	DK(48)WSPALQIR	2	2	-1.6619	1505	1020		47893	64852		56947	128330	56372.5	92638.5	0.608521	-	0.42707
P60660	MYL6	sp|P60660|MYL6_HUMAN Myosin light polypeptide 6 OS=Homo sapiens OX=9606 GN=MYL6 PE=1 SV=2	81	1	89.3824	1.55608e-07	89.382	1	K	NK(1)DQGTYEDYVEGLR	NK(89)DQGTYEDYVEGLR	2	3	-1.0455	1474	1004		33157	50897	64164	79906	63639	42027	69236.3	0.607008	-	0.0651374
P10809	HSPD1	sp|P10809|CH60_HUMAN 60 kDa heat shock protein, mitochondrial OS=Homo sapiens OX=9606 GN=HSPD1 PE=1 SV=2	233	0.981469	17.2399	8.24324e-11	144.27	1	K	GYISPYFINTSK(0.981)GQK(0.019)	GYISPYFINTSK(17)GQK(-17)	12	3	0.4813	640	496	98080	91574	73099	131380	177330	126470	87584.3	145060	0.60378	-	0.0322376
P08670;P17661	VIM; DES	sp|P08670|VIME_HUMAN Vimentin OS=Homo sapiens OX=9606 GN=VIM PE=1 SV=4;sp|P17661|DESM_HUMAN Desmin OS=Homo sapiens OX=9606 GN=DES PE=1 SV=3	104;109	1	159.124	1.18855e-56	248.59	1	K	TNEK(1)VELQELNDR	TNEK(160)VELQELNDR	4	3	0.23994	572	456;580	179110	206220	253710	300830	343240	414910	213013	352993	0.603449	-	0.0245037
Q8NBR6	MINDY2	sp|Q8NBR6|MINY2_HUMAN Ubiquitin carboxyl-terminal hydrolase MINDY-2 OS=Homo sapiens OX=9606 GN=MINDY2 PE=1 SV=2	548	1	102.465	2.9534e-17	183.27	1	K	K(1)LQEEEDRR	K(100)LQEEEDRR	1	3	0.57557	2349	1794	37397	34524	70376	79030	78629		47432.3	78829.5	0.601708	-	0.124849
Q8N4L2	PIP4P2	sp|Q8N4L2|PP4P2_HUMAN Type 2 phosphatidylinositol 4,5-bisphosphate 4-phosphatase OS=Homo sapiens OX=9606 GN=PIP4P2 PE=1 SV=1	70	0.999878	39.1302	5.04133e-24	132.9	1	K	VCQSLINLDGK(1)LHQHVVK	VCQSLINLDGK(39)LHQHVVK(-39)	11	4	1.0316	2339	1760	48912		76842	52472	93654	167450	62877	104525	0.601548	-	0.419752
Q15758	SLC1A5	sp|Q15758|AAAT_HUMAN Neutral amino acid transporter B(0) OS=Homo sapiens OX=9606 GN=SLC1A5 PE=1 SV=2	372	1	88.7339	6.01958e-19	147.72	1	K	CVEENNGVAK(1)HISR	CVEENNGVAK(89)HISR	10	3	0.61532	2100	1433	34339	40055	69499		69845	90306	47964.3	80075.5	0.598989	-	0.138344
Q9BWH2	FUNDC2	sp|Q9BWH2|FUND2_HUMAN FUN14 domain-containing protein 2 OS=Homo sapiens OX=9606 GN=FUNDC2 PE=1 SV=2	150	1	68.4904	9.07671e-10	143.39	1	K	K(1)SNQIPTEVR	K(68)SNQIPTEVR	1	2	0.24806	2668	2174	12189	32320		26517		48263	22254.5	37390	0.595199	-	0.414458
P78552	IL13RA1	sp|P78552|I13R1_HUMAN Interleukin-13 receptor subunit alpha-1 OS=Homo sapiens OX=9606 GN=IL13RA1 PE=1 SV=1	401	1	91.2466	0.0022068	98.009	1	K	K(1)YDIYEK	K(91)YDIYEK(-91)	1	2	0.087226	1749	1136	108650	104740	137210	118900	237480	235320	116867	197233	0.59253	-	0.118121
Q9NRW7	VPS45	sp|Q9NRW7|VPS45_HUMAN Vacuolar protein sorting-associated protein 45 OS=Homo sapiens OX=9606 GN=VPS45 PE=1 SV=1	257	1	46.4467	0.0149314	52.591	1	K	VPGISK(1)DLR	VPGISK(46)DLR	6	2	0.022913	2812	2370	23091	29200	48248	50093	63438		33513	56765.5	0.590376	-	0.12427
P98194	ATP2C1	sp|P98194|AT2C1_HUMAN Calcium-transporting ATPase type 2C member 1 OS=Homo sapiens OX=9606 GN=ATP2C1 PE=1 SV=3	496	1	159.748	1.42825e-57	183	1	K	YCTTYQSK(1)GQTLTLTQQQR	YCTTYQSK(160)GQTLTLTQQQR	8	3	0.039669	1772	1155	23766	25529	33678		37674	56235	27657.7	46954.5	0.589031	-	0.0938465
P15311	EZR	sp|P15311|EZRI_HUMAN Ezrin OS=Homo sapiens OX=9606 GN=EZR PE=1 SV=4	139	0.999997	54.8367	6.67929e-06	109.88	1	K	FGDYNK(1)EVHK	FGDYNK(55)EVHK(-55)	6	2	0.29784	757	556	66307	67688	83370	126100	122970	120130	72455	123067	0.588746	-	0.000911246
Q96HS1	PGAM5	sp|Q96HS1|PGAM5_HUMAN Serine/threonine-protein phosphatase PGAM5, mitochondrial OS=Homo sapiens OX=9606 GN=PGAM5 PE=1 SV=2	141	0.996348	24.3591	3.36841e-09	146.03	1	K	LASLGLK(0.996)FNK(0.004)	LASLGLK(24)FNK(-24)	7	2	0.60791	2505	2004	223220		298180	654140	305850	368660	260700	442883	0.588643	-	0.287283
Q6FI13;P0C0S8;Q99878;Q96KK5;P20671;Q16777;Q9BTM1	H2AC18; H2AC11; H2AC14	sp|Q6FI13|H2A2A_HUMAN Histone H2A type 2-A OS=Homo sapiens OX=9606 GN=H2AC18 PE=1 SV=3;sp|P0C0S8|H2A1_HUMAN Histone H2A type 1 OS=Homo sapiens OX=9606 GN=H2AC11 PE=1 SV=2;sp|Q99878|H2A1J_HUMAN Histone H2A type 1-J OS=Homo sapiens OX=9606 GN=H2AC14 PE=1 SV=	96;96;96;96;96;96;96	1	75.2358	2.98868e-28	167.76	1	K	NDEELNK(1)LLGK	NDEELNK(75)LLGK(-75)	7	2	0.017687	602	482;1461;2140	207900	222340	338660	393950	489040	431090	256300	438027	0.585124	-	0.0217693
P04083	ANXA1	sp|P04083|ANXA1_HUMAN Annexin A1 OS=Homo sapiens OX=9606 GN=ANXA1 PE=1 SV=2	214	1	119.429	3.94188e-14	147.72	1	K	RK(1)GTDVNVFNTILTTR	RK(120)GTDVNVFNTILTTR	2	3	0.34418	410	391	41915	124200	82003	188540	107100	128620	82706	141420	0.584825	-	0.159544
Q09666	AHNAK	sp|Q09666|AHNK_HUMAN Neuroblast differentiation-associated protein AHNAK OS=Homo sapiens OX=9606 GN=AHNAK PE=1 SV=2	134	1	49.0965	1.52551e-13	117.77	1	K	LK(1)SEDGVEGDLGETQSR	LK(49)SEDGVEGDLGETQSR	2	3	-0.075048	1890	1226		29483	43604	38507	65227	84012	36543.5	62582	0.58393	-	0.240486
P48047	ATP5PO	sp|P48047|ATPO_HUMAN ATP synthase subunit O, mitochondrial OS=Homo sapiens OX=9606 GN=ATP5PO PE=1 SV=1	84	1	92.7319	5.63184e-11	102.55	1	K	VAASVLNPYVK(1)R	VAASVLNPYVK(93)R	11	2	0.5991	1242	845	31942	6575.8	19397	16115		50170	19304.9	33142.5	0.582483	-	0.446267
P11940;Q96DU9;Q4VXU2	PABPC1; PABPC5	sp|P11940|PABP1_HUMAN Polyadenylate-binding protein 1 OS=Homo sapiens OX=9606 GN=PABPC1 PE=1 SV=2;sp|Q96DU9|PABP5_HUMAN Polyadenylate-binding protein 5 OS=Homo sapiens OX=9606 GN=PABPC5 PE=1 SV=1;sp|Q4VXU2|PAP1L_HUMAN Polyadenylate-binding protein 1-like O	95;102;95	1	77.1931	0.000310315	87.895	1	K	K(1)SGVGNIFIK	K(77)SGVGNIFIK(-77)	1	2	-0.097359	696	515		38763	41139	66538	76875	63588	39951	69000.3	0.578997	-	0.0117907
P04843	RPN1	sp|P04843|RPN1_HUMAN Dolichyl-diphosphooligosaccharide--protein glycosyltransferase subunit 1 OS=Homo sapiens OX=9606 GN=RPN1 PE=1 SV=1	538	1	78.0425	1.24518e-06	112.7	1	K	LK(1)TEGSDLCDR	LK(78)TEGSDLCDR	2	2	-0.12677	432	398	54009	52143	95058	92850	90771	164620	67070	116080	0.57779	-	0.155254
O75534	CSDE1	sp|O75534|CSDE1_HUMAN Cold shock domain-containing protein E1 OS=Homo sapiens OX=9606 GN=CSDE1 PE=1 SV=2	758	1	81.7988	2.66483e-08	108.4	1	K	LK(1)NITLDDASAPR	LK(82)NITLDDASAPR	2	3	0.34547	273	263		27554	35608	53861	55589	55587	31581	55012.3	0.574071	-	0.00476757
P84243	H3-3A	sp|P84243|H33_HUMAN Histone H3.3 OS=Homo sapiens OX=9606 GN=H3-3A PE=1 SV=2	28	1	77.1742	0.00122996	83.438	1	K	K(1)SAPSTGGVK	K(77)SAPSTGGVK(-77)	1	2	-0.27113	1767	1149	66116	76683	169260		187850	174730	104020	181290	0.573775	-	0.167187
Q8WUN7;Q9HAC8	UBTD2; UBTD1	sp|Q8WUN7|UBTD2_HUMAN Ubiquitin domain-containing protein 2 OS=Homo sapiens OX=9606 GN=UBTD2 PE=1 SV=2;sp|Q9HAC8|UBTD1_HUMAN Ubiquitin domain-containing protein 1 OS=Homo sapiens OX=9606 GN=UBTD1 PE=1 SV=1	68;65	0.999997	55.4883	0.0156855	56.378	1	K	K(1)EIWDALK	K(55)EIWDALK(-55)	1	2	0.66786	2408	1872	25300	14286	30478		30317	51267	23354.7	40792	0.572531	-	0.177893
P60842	EIF4A1	sp|P60842|IF4A1_HUMAN Eukaryotic initiation factor 4A-I OS=Homo sapiens OX=9606 GN=EIF4A1 PE=1 SV=1	381	1	85.8962	2.77534e-05	90.142	1	K	KGVAINMVTEEDK(1)R	K(-86)GVAINMVTEEDK(86)R	13	3	0.14779	1483	1007	5866	23839	13521	21389	31929	22193	14408.7	25170.3	0.572446	-	0.158241
P02545	LMNA	sp|P02545|LMNA_HUMAN Prelamin-A/C OS=Homo sapiens OX=9606 GN=LMNA PE=1 SV=1	233	1	61.1942	3.02844e-10	129.72	1	K	LVEIDNGK(1)QREFESR	LVEIDNGK(61)QREFESR	8	3	0.73482	391	382	155520	108190	163790	172830	259190	315220	142500	249080	0.572105	-	0.0764669
Q8TC12;Q96NR8	RDH11; RDH12	sp|Q8TC12|RDH11_HUMAN Retinol dehydrogenase 11 OS=Homo sapiens OX=9606 GN=RDH11 PE=1 SV=2;sp|Q96NR8|RDH12_HUMAN Retinol dehydrogenase 12 OS=Homo sapiens OX=9606 GN=RDH12 PE=1 SV=3	105;103	1	91.6168	2.01897e-06	99.174	1	K	KLDLSDTK(1)SIR	K(-92)LDLSDTK(92)SIR	8	2	1.414	2383	1841	26570	33575			46278	59112	30072.5	52695	0.57069	-	0.0904812
Q8NC54	KCT2	sp|Q8NC54|KCT2_HUMAN Keratinocyte-associated transmembrane protein 2 OS=Homo sapiens OX=9606 GN=KCT2 PE=1 SV=2	239	1	123.42	8.0423e-08	123.42	1	K	DGLCSK(1)TVEYHR	DGLCSK(120)TVEYHR	6	3	-0.80398	2354	1802		63102	73924	102320	117190	143150	68513	120887	0.566754	-	0.0460969
P20700	LMNB1	sp|P20700|LMNB1_HUMAN Lamin-B1 OS=Homo sapiens OX=9606 GN=LMNB1 PE=1 SV=2	182	1	101.813	3.55118e-06	106.35	1	K	K(1)QLADETLLK	K(100)QLADETLLK(-100)	1	2	0.48248	874	610	166910	134740	212840	253690	268790	385920	171497	302800	0.566369	-	0.0507396
P45880	VDAC2	sp|P45880|VDAC2_HUMAN Voltage-dependent anion-selective channel protein 2 OS=Homo sapiens OX=9606 GN=VDAC2 PE=1 SV=2	120	0.661949	2.91842	8.99071e-35	192.14	1	K	LTFDTTFSPNTGK(0.662)K(0.338)	LTFDTTFSPNTGK(2.9)K(-2.9)	13	3	-0.83257	1203	817	189340	162330	198760	295910	315590	365730	183477	325743	0.563255	-	0.00374413
Q9NXE4	SMPD4	sp|Q9NXE4|NSMA3_HUMAN Sphingomyelin phosphodiesterase 4 OS=Homo sapiens OX=9606 GN=SMPD4 PE=1 SV=3	453	1	66.6192	4.23121e-06	78.864	1	K	YAPDK(1)QAPGSDSQPR	YAPDK(67)QAPGSDSQPR	5	3	0.52216	2844	2425	70476		74482	98617	117740	170090	72479	128816	0.562657	-	0.13408
P55327	TPD52	sp|P55327|TPD52_HUMAN Tumor protein D52 OS=Homo sapiens OX=9606 GN=TPD52 PE=1 SV=2	138	1	100.188	4.0572e-05	101.45	1	K	K(1)TSETLSQAGQK	K(100)TSETLSQAGQK(-100)	1	2	1.4567	1446	978	11928	14485	19549	28356	21077	32647	15320.7	27360	0.559966	-	0.0410924
P15311	EZR	sp|P15311|EZRI_HUMAN Ezrin OS=Homo sapiens OX=9606 GN=EZR PE=1 SV=4	357	0.958689	13.6561	0.00734859	81.163	1	K	LQDYEEK(0.959)TK(0.041)	LQDYEEK(14)TK(-14)	7	2	-0.9512	758	556		10444	6488.5		11353	18972	8466.25	15162.5	0.558368	-	0.259109
P52597	HNRNPF	sp|P52597|HNRPF_HUMAN Heterogeneous nuclear ribonucleoprotein F OS=Homo sapiens OX=9606 GN=HNRNPF PE=1 SV=3	87	1	79.0587	0.00154465	87.251	1	K	YIEVFK(1)SHR	YIEVFK(79)SHR	6	2	1.2351	1352	935		11675	14558	16441	25668	28486	13116.5	23531.7	0.557398	-	0.119347
Q96HS1	PGAM5	sp|Q96HS1|PGAM5_HUMAN Serine/threonine-protein phosphatase PGAM5, mitochondrial OS=Homo sapiens OX=9606 GN=PGAM5 PE=1 SV=2	88	0.997893	26.754	8.66679e-14	139.7	1	K	NVESGEEELASK(0.998)LDHYK(0.002)	NVESGEEELASK(27)LDHYK(-27)	12	3	0.29293	2507	2004		198520	271380	641360		202820	234950	422090	0.556635	-	0.488456
P0DMV8;P0DMV9	HSPA1A; HSPA1B	sp|P0DMV8|HS71A_HUMAN Heat shock 70 kDa protein 1A OS=Homo sapiens OX=9606 GN=HSPA1A PE=1 SV=1;sp|P0DMV9|HS71B_HUMAN Heat shock 70 kDa protein 1B OS=Homo sapiens OX=9606 GN=HSPA1B PE=1 SV=1	524;524	0.999164	30.7722	7.46898e-15	91.783	1	K	MVQEAEK(0.999)YK(0.001)AEDEVQR	MVQEAEK(31)YK(-31)AEDEVQR	7	3	-0.39279	610	486	71971	125550	112570	168450	178930	210090	103364	185823	0.556247	-	0.0156155
E9PAV3;Q13765;Q9BZK3	NACA; NACA	sp|E9PAV3|NACAM_HUMAN Nascent polypeptide-associated complex subunit alpha, muscle-specific form OS=Homo sapiens OX=9606 GN=NACA PE=1 SV=1;sp|Q13765|NACA_HUMAN Nascent polypeptide-associated complex subunit alpha OS=Homo sapiens OX=9606 GN=NACA PE=1 SV=1;s	1963;100;99	1	89.7924	4.45644e-10	98.167	1	K	SK(1)NILFVITKPDVYK	SK(90)NILFVITK(-90)PDVYK(-96)	2	3	0.28079	38	39	31124		174320	181520	116610	257200	102722	185110	0.554924	-	0.351272
Q7Z5G4	GOLGA7	sp|Q7Z5G4|GOGA7_HUMAN Golgin subfamily A member 7 OS=Homo sapiens OX=9606 GN=GOLGA7 PE=1 SV=2	95	1	129.118	1.02041e-14	152.17	1	K	VSK(1)YIQEQNEK	VSK(130)YIQEQNEK(-130)	3	2	0.45533	2261	1666	51643	53567	74525	82349	121870	120640	59911.7	108286	0.553271	-	0.0314757
P04406	GAPDH	sp|P04406|G3P_HUMAN Glyceraldehyde-3-phosphate dehydrogenase OS=Homo sapiens OX=9606 GN=GAPDH PE=1 SV=3	194	1	44.57	0.000442269	81.099	1	K	TVDGPSGK(1)LWR	TVDGPSGK(45)LWR	8	2	-0.20481	421	394	95107		118430	208070	150560	220860	106768	193163	0.552737	-	0.0597626
P36578	RPL4	sp|P36578|RL4_HUMAN 60S ribosomal protein L4 OS=Homo sapiens OX=9606 GN=RPL4 PE=1 SV=5	364	0.998261	27.5901	5.31535e-10	95.138	1	K	AAAAAAALQAK(0.998)SDEK(0.002)	AAAAAAALQAK(28)SDEK(-28)	11	2	0.77464	1118	761	4908.5	15543	12309	17120	17253	24919	10920.2	19764	0.552528	-	0.0954029
P29590	PML	sp|P29590|PML_HUMAN Protein PML OS=Homo sapiens OX=9606 GN=PML PE=1 SV=3	394	0.997861	29.6999	6.7327e-26	135.5	1	K	LQDLSSCITQGK(0.998)DAAVSK(0.001)K(0.001)	LQDLSSCITQGK(30)DAAVSK(-30)K(-30)	12	3	0.96549	1025	690		67702	60906	76018	122280	151180	64304	116493	0.552	-	0.163134
P61247	RPS3A	sp|P61247|RS3A_HUMAN 40S ribosomal protein S3a OS=Homo sapiens OX=9606 GN=RPS3A PE=1 SV=2	182	0.998205	27.4517	3.71412e-05	99.174	1	K	EVQTNDLK(0.998)EVVNK(0.002)	EVQTNDLK(27)EVVNK(-27)	8	2	-0.81418	1516	1028		6561	6161.3	6872.5	9572.3	18134	6361.15	11526.3	0.551883	-	0.323754
P38646	HSPA9	sp|P38646|GRP75_HUMAN Stress-70 protein, mitochondrial OS=Homo sapiens OX=9606 GN=HSPA9 PE=1 SV=2	121	1	58.3129	2.139e-14	143.22	1	K	QAVTNPNNTFYATK(1)R	QAVTNPNNTFYATK(58)R	14	3	0.93725	1138	780	70351		88530	113600	146090	174130	79440.5	144607	0.549356	-	0.0698926
P78527	PRKDC	sp|P78527|PRKDC_HUMAN DNA-dependent protein kinase catalytic subunit OS=Homo sapiens OX=9606 GN=PRKDC PE=1 SV=3	1456	1	43.1683	7.16867e-06	78.932	1	K	LAAVVSACK(1)QLHR	LAAVVSACK(43)QLHR	9	3	-0.76186	1738	1134	34825	25158			47107	62866	29991.5	54986.5	0.545434	-	0.11388
P40429;Q6NVV1	RPL13A; RPL13AP3	sp|P40429|RL13A_HUMAN 60S ribosomal protein L13a OS=Homo sapiens OX=9606 GN=RPL13A PE=1 SV=2;sp|Q6NVV1|R13P3_HUMAN Putative 60S ribosomal protein L13a protein RPL13AP3 OS=Homo sapiens OX=9606 GN=RPL13AP3 PE=5 SV=1	159;73	0.5	0	0.00010989	64.266	1	K	YQAVTATLEEK(0.5)RK(0.5)	YQAVTATLEEK(0)RK(0)	11	3	1.2889	1165	787	9890.1		15299	23817	21525	23952	12594.5	23098	0.545266	-	0.0187298
P40429;Q6NVV1	RPL13A; RPL13AP3	sp|P40429|RL13A_HUMAN 60S ribosomal protein L13a OS=Homo sapiens OX=9606 GN=RPL13A PE=1 SV=2;sp|Q6NVV1|R13P3_HUMAN Putative 60S ribosomal protein L13a protein RPL13AP3 OS=Homo sapiens OX=9606 GN=RPL13AP3 PE=5 SV=1	161;75	0.5	0	0.00010989	64.266	1	K	YQAVTATLEEK(0.5)RK(0.5)	YQAVTATLEEK(0)RK(0)	13	3	1.2889	1166	787	9890.1		15299	23817	21525	23952	12594.5	23098	0.545266	-	0.0187298
Q9H0M0	WWP1	sp|Q9H0M0|WWP1_HUMAN NEDD4-like E3 ubiquitin-protein ligase WWP1 OS=Homo sapiens OX=9606 GN=WWP1 PE=1 SV=1	328	1	107.078	7.0168e-15	140.05	1	K	SSSAFEAAK(1)SR	SSSAFEAAK(110)SR	9	2	-0.22811	2708	2237	148660	153810	161130	268520	308240	280840	154533	285867	0.540578	-	0.00043351
Q9H930	SP140L	sp|Q9H930|SP14L_HUMAN Nuclear body protein SP140-like protein OS=Homo sapiens OX=9606 GN=SP140L PE=1 SV=3	173	1	52.8633	3.14848e-10	112.73	1	K	LSLK(1)QGEVPESPEAR	LSLK(53)QGEVPESPEAR	4	2	0.27206	2755	2300	174680	111230	192640	256740	297270	332500	159517	295503	0.539813	-	0.0145996
P08238;Q58FF8	HSP90AB1; HSP90AB2P	sp|P08238|HS90B_HUMAN Heat shock protein HSP 90-beta OS=Homo sapiens OX=9606 GN=HSP90AB1 PE=1 SV=4;sp|Q58FF8|H90B2_HUMAN Putative heat shock protein HSP 90-beta 2 OS=Homo sapiens OX=9606 GN=HSP90AB2P PE=1 SV=2	559;332	1	77.2107	0.00355384	79.809	1	K	AK(1)FENLCK	AK(77)FENLCK(-77)	2	2	-1.4659	545	448;1501	46686		50281	82474	86313	101800	48483.5	90195.7	0.537537	-	0.0125303
P22392;O60361	NME2; NME2P1	sp|P22392|NDKB_HUMAN Nucleoside diphosphate kinase B OS=Homo sapiens OX=9606 GN=NME2 PE=1 SV=1;sp|O60361|NDK8_HUMAN Putative nucleoside diphosphate kinase OS=Homo sapiens OX=9606 GN=NME2P1 PE=5 SV=1	124;109	0.973064	15.578	1.06544e-05	104.49	1	K	NIIHGSDSVK(0.973)SAEK(0.027)	NIIHGSDSVK(16)SAEK(-16)	10	3	0.56053	914	625	21600	35210	43886	53560	62232	71733	33565.3	62508.3	0.536974	-	0.0256037
Q03252	LMNB2	sp|Q03252|LMNB2_HUMAN Lamin-B2 OS=Homo sapiens OX=9606 GN=LMNB2 PE=1 SV=4	170	1	60	3.62048e-12	110.52	1	K	SEVELAAALSDK(1)R	SEVELAAALSDK(60)R	12	2	0.2425	1849	1189	35390	28995	40417	52547	70379	72817	34934	65247.7	0.535406	-	0.013542
P23634	ATP2B4	sp|P23634|AT2B4_HUMAN Plasma membrane calcium-transporting ATPase 4 OS=Homo sapiens OX=9606 GN=ATP2B4 PE=1 SV=2	735	1	141.829	2.5513e-34	191.95	1	K	NEK(1)GEVEQEKLDK	NEK(140)GEVEQEK(-140)LDK(-150)	3	3	1.1621	954	640	250450	257880	409880	404340	739570	572910	306070	572273	0.534832	-	0.0724755
P49768	PSEN1	sp|P49768|PSN1_HUMAN Presenilin-1 OS=Homo sapiens OX=9606 GN=PSEN1 PE=1 SV=1	314	1	58.8894	0.00446607	58.889	1	K	NSK(1)YNAESTER	NSK(59)YNAESTER	3	2	-1.0104	1278	878		22067	31330	51069	42664	56267	26698.5	50000	0.53397	-	0.0325463
P62328	TMSB4X	sp|P62328|TYB4_HUMAN Thymosin beta-4 OS=Homo sapiens OX=9606 GN=TMSB4X PE=1 SV=2	12	0.882198	8.74415	9.69806e-06	93.162	1	K	SDKPDMAEIEK(0.882)FDK(0.118)	SDK(-84)PDMAEIEK(8.7)FDK(-8.7)	11	3	1.2952	1585	1064	22359	118200	64772	165000	91684		68443.7	128342	0.533291	-	0.275561
P49411	TUFM	sp|P49411|EFTU_HUMAN Elongation factor Tu, mitochondrial OS=Homo sapiens OX=9606 GN=TUFM PE=1 SV=3	91	0.825418	6.74676	0.00353816	69.716	1	K	ILAEGGGAK(0.825)FK(0.175)	ILAEGGGAK(6.7)FK(-6.7)	9	2	0.48479	1265	865	13137	11429		16310	32716	20179	12283	23068.3	0.532462	-	0.191756
Q9NUJ7	PLCXD1	sp|Q9NUJ7|PLCX1_HUMAN PI-PLC X domain-containing protein 1 OS=Homo sapiens OX=9606 GN=PLCXD1 PE=2 SV=1	227	1	137.843	3.77979e-06	137.84	1	K	VK(1)TEALIR	VK(140)TEALIR	2	2	0.28156	2820	2388	1472100	1069900	1461200	2010000	2821200	2721900	1334400	2517700	0.530008	-	0.0146936
O00186	STXBP3	sp|O00186|STXB3_HUMAN Syntaxin-binding protein 3 OS=Homo sapiens OX=9606 GN=STXBP3 PE=1 SV=2	224	0.999989	49.6356	0.0108542	86.205	1	K	IDEK(1)SLIK	IDEK(50)SLIK(-50)	4	2	-0.39727	50	45	44385		67977	100010	111360	107780	56181	106383	0.5281	-	0.0143943
Q15836;P63027;P23763	VAMP3; VAMP2	sp|Q15836|VAMP3_HUMAN Vesicle-associated membrane protein 3 OS=Homo sapiens OX=9606 GN=VAMP3 PE=1 SV=3;sp|P63027|VAMP2_HUMAN Vesicle-associated membrane protein 2 OS=Homo sapiens OX=9606 GN=VAMP2 PE=1 SV=3;sp|P23763|VAMP1_HUMAN Vesicle-associated membrane	42;59;61	1	85.0808	2.16741e-27	187.1	1	K	VLERDQK(1)LSELDDR	VLERDQK(85)LSELDDR	7	3	0.67728	1661	1100	184920	243850	288590	375780	454490	529170	239120	453147	0.527688	-	0.0161246
O15427	SLC16A3	sp|O15427|MOT4_HUMAN Monocarboxylate transporter 4 OS=Homo sapiens OX=9606 GN=SLC16A3 PE=1 SV=1	431	1	96.9456	1.14496e-08	127.93	1	K	LHK(1)PPADSGVDLR	LHK(97)PPADSGVDLR	3	3	1.2751	131	132		83117	121390	177180	198230	205950	102254	193787	0.52766	-	0.0148594
Q96CS3	FAF2	sp|Q96CS3|FAF2_HUMAN FAS-associated factor 2 OS=Homo sapiens OX=9606 GN=FAF2 PE=1 SV=2	167	1	66.4854	3.20173e-36	160.52	1	K	AHPVFYQGTYSQALNDAK(1)R	AHPVFYQGTYSQALNDAK(66)R	18	3	0.84206	2477	1969	22570	28971	34930	43514	60466	60351	28823.7	54777	0.5262	-	0.0176501
P61088	UBE2N	sp|P61088|UBE2N_HUMAN Ubiquitin-conjugating enzyme E2 N OS=Homo sapiens OX=9606 GN=UBE2N PE=1 SV=1	92	0.891661	9.15416	5.64994e-10	86.729	1	K	ICLDILK(0.892)DK(0.108)	ICLDILK(9.2)DK(-9.2)	7	2	0.81797	1508	1020		212630	255940	518080		374740	234285	446410	0.52482	-	0.105269
Q96AG4	LRRC59	sp|Q96AG4|LRC59_HUMAN Leucine-rich repeat-containing protein 59 OS=Homo sapiens OX=9606 GN=LRRC59 PE=1 SV=1	73	1	51.531	3.19322e-07	99.174	1	K	NK(1)LQQLPADFGR	NK(52)LQQLPADFGR	2	2	-0.86635	2465	1953		18413	18095	22703	30451	51346	18254	34833.3	0.524038	-	0.230285
P04075	ALDOA	sp|P04075|ALDOA_HUMAN Fructose-bisphosphate aldolase A OS=Homo sapiens OX=9606 GN=ALDOA PE=1 SV=2	322	1	136.936	1.78444e-08	147.19	1	K	ENLK(1)AAQEEYVKR	ENLK(140)AAQEEYVK(-140)R	4	3	0.30693	401	390	52300	56279	79411	114450	120520	125920	62663.3	120297	0.520907	-	0.00315394
P55327	TPD52	sp|P55327|TPD52_HUMAN Tumor protein D52 OS=Homo sapiens OX=9606 GN=TPD52 PE=1 SV=2	180	0.997987	26.952	0.00482211	78.816	1	K	SFEEK(0.998)VENLK(0.002)	SFEEK(27)VENLK(-27)	5	2	0.10942	1447	978	27088		35710	57128	46527	77593	31399	60416	0.519713	-	0.0977768
Q9UP95	SLC12A4	sp|Q9UP95|S12A4_HUMAN Solute carrier family 12 member 4 OS=Homo sapiens OX=9606 GN=SLC12A4 PE=1 SV=2	1010	1	54.27	2.433e-18	153.33	1	K	ELVHIK(1)PDQSNVRR	ELVHIK(54)PDQSNVRR	6	3	0.97397	2969	2583	56759	67272	120860	128180	144750	202620	81630.3	158517	0.514964	-	0.0627401
P34932	HSPA4	sp|P34932|HSP74_HUMAN Heat shock 70 kDa protein 4 OS=Homo sapiens OX=9606 GN=HSPA4 PE=1 SV=4	53	1	73.79	1.8521e-09	104.04	1	K	SIGAAAK(1)SQVISNAK	SIGAAAK(74)SQVISNAK(-74)	7	2	0.46637	1095	738	2763.5	6214.2		8683.7	7181	10382	4488.85	8748.9	0.513076	-	0.0935046
P62913	RPL11	sp|P62913|RL11_HUMAN 60S ribosomal protein L11 OS=Homo sapiens OX=9606 GN=RPL11 PE=1 SV=2	52	1	88.4198	9.73314e-11	126.63	1	K	VLEQLTGQTPVFSK(1)AR	VLEQLTGQTPVFSK(88)AR	14	3	-0.71224	1636	1092		118210	150020	233580	224100	335440	134115	264373	0.507294	-	0.071243
O15173	PGRMC2	sp|O15173|PGRC2_HUMAN Membrane-associated progesterone receptor component 2 OS=Homo sapiens OX=9606 GN=PGRMC2 PE=1 SV=1	193	1	41.0247	0.0100447	72.492	1	K	EK(1)YDYVGR	EK(41)YDYVGR	2	2	-0.68359	116	118		48036	86399	107100	158930		67217.5	133015	0.505338	-	0.178067
Q9BTT0	ANP32E	sp|Q9BTT0|AN32E_HUMAN Acidic leucine-rich nuclear phosphoprotein 32 family member E OS=Homo sapiens OX=9606 GN=ANP32E PE=1 SV=1	101	1	83.5145	0.000236833	83.775	1	K	IK(1)DLSTVEALQNLK	IK(84)DLSTVEALQNLK(-84)	2	3	0.98987	2642	2141	11095	21895	20841		21316	49962	17943.7	35639	0.503484	-	0.223381
P35241	RDX	sp|P35241|RADI_HUMAN Radixin OS=Homo sapiens OX=9606 GN=RDX PE=1 SV=1	526	1	47.5704	9.266e-05	103.69	1	K	K(1)QLQALSSELAQAR	K(48)QLQALSSELAQAR	1	2	1.8298	1103	744	9445.2	14792		15689	32739		12118.6	24214	0.500479	-	0.308489
Q9NQ34;Q9P0T7	TMEM9B; TMEM9	sp|Q9NQ34|TMM9B_HUMAN Transmembrane protein 9B OS=Homo sapiens OX=9606 GN=TMEM9B PE=1 SV=1;sp|Q9P0T7|TMEM9_HUMAN Proton-transporting V-type ATPase complex assembly regulator TMEM9 OS=Homo sapiens OX=9606 GN=TMEM9 PE=1 SV=1	180;165	1	47.5611	4.06325e-06	111.39	1	K	WK(1)LQVQEQR	WK(48)LQVQEQR	2	2	0.25011	2791	2341;2456	19168		31126	37471		63517	25147	50494	0.49802	-	0.218951
P07737	PFN1	sp|P07737|PROF1_HUMAN Profilin-1 OS=Homo sapiens OX=9606 GN=PFN1 PE=1 SV=2	105	0.955909	13.3607	4.98307e-18	128.41	1	K	STGGAPTFNVTVTK(0.956)TDK(0.044)	STGGAPTFNVTVTK(13)TDK(-13)	14	3	0.40074	513	437		39222	113080	199840	138840	121380	76151	153353	0.496572	-	0.157907
P27348	YWHAQ	sp|P27348|1433T_HUMAN 14-3-3 protein theta OS=Homo sapiens OX=9606 GN=YWHAQ PE=1 SV=1	49	1	62.7049	6.48495e-06	115.04	1	K	NLLSVAYK(1)NVVGGR	NLLSVAYK(63)NVVGGR	8	2	0.40853	1005	672		22419	22550	31040		59589	22484.5	45314.5	0.496188	-	0.250867
Q9BSJ8	ESYT1	sp|Q9BSJ8|ESYT1_HUMAN Extended synaptotagmin-1 OS=Homo sapiens OX=9606 GN=ESYT1 PE=1 SV=1	189	1	62.9689	0.0114336	62.969	1	K	VELGEK(1)PLR	VELGEK(63)PLR	6	2	-1.272	2634	2128		11969	22617		36094	34809	17293	35451.5	0.487793	-	0.0772456
P17844	DDX5	sp|P17844|DDX5_HUMAN Probable ATP-dependent RNA helicase DDX5 OS=Homo sapiens OX=9606 GN=DDX5 PE=1 SV=1	391	1	57.0031	0.000437852	62.705	1	K	HGK(1)APILIATDVASR	HGK(57)APILIATDVASR	3	3	-0.87985	802	582		34220	37954		82885	65230	36087	74057.5	0.487284	-	0.0520932
P06733	ENO1	sp|P06733|ENOA_HUMAN Alpha-enolase OS=Homo sapiens OX=9606 GN=ENO1 PE=1 SV=2	81	1	96.9539	5.71396e-05	101.48	1	K	K(1)LNVTEQEKIDK	K(97)LNVTEQEK(-97)IDK(-100)	1	3	-0.24646	492	421	10339	22339		31315		36030	16339	33672.5	0.485233	-	0.114953
Q86YT6	MIB1	sp|Q86YT6|MIB1_HUMAN E3 ubiquitin-protein ligase MIB1 OS=Homo sapiens OX=9606 GN=MIB1 PE=1 SV=1	938	1	68.9167	5.93298e-12	91.939	1	K	DK(1)DNTNVNADVQK	DK(69)DNTNVNADVQK(-69)	2	3	1.2645	2292	1703	10671	27631	25887	35564	61421	35766	21396.3	44250.3	0.483529	-	0.0871704
P26599	PTBP1	sp|P26599|PTBP1_HUMAN Polypyrimidine tract-binding protein 1 OS=Homo sapiens OX=9606 GN=PTBP1 PE=1 SV=2	436	1	63.2116	5.08091e-05	79.311	1	K	ITLSK(1)HQNVQLPR	ITLSK(63)HQNVQLPR	5	3	-0.78486	995	666	11688	14200	26788	33266		39807	17558.7	36536.5	0.480579	-	0.0616171
Q9Y230	RUVBL2	sp|Q9Y230|RUVB2_HUMAN RuvB-like 2 OS=Homo sapiens OX=9606 GN=RUVBL2 PE=1 SV=3	9	1	55.7541	1.22195e-13	134.2	1	K	ATVTATTK(1)VPEIR	ATVTATTK(56)VPEIR	8	2	1.126	2988	2598		35043	41054	99332	58811	80142	38048.5	79428.3	0.479029	-	0.0732103
Q9HCC9	ZFYVE28	sp|Q9HCC9|LST2_HUMAN Lateral signaling target protein 2 homolog OS=Homo sapiens OX=9606 GN=ZFYVE28 PE=1 SV=3	87	1	43.272	0.000195376	72.922	1	K	DFCVK(1)FPEEIR	DFCVK(43)FPEEIR	5	3	0.90152	2773	2319	20903	73590	92297		129780	132980	62263.3	131380	0.473918	-	0.0875132
Q9NPF0	CD320	sp|Q9NPF0|CD320_HUMAN CD320 antigen OS=Homo sapiens OX=9606 GN=CD320 PE=1 SV=1	278	1	141.293	5.01748e-12	141.29	1	K	ESLLLSEQK(1)TSLP	ESLLLSEQK(140)TSLP	9	2	0.39127	2787	2338	163600	424730	769090	731310	881720	1265600	452473	959543	0.471551	-	0.0988804
Q8N9Z2	CCDC71L	sp|Q8N9Z2|CC71L_HUMAN Coiled-coil domain-containing protein 71L OS=Homo sapiens OX=9606 GN=CCDC71L PE=1 SV=2	96	1	44.5975	0.00226098	79.889	1	K	SK(1)DVYGYSSCR	SK(45)DVYGYSSCR	2	2	1.4005	2345	1783	6718	13668	19260	30635	16464	38488	13215.3	28529	0.463225	-	0.10714
Q13505	MTX1	sp|Q13505|MTX1_HUMAN Metaxin-1 OS=Homo sapiens OX=9606 GN=MTX1 PE=1 SV=3	190	1	55.6036	1.75199e-57	171.14	1	K	VHK(1)ISNPWQSPSGTLPALR	VHK(56)ISNPWQSPSGTLPALR	3	4	1.7846	1982	1299	164920	187230	264830	291020	430020	611890	205660	444310	0.462875	-	0.0710255
O96005	CLPTM1	sp|O96005|CLPT1_HUMAN Putative lipid scramblase CLPTM1 OS=Homo sapiens OX=9606 GN=CLPTM1 PE=1 SV=1	460	1	129.019	1.04797e-06	135.28	1	K	DK(1)STYIESSTK	DK(130)STYIESSTK(-130)	2	2	-0.17248	359	363	11331	16393	25892	31302		46408	17872	38855	0.459967	-	0.0760966
P02545	LMNA	sp|P02545|LMNA_HUMAN Prelamin-A/C OS=Homo sapiens OX=9606 GN=LMNA PE=1 SV=1	180	0.905231	9.80092	1.04488e-06	120.33	1	K	LEAALGEAK(0.905)K(0.095)	LEAALGEAK(9.8)K(-9.8)	9	2	-0.5645	384	382	45845	52248	81684	80522	147670	162660	59925.7	130284	0.459962	-	0.063111
P15260	IFNGR1	sp|P15260|INGR1_HUMAN Interferon gamma receptor 1 OS=Homo sapiens OX=9606 GN=IFNGR1 PE=1 SV=1	299	0.999996	54.162	3.35223e-15	152.17	1	K	SATLETK(1)PESK	SATLETK(54)PESK(-54)	7	2	-0.35612	753	554	27791		69255	102120	81651	135100	48523	106290	0.456514	-	0.107087
Q5TDH0	DDI2	sp|Q5TDH0|DDI2_HUMAN Protein DDI1 homolog 2 OS=Homo sapiens OX=9606 GN=DDI2 PE=1 SV=1	153	1	70.806	9.84609e-08	70.806	1	K	DMLLANPHELSLLK(1)ER	DMLLANPHELSLLK(71)ER	14	3	-0.037314	2173	1536		37337	96924	138860	120270	187190	67130.5	148773	0.451227	-	0.0957724
P32969	RPL9	sp|P32969|RL9_HUMAN 60S ribosomal protein L9 OS=Homo sapiens OX=9606 GN=RPL9 PE=1 SV=1	174	0.999985	48.2505	0.000463381	52.837	1	K	K(1)FLDGIYVSEK	K(48)FLDGIYVSEK(-48)	1	2	0.72785	1074	727		15089	27337	45117	38219	58296	21213	47210.7	0.449326	-	0.0609246
P61956;P55854;Q6EEV6	SUMO2; SUMO3	sp|P61956|SUMO2_HUMAN Small ubiquitin-related modifier 2 OS=Homo sapiens OX=9606 GN=SUMO2 PE=1 SV=3;sp|P55854|SUMO3_HUMAN Small ubiquitin-related modifier 3 OS=Homo sapiens OX=9606 GN=SUMO3 PE=1 SV=2;sp|Q6EEV6|SUMO4_HUMAN Small ubiquitin-related modifier 4	33;32;33	0.994559	22.6192	1.14504e-25	168.05	1	K	VAGQDGSVVQFK(0.995)IK(0.005)R	VAGQDGSVVQFK(23)IK(-23)R	12	3	0.67099	1534	1040		26764	36100	57658	58134	97376	31432	71056	0.442355	-	0.106471
Q13148	TARDBP	sp|Q13148|TADBP_HUMAN TAR DNA-binding protein 43 OS=Homo sapiens OX=9606 GN=TARDBP PE=1 SV=1	145	1	50.8344	0.000327319	83.623	1	K	TGHSK(1)GFGFVR	TGHSK(51)GFGFVR	5	3	0.82926	1927	1267		25225	29503	39102	84187	64586	27364	62625	0.43695	-	0.128589
P08670	VIM	sp|P08670|VIME_HUMAN Vimentin OS=Homo sapiens OX=9606 GN=VIM PE=1 SV=4	313	1	139.02	8.22774e-07	139.02	1	K	QAK(1)QESTEYRR	QAK(140)QESTEYRR	3	3	0.4637	568	456	100440		39374	116820	153600	220920	69907	163780	0.426835	-	0.130848
Q9Y2X3	NOP58	sp|Q9Y2X3|NOP58_HUMAN Nucleolar protein 58 OS=Homo sapiens OX=9606 GN=NOP58 PE=1 SV=1	323	1	47.9151	3.61253e-06	80.623	1	K	HAASTVQILGAEK(1)ALFR	HAASTVQILGAEK(48)ALFR	13	3	1.1993	3014	2625		9271.8	17688	19328		44316	13479.9	31822	0.423603	-	0.298697
O75694	NUP155	sp|O75694|NU155_HUMAN Nuclear pore complex protein Nup155 OS=Homo sapiens OX=9606 GN=NUP155 PE=1 SV=1	740	1	84.2656	5.82807e-86	208.01	1	K	NSQFAGGPLGNPNTTAK(1)VQQR	NSQFAGGPLGNPNTTAK(84)VQQR	17	3	-0.071233	282	271		62861	67732	95496	164010	205850	65296.5	155119	0.420945	-	0.119461
Q6P4Q7	CNNM4	sp|Q6P4Q7|CNNM4_HUMAN Metal transporter CNNM4 OS=Homo sapiens OX=9606 GN=CNNM4 PE=1 SV=3	543	0.987793	19.0804	5.31501e-11	104.04	1	K	DADNELK(0.988)VK(0.012)	DADNELK(19)VK(-19)	7	2	-0.39554	2225	1593	11589		28835	46632		50954	20212	48793	0.41424	-	0.0846406
P55011	SLC12A2	sp|P55011|S12A2_HUMAN Solute carrier family 12 member 2 OS=Homo sapiens OX=9606 GN=SLC12A2 PE=1 SV=1	958	0.5	0	3.32492e-15	127.94	1	K	DVVVSVEYSK(0.5)K(0.5)	DVVVSVEYSK(0)K(0)	10	2	0.42578	1405	965	10689	23465	43160	52154	72341		25771.3	62247.5	0.414014	-	0.0842351
P32969	RPL9	sp|P32969|RL9_HUMAN 60S ribosomal protein L9 OS=Homo sapiens OX=9606 GN=RPL9 PE=1 SV=1	121	1	41.0247	0.000396797	91.783	1	K	NFLGEK(1)YIR	NFLGEK(41)YIR	6	2	0.64414	1075	727	64298	58414		144490	112590	191750	61356	149610	0.410106	-	0.0593119
P62328	TMSB4X	sp|P62328|TYB4_HUMAN Thymosin beta-4 OS=Homo sapiens OX=9606 GN=TMSB4X PE=1 SV=2	39	1	108.401	4.45866e-23	179.31	1	K	ETIEQEK(1)QAGES	ETIEQEK(110)QAGES	7	2	0.0964	1582	1064		39887	35526	116080	65651	101480	37706.5	94403.7	0.399418	-	0.061438
A8CG34;Q96HA1	POM121C; POM121	sp|A8CG34|P121C_HUMAN Nuclear envelope pore membrane protein POM 121C OS=Homo sapiens OX=9606 GN=POM121C PE=1 SV=3;sp|Q96HA1|P121A_HUMAN Nuclear envelope pore membrane protein POM 121 OS=Homo sapiens OX=9606 GN=POM121 PE=1 SV=2	364;387	1	47.3612	3.56554e-05	79.889	1	K	GLNSQSSDDHLNK(1)R	GLNSQSSDDHLNK(47)R	13	3	-0.44273	12	18;1999		25153	39593		63868	99181	32373	81524.5	0.397095	-	0.123361
Q13443	ADAM9	sp|Q13443|ADAM9_HUMAN Disintegrin and metalloproteinase domain-containing protein 9 OS=Homo sapiens OX=9606 GN=ADAM9 PE=1 SV=1	741	1	45.5865	1.06634e-10	110.91	1	K	SQTYESDGK(1)NQANPSRQPGSVPR	SQTYESDGK(46)NQANPSRQPGSVPR	9	4	2.0567	1972	1292		58100	88946	146640	170300	239000	73523	185313	0.39675	-	0.0587744
P08195	SLC3A2	sp|P08195|4F2_HUMAN 4F2 cell-surface antigen heavy chain OS=Homo sapiens OX=9606 GN=SLC3A2 PE=1 SV=3	166	1	77.4583	1.40137e-06	117.99	1	K	FTGLSK(1)EELLK	FTGLSK(77)EELLK(-77)	6	2	0.69389	543	447	73082		148090	237250	236330	386040	110586	286540	0.385936	-	0.0867903
Q9Y287	ITM2B	sp|Q9Y287|ITM2B_HUMAN Integral membrane protein 2B OS=Homo sapiens OX=9606 GN=ITM2B PE=1 SV=1	13	0.999842	38.0265	1.75744e-44	183.08	1	K	VTFNSALAQK(1)EAK	VTFNSALAQK(38)EAK(-38)	10	2	1.0007	3001	2607	253610	213210	364310	418770	704010	1043800	277043	722193	0.383614	-	0.0751305
O60443	GSDME	sp|O60443|GSDME_HUMAN Gasdermin-E OS=Homo sapiens OX=9606 GN=GSDME PE=1 SV=2	100	0.761908	5.05159	2.89203e-06	73.891	1	K	FANHVSGTLETALGK(0.238)VK(0.762)	FANHVSGTLETALGK(-5.1)VK(5.1)	17	3	0.97505	189	202	14047	20896		27482		67337	17471.5	47409.5	0.368523	-	0.276858
Q9BXS4	TMEM59	sp|Q9BXS4|TMM59_HUMAN Transmembrane protein 59 OS=Homo sapiens OX=9606 GN=TMEM59 PE=1 SV=1	315	1	62.3978	7.71612e-110	300.05	1;2	K	TEDHEEAGPLPTK(1)VNLAHSEI	TEDHEEAGPLPTK(62)VNLAHSEI	13	4	1.9436	2675	2186	508610	391800	565160	781160	1019300	2179700	488523	1326720	0.368219	-	0.126266
P62745	RHOB	sp|P62745|RHOB_HUMAN Rho-related GTP-binding protein RhoB OS=Homo sapiens OX=9606 GN=RHOB PE=1 SV=1	135	1	47.3342	0.000842425	54.584	1	K	MK(1)QEPVRTDDGR	MK(47)QEPVRTDDGR	2	3	0.052855	1602	1073		41002	58300	87593		198500	49651	143046	0.347097	-	0.238001
P51970	NDUFA8	sp|P51970|NDUA8_HUMAN NADH dehydrogenase [ubiquinone] 1 alpha subcomplex subunit 8 OS=Homo sapiens OX=9606 GN=NDUFA8 PE=1 SV=3	106	1	73.9652	3.66317e-26	166.65	1	K	KQQAK(1)FDECVLDK	K(-74)QQAK(74)FDECVLDK(-110)	5	3	-0.29397	1335	929		213260	223660	410610	739240	802000	218460	650617	0.335774	-	0.0703062
P09493	TPM1	sp|P09493|TPM1_HUMAN Tropomyosin alpha-1 chain OS=Homo sapiens OX=9606 GN=TPM1 PE=1 SV=2	37	1	88.4438	2.57113e-05	88.734	1	K	SK(1)QLEDELVSLQK	SK(88)QLEDELVSLQK(-88)	2	2	-0.52421	581	467		15972	16951	33052	35573	80338	16461.5	49654.3	0.331522	-	0.19278
P56589	PEX3	sp|P56589|PEX3_HUMAN Peroxisomal biogenesis factor 3 OS=Homo sapiens OX=9606 GN=PEX3 PE=1 SV=1	262	1	48.7007	7.50047e-11	117.21	1	K	DITTIK(1)LLNETR	DITTIK(49)LLNETR	6	2	1.4177	1454	988		17130	21740	38470	62152	77266	19435	59296	0.327762	-	0.0727948
P25686	DNAJB2	sp|P25686|DNJB2_HUMAN DnaJ homolog subfamily B member 2 OS=Homo sapiens OX=9606 GN=DNAJB2 PE=1 SV=3	288	1	69.2007	2.93259e-09	70.552	1	K	QGRPK(1)AQHQDPGLGGTQEGAR	QGRPK(69)AQHQDPGLGGTQEGAR	5	4	0.1868	972	654	6348.5		13042	19088		40674	9695.25	29881	0.324462	-	0.215958
P35080	PFN2	sp|P35080|PROF2_HUMAN Profilin-2 OS=Homo sapiens OX=9606 GN=PFN2 PE=1 SV=3	91	1	52.8374	4.7957e-06	86.838	1	K	TK(1)SQGGEPTYNVAVGR	TK(53)SQGGEPTYNVAVGR	2	3	-1.5976	1100	739	10367	26503			57681	73468	18435	65574.5	0.281131	-	0.0528301
Q9UKJ5	CHIC2	sp|Q9UKJ5|CHIC2_HUMAN Cysteine-rich hydrophobic domain-containing protein 2 OS=Homo sapiens OX=9606 GN=CHIC2 PE=1 SV=1	117	1	68.5483	5.15763e-07	68.548	1	K	SIEK(1)LLEWENNR	SIEK(69)LLEWENNR	4	2	1.1159	2938	2538		29371	48542	111990	126400	197850	38956.5	145413	0.267902	-	0.055826
Q9BT67	NDFIP1	sp|Q9BT67|NFIP1_HUMAN NEDD4 family-interacting protein 1 OS=Homo sapiens OX=9606 GN=NDFIP1 PE=1 SV=1	83	1	66.6595	7.36661e-26	147.72	1	K	TK(1)AEATIPLVPGRDEDFVGR	TK(67)AEATIPLVPGRDEDFVGR	2	3	0.36204	2636	2133		27114	31259	79267	112990	154170	29186.5	115476	0.25275	-	0.0540774
P29317	EPHA2	sp|P29317|EPHA2_HUMAN Ephrin type-A receptor 2 OS=Homo sapiens OX=9606 GN=EPHA2 PE=1 SV=2	578	0.99808	28.6033	8.75811e-06	63.79	1	K	QSPEDVYFSK(0.998)SEQLK(0.001)PLK(0.001)	QSPEDVYFSK(29)SEQLK(-29)PLK(-33)	10	4	1.4926	1021	688		42547	60756	165130	157950	293140	51651.5	205407	0.25146	-	0.0742402
Q9BXS4	TMEM59	sp|Q9BXS4|TMM59_HUMAN Transmembrane protein 59 OS=Homo sapiens OX=9606 GN=TMEM59 PE=1 SV=1	302	1	74.6429	4.28136e-10	96.27	1;2	K	SK(1)TEDHEEAGPLPTK(1)VNLAHSEI	SK(75)TEDHEEAGPLPTK(75)VNLAHSEI	2	4	0.063187	2674	2186	50553	68521	81917	114370	311260	438200	66997	287943	0.232674	-	0.0798555
O15269	SPTLC1	sp|O15269|SPTC1_HUMAN Serine palmitoyltransferase 1 OS=Homo sapiens OX=9606 GN=SPTLC1 PE=1 SV=1	197	1	48.7007	1.03579e-08	92.707	1	K	AACFAIQK(1)GLQASR	AACFAIQK(49)GLQASR	8	2	-2.1519	122	123	5432.5	9118		19796	32435	43093	7275.25	31774.7	0.228964	-	0.0687703
Q9NQX7	ITM2C	sp|Q9NQX7|ITM2C_HUMAN Integral membrane protein 2C OS=Homo sapiens OX=9606 GN=ITM2C PE=1 SV=1	3	0.999995	53.2178	0.000253635	55.754	1	K	VK(1)ISFQPAVAGIK	VK(53)ISFQPAVAGIK(-53)	2	2	0.67097	2796	2353		17637	29262	88270	82517	148540	23449.5	106442	0.220302	-	0.0573516
Q8IY22	CMIP	sp|Q8IY22|CMIP_HUMAN C-Maf-inducing protein OS=Homo sapiens OX=9606 GN=CMIP PE=1 SV=3	74	0.999988	49.2266	0.000748924	101.82	1	K	TFLSK(1)ILTSK	TFLSK(49)ILTSK(-49)	5	2	0.12026	2311	1722	19509	33039	81270	154190	161790	349630	44606	221870	0.201046	-	0.0563167
P68363;Q71U36;P0DPH8;P0DPH7;Q6PEY2	TUBA1B; TUBA1A; TUBA3D	sp|P68363|TBA1B_HUMAN Tubulin alpha-1B chain OS=Homo sapiens OX=9606 GN=TUBA1B PE=1 SV=1;sp|Q71U36|TBA1A_HUMAN Tubulin alpha-1A chain OS=Homo sapiens OX=9606 GN=TUBA1A PE=1 SV=1;sp|P0DPH8|TBA3D_HUMAN Tubulin alpha-3D chain OS=Homo sapiens OX=9606 GN=TUBA3D	338;338;338;338;338	1	79.3106	6.37328e-16	138.23	1;2	K	DVNAAIATIK(1)TK(1)R	DVNAAIATIK(79)TK(79)R	12	3	0.10992	1709	1117;1633	15356	8920.6	25106	28717	183270	45967	16460.9	85984.7	0.19144	-	0.229902
P60709;P63261;Q562R1;P62736;P63267	ACTB; ACTG1; ACTBL2	sp|P60709|ACTB_HUMAN Actin, cytoplasmic 1 OS=Homo sapiens OX=9606 GN=ACTB PE=1 SV=1;sp|P63261|ACTG_HUMAN Actin, cytoplasmic 2 OS=Homo sapiens OX=9606 GN=ACTG1 PE=1 SV=1;sp|Q562R1|ACTBL_HUMAN Beta-actin-like protein 2 OS=Homo sapiens OX=9606 GN=ACTBL2 PE=1	328;328;329;330;329	1	42.0747	5.74163e-12	123.42	1	K	IK(1)IIAPPER	IK(42)IIAPPER	2	2	-0.35271	1477	1005;1072	126040	63718	124790	169590	3343100	253830	104849	1.25551e+06	0.0835116	-	0.332362

## Sheet: OE VS NC2
Proteins	Gene Names	Fasta headers	Positions within proteins	Localization prob	Score diff	PEP	Score	Number of GlyGly (K)	Amino acid	GlyGly (K) Probabilities	GlyGly (K) Score diffs	Position in peptide	Charge	Mass error [ppm]	id	Protein group IDs	Intensity A2780_OE1	Intensity A2780_OE2	Intensity A2780_OE3	Intensity A2780_NC1	Intensity A2780_NC2	Intensity A2780_NC3
A0A1B0GUS4;P68036	UBE2L5; UBE2L3	sp|A0A1B0GUS4|UB2L5_HUMAN Ubiquitin-conjugating enzyme E2 L5 OS=Homo sapiens OX=9606 GN=UBE2L5 PE=2 SV=1;sp|P68036|UB2L3_HUMAN Ubiquitin-conjugating enzyme E2 L3 OS=Homo sapiens OX=9606 GN=UBE2L3 PE=1 SV=1	146;146	0.963198	14.1784	0.0047275	81.642	1	K	NAEEFTK(0.037)K(0.963)	NAEEFTK(-14)K(14)	8	2	-1.027	4	1;1115		175560	140290
A6ZKI3;Q9BWD3	RTL8C; RTL8A	sp|A6ZKI3|RTL8C_HUMAN Retrotransposon Gag-like protein 8C OS=Homo sapiens OX=9606 GN=RTL8C PE=1 SV=1;sp|Q9BWD3|RTL8A_HUMAN Retrotransposon Gag-like protein 8A OS=Homo sapiens OX=9606 GN=RTL8A PE=1 SV=3	86;86	1	56.2022	0.000458274	56.202	1	K	K(1)ESPLLNDYR	K(56)ESPLLNDYR	1	2	0.283	10	16				36317	41315	29801
A8CG34;Q6PJE2;Q96HA1	POM121C; POMZP3	sp|A8CG34|P121C_HUMAN Nuclear envelope pore membrane protein POM 121C OS=Homo sapiens OX=9606 GN=POM121C PE=1 SV=3;sp|Q6PJE2|POZP3_HUMAN POM121 and ZP3 fusion protein OS=Homo sapiens OX=9606 GN=POMZP3 PE=2 SV=4;sp|Q96HA1|P121A_HUMAN Nuclear envelope pore m	294;52;317	0.737366	4.48333	0.0128234	67.881	1	K	ETVLSALK(0.737)EK(0.263)	ETVLSALK(4.5)EK(-4.5)	8	2	-0.051376	11	18;1999					37423	41947
O00148	DDX39A	sp|O00148|DX39A_HUMAN ATP-dependent RNA helicase DDX39A OS=Homo sapiens OX=9606 GN=DDX39A PE=1 SV=2	162	1	53.0277	0.0033198	54.27	1	K	K(1)NCPHVVVGTPGR	K(53)NCPHVVVGTPGR	1	3	1.354	40	42					10322	14144
O00148;Q13838	DDX39A; DDX39B	sp|O00148|DX39A_HUMAN ATP-dependent RNA helicase DDX39A OS=Homo sapiens OX=9606 GN=DDX39A PE=1 SV=2;sp|Q13838|DX39B_HUMAN Spliceosome RNA helicase DDX39B OS=Homo sapiens OX=9606 GN=DDX39B PE=1 SV=1	333;334	1	42.0747	0.00734859	65.156	1	K	YQQFK(1)DFQR	YQQFK(42)DFQR	5	2	1.9163	43	42;1319				11259	20291	26438
O00161	SNAP23	sp|O00161|SNP23_HUMAN Synaptosomal-associated protein 23 OS=Homo sapiens OX=9606 GN=SNAP23 PE=1 SV=1	97	0.99955	33.4614	0.0105909	74.486	1	K	NFESGK(1)AYK	NFESGK(33)AYK(-33)	6	2	0.69508	46	44		50254	53601
O00186	STXBP3	sp|O00186|STXB3_HUMAN Syntaxin-binding protein 3 OS=Homo sapiens OX=9606 GN=STXBP3 PE=1 SV=2	590	1	104.81	9.70944e-07	146.88	1	K	DKVSLIK(1)DE	DK(-100)VSLIK(100)DE	7	2	-0.11837	49	45	57980		58381
O00193	SMAP	sp|O00193|SMAP_HUMAN Small acidic protein OS=Homo sapiens OX=9606 GN=SMAP PE=1 SV=1	62	1	45.9394	0.000414021	45.939	1	K	LVIGDHK(1)STSHFR	LVIGDHK(46)STSHFR	7	3	-1.2051	54	46		15518	13734
O00425;Q9NZI8	IGF2BP3; IGF2BP1	sp|O00425|IF2B3_HUMAN Insulin-like growth factor 2 mRNA-binding protein 3 OS=Homo sapiens OX=9606 GN=IGF2BP3 PE=1 SV=2;sp|Q9NZI8|IF2B1_HUMAN Insulin-like growth factor 2 mRNA-binding protein 1 OS=Homo sapiens OX=9606 GN=IGF2BP1 PE=1 SV=2	234;234	0.999853	38.3207	0.000576789	63.908	1	K	IDVHRK(1)ENAGAAEK	IDVHRK(38)ENAGAAEK(-38)	6	3	1.1238	64	60;2447		33924	38417
O00487	PSMD14	sp|O00487|PSDE_HUMAN 26S proteasome non-ATPase regulatory subunit 14 OS=Homo sapiens OX=9606 GN=PSMD14 PE=1 SV=1	154	0.5	0	2.51537e-07	86.243	1	K	AVAVVVDPIQSVK(0.5)GK(0.5)	AVAVVVDPIQSVK(0)GK(0)	15	2	0.60993	69	64				8678.9		34977
O00560	SDCBP	sp|O00560|SDCB1_HUMAN Syntenin-1 OS=Homo sapiens OX=9606 GN=SDCBP PE=1 SV=1	11	0.963863	14.2607	2.38164e-05	60	1	K	SLYPSLEDLK(0.964)VDK(0.036)	SLYPSLEDLK(14)VDK(-14)	10	2	2.0698	72	67				32240		49257
O00571;O15523	DDX3X; DDX3Y	sp|O00571|DDX3X_HUMAN ATP-dependent RNA helicase DDX3X OS=Homo sapiens OX=9606 GN=DDX3X PE=1 SV=3;sp|O15523|DDX3Y_HUMAN ATP-dependent RNA helicase DDX3Y OS=Homo sapiens OX=9606 GN=DDX3Y PE=1 SV=2	264;262	1	47.3612	0.00357379	63.212	1	K	K(1)QYPISLVLAPTR	K(47)QYPISLVLAPTR	1	3	-0.48398	77	69				4582.4		22496
O00767	SCD	sp|O00767|SCD_HUMAN Stearoyl-CoA desaturase OS=Homo sapiens OX=9606 GN=SCD PE=1 SV=2	341	1	60.5892	0.0114015	60.589	1	K	VSK(1)AAILAR	VSK(61)AAILAR	3	2	-0.50362	81	72				14718	18446	19919
O14531	DPYSL4	sp|O14531|DPYL4_HUMAN Dihydropyrimidinase-related protein 4 OS=Homo sapiens OX=9606 GN=DPYSL4 PE=1 SV=2	268	1	58.9156	0.00222303	60.892	1	K	GAADAIAQAK(1)R	GAADAIAQAK(59)R	10	2	1.8578	83	74					8380.4	8256.3
O14545	TRAFD1	sp|O14545|TRAD1_HUMAN TRAF-type zinc finger domain-containing protein 1 OS=Homo sapiens OX=9606 GN=TRAFD1 PE=1 SV=1	129	1	52.591	0.00096498	52.591	1	K	DLK(1)THPEVCGR	DLK(53)THPEVCGR	3	3	0.054403	84	75					6774.6	14864
O15037	KHNYN	sp|O15037|KHNYN_HUMAN Protein KHNYN OS=Homo sapiens OX=9606 GN=KHNYN PE=1 SV=3	257	0.930361	11.258	0.00110886	60.547	1	K	GDTYAVEK(0.93)EGGK(0.07)	GDTYAVEK(11)EGGK(-11)	8	2	0.6912	107	102				5450		5141.9
O15239	NDUFA1	sp|O15239|NDUA1_HUMAN NADH dehydrogenase [ubiquinone] 1 alpha subcomplex subunit 1 OS=Homo sapiens OX=9606 GN=NDUFA1 PE=1 SV=1	64	1	57.0324	0.00730533	61.48	1	K	YYVSK(1)GLENID	YYVSK(57)GLENID	5	2	-1.6435	119	122				16068	18478	19635
O15427	SLC16A3	sp|O15427|MOT4_HUMAN Monocarboxylate transporter 4 OS=Homo sapiens OX=9606 GN=SLC16A3 PE=1 SV=1	453	1	50.3139	0.000776736	50.314	1	K	AEPEK(1)NGEVVHTPETSV	AEPEK(50)NGEVVHTPETSV	5	3	1.319	129	132				31648	27086
O15440	ABCC5	sp|O15440|MRP5_HUMAN ATP-binding cassette sub-family C member 5 OS=Homo sapiens OX=9606 GN=ABCC5 PE=1 SV=2	821	0.997645	26.2791	2.77602e-05	56.08	1	K	EK(0.998)AVK(0.002)PEEGQLVQLEEK	EK(26)AVK(-26)PEEGQLVQLEEK(-53)	2	3	0.11454	134	134					19860	30122
O15484	CAPN5	sp|O15484|CAN5_HUMAN Calpain-5 OS=Homo sapiens OX=9606 GN=CAPN5 PE=1 SV=2	352	1	55.7823	1.98478e-06	55.782	1	K	VINTSHLSIHK(1)TWEEAR	VINTSHLSIHK(56)TWEEAR	11	4	1.8444	135	136					18182	28904
O60675;O15525	MAFK; MAFG	sp|O60675|MAFK_HUMAN Transcription factor MafK OS=Homo sapiens OX=9606 GN=MAFK PE=1 SV=1;sp|O15525|MAFG_HUMAN Transcription factor MafG OS=Homo sapiens OX=9606 GN=MAFG PE=1 SV=1	110;110	1	73.6549	0.00208246	73.655	1	K	SK(1)YEALQTFAR	SK(74)YEALQTFAR	2	2	1.7162	137	138					7270.3	13786
O43169	CYB5B	sp|O43169|CYB5B_HUMAN Cytochrome b5 type B OS=Homo sapiens OX=9606 GN=CYB5B PE=1 SV=3	34	1	42.2287	3.66302e-05	92.319	1	K	LEEVAK(1)R	LEEVAK(42)R	6	2	-2.2259	139	144				11071		15313
O43175	PHGDH	sp|O43175|SERA_HUMAN D-3-phosphoglycerate dehydrogenase OS=Homo sapiens OX=9606 GN=PHGDH PE=1 SV=4	58	0.999989	49.4968	0.0065086	50.116	1	K	SATK(1)VTADVINAAEK	SATK(49)VTADVINAAEK(-49)	4	2	0.94283	142	146				11907	20649
O43488;Q8NHP1	AKR7A2; AKR7L	sp|O43488|ARK72_HUMAN Aflatoxin B1 aldehyde reductase member 2 OS=Homo sapiens OX=9606 GN=AKR7A2 PE=1 SV=3;sp|Q8NHP1|ARK74_HUMAN Aflatoxin B1 aldehyde reductase member 4 OS=Homo sapiens OX=9606 GN=AKR7L PE=2 SV=7	128;100	1	43.272	0.00498319	43.272	1	K	SQLETSLK(1)R	SQLETSLK(43)R	8	2	-0.35412	153	163				7338		12860
O43615	TIMM44	sp|O43615|TIM44_HUMAN Mitochondrial import inner membrane translocase subunit TIM44 OS=Homo sapiens OX=9606 GN=TIMM44 PE=1 SV=2	105	1	56.2022	0.00278651	67.881	1	K	YK(1)TIESETVR	YK(56)TIESETVR	2	2	-2.0842	165	167		4431.1	7241.1
O43736	ITM2A	sp|O43736|ITM2A_HUMAN Integral membrane protein 2A OS=Homo sapiens OX=9606 GN=ITM2A PE=1 SV=2	3	1	103.064	1.26398e-17	105.78	1	K	VK(1)IAFNTPTAVQKEEAR	VK(100)IAFNTPTAVQK(-100)EEAR	2	3	1.232	170	171				61585	109160	135190
Q96HN2;O43865	AHCYL2; AHCYL1	sp|Q96HN2|SAHH3_HUMAN Adenosylhomocysteinase 3 OS=Homo sapiens OX=9606 GN=AHCYL2 PE=1 SV=1;sp|O43865|SAHH2_HUMAN S-adenosylhomocysteine hydrolase-like protein 1 OS=Homo sapiens OX=9606 GN=AHCYL1 PE=1 SV=2	348;267	0.990355	20.1147	0.00527851	67.464	1	K	LYQLSK(0.99)AGK(0.01)	LYQLSK(20)AGK(-20)	6	2	0.088808	179	183				11206	11239	15681
O60266	ADCY3	sp|O60266|ADCY3_HUMAN Adenylate cyclase type 3 OS=Homo sapiens OX=9606 GN=ADCY3 PE=1 SV=3	428	1	63.2116	0.00138028	64.906	1	K	VGVHTGTVLGGVLGQK(1)R	VGVHTGTVLGGVLGQK(63)R	16	3	1.5976	185	192					2938.8	12216
O60493	SNX3	sp|O60493|SNX3_HUMAN Sorting nexin-3 OS=Homo sapiens OX=9606 GN=SNX3 PE=1 SV=3	119	0.999999	59.7692	0.000376687	72.365	1	K	K(1)QGLEQFINK	K(60)QGLEQFINK(-60)	1	2	-0.22102	191	204				13391	21849
O60493	SNX3	sp|O60493|SNX3_HUMAN Sorting nexin-3 OS=Homo sapiens OX=9606 GN=SNX3 PE=1 SV=3	158	1	58.2859	0.0183435	58.286	1	K	SYTPSK(1)IR	SYTPSK(58)IR	6	2	-2.2269	192	204				30740		33654
O60493	SNX3	sp|O60493|SNX3_HUMAN Sorting nexin-3 OS=Homo sapiens OX=9606 GN=SNX3 PE=1 SV=3	95	1	67.5074	0.000266464	67.507	1	K	VVVPPLPGK(1)AFLR	VVVPPLPGK(68)AFLR	9	3	1.1401	193	204					21976	24439
O60658	PDE8A	sp|O60658|PDE8A_HUMAN High affinity cAMP-specific and IBMX-insensitive 3',5'-cyclic phosphodiesterase 8A OS=Homo sapiens OX=9606 GN=PDE8A PE=1 SV=2	268	0.679987	3.27332	0.0092365	50.834	1	K	ELGEVPINEK(0.68)K(0.32)	ELGEVPINEK(3.3)K(-3.3)	10	2	1.4362	200	215				27433		45380
O60664	PLIN3	sp|O60664|PLIN3_HUMAN Perilipin-3 OS=Homo sapiens OX=9606 GN=PLIN3 PE=1 SV=3	166	0.983305	17.7011	0.00206873	62.271	1	K	GAVQSGVDK(0.017)TK(0.983)	GAVQSGVDK(-18)TK(18)	11	2	-1.5641	203	216				37873		27605
O60664	PLIN3	sp|O60664|PLIN3_HUMAN Perilipin-3 OS=Homo sapiens OX=9606 GN=PLIN3 PE=1 SV=3	122	0.999977	46.4294	0.00277307	61.577	1	K	VLADTK(1)ELVSSK	VLADTK(46)ELVSSK(-46)	6	2	0.52681	206	216				9524.8		11282
O75083	WDR1	sp|O75083|WDR1_HUMAN WD repeat-containing protein 1 OS=Homo sapiens OX=9606 GN=WDR1 PE=1 SV=4	106	0.999995	53.0277	0.00119227	53.028	1	K	IK(1)DIAWTEDSKR	IK(53)DIAWTEDSK(-53)R	2	3	0.75232	231	234				20784	24306
O75083	WDR1	sp|O75083|WDR1_HUMAN WD repeat-containing protein 1 OS=Homo sapiens OX=9606 GN=WDR1 PE=1 SV=4	104	0.5	0	0.00700109	52.591	1	K	YEYQPFAGK(0.5)IK(0.5)	YEYQPFAGK(0)IK(0)	9	2	-0.27809	234	234				20784	24306
O75165	DNAJC13	sp|O75165|DJC13_HUMAN DnaJ homolog subfamily C member 13 OS=Homo sapiens OX=9606 GN=DNAJC13 PE=1 SV=5	1330	0.999864	38.654	0.00142994	54.27	1	K	LAQK(1)YHPDKNPEGR	LAQK(39)YHPDK(-39)NPEGR	4	4	0.38191	241	241				8222.6		27817
O75190;Q8WWF6	DNAJB6; DNAJB3	sp|O75190|DNJB6_HUMAN DnaJ homolog subfamily B member 6 OS=Homo sapiens OX=9606 GN=DNAJB6 PE=1 SV=2;sp|Q8WWF6|DNJB3_HUMAN DnaJ homolog subfamily B member 3 OS=Homo sapiens OX=9606 GN=DNAJB3 PE=1 SV=1	60;60	0.5	0	1.00001e-05	86.838	1	K	QVAEAYEVLSDAK(0.5)K(0.5)R	QVAEAYEVLSDAK(0)K(0)R	13	3	1.9844	245	244				57966		100420
O75190;Q8WWF6	DNAJB6; DNAJB3	sp|O75190|DNJB6_HUMAN DnaJ homolog subfamily B member 6 OS=Homo sapiens OX=9606 GN=DNAJB6 PE=1 SV=2;sp|Q8WWF6|DNJB3_HUMAN DnaJ homolog subfamily B member 3 OS=Homo sapiens OX=9606 GN=DNAJB3 PE=1 SV=1	61;61	0.5	0	1.00001e-05	86.838	1	K	QVAEAYEVLSDAK(0.5)K(0.5)R	QVAEAYEVLSDAK(0)K(0)R	14	3	1.9844	246	244				57966		100420
O75521	ECI2	sp|O75521|ECI2_HUMAN Enoyl-CoA delta isomerase 2 OS=Homo sapiens OX=9606 GN=ECI2 PE=1 SV=4	54	0.92696	11.0361	0.0218219	48.785	1	K	LLK(0.927)K(0.073)DPGNEVK	LLK(11)K(-11)DPGNEVK(-47)	3	3	0.69552	270	260	8753.6	5888.2
O75534	CSDE1	sp|O75534|CSDE1_HUMAN Cold shock domain-containing protein E1 OS=Homo sapiens OX=9606 GN=CSDE1 PE=1 SV=2	648	0.989582	19.7766	0.000563935	54.584	1	K	GDCLQK(0.99)GESVK(0.01)	GDCLQK(20)GESVK(-20)	6	2	0.47402	271	263					11487	13127
O75694	NUP155	sp|O75694|NU155_HUMAN Nuclear pore complex protein Nup155 OS=Homo sapiens OX=9606 GN=NUP155 PE=1 SV=1	902	1	66.8396	0.0109047	90.308	1	K	ESLK(1)EYQK	ESLK(67)EYQK(-67)	4	2	-1.695	280	271					63662	87513
O75808	CAPN15	sp|O75808|CAN15_HUMAN Calpain-15 OS=Homo sapiens OX=9606 GN=CAPN15 PE=1 SV=1	293	1	51.864	0.000725009	94.806	1	K	LAELLSGK(1)R	LAELLSGK(52)R	8	2	-0.18488	284	276		15659	10793
O75832	PSMD10	sp|O75832|PSD10_HUMAN 26S proteasome non-ATPase regulatory subunit 10 OS=Homo sapiens OX=9606 GN=PSMD10 PE=1 SV=1	30	1	47.3342	3.38251e-13	63.79	1	K	ESILADK(1)SLATR	ESILADK(47)SLATR	7	2	0.69338	285	279				35072	37081	38942
O94973	AP2A2	sp|O94973|AP2A2_HUMAN AP-2 complex subunit alpha-2 OS=Homo sapiens OX=9606 GN=AP2A2 PE=1 SV=2	631	0.999995	52.6298	0.00177573	52.863	1	K	KGPSTVTDLEDTK(1)R	K(-53)GPSTVTDLEDTK(53)R	13	3	0.55877	299	304		7214.5	6907
O95070	YIF1A	sp|O95070|YIF1A_HUMAN Protein YIF1A OS=Homo sapiens OX=9606 GN=YIF1A PE=1 SV=2	13	1	55.5782	1.60133e-05	61.194	1	K	AYHSGYGAHGSK(1)HR	AYHSGYGAHGSK(56)HR	12	3	0.11651	301	307				23503		24445
O95140	MFN2	sp|O95140|MFN2_HUMAN Mitofusin-2 OS=Homo sapiens OX=9606 GN=MFN2 PE=1 SV=3	420	1	53.5167	0.00847586	53.517	1	K	IK(1)QITEEVER	IK(54)QITEEVER	2	2	1.0211	303	310				6072	6286.3
O95155	UBE4B	sp|O95155|UBE4B_HUMAN Ubiquitin conjugation factor E4 B OS=Homo sapiens OX=9606 GN=UBE4B PE=1 SV=1	1169	1	41.7957	0.0158405	41.796	1	K	FAK(1)AIADDQR	FAK(42)AIADDQR	3	2	-1.0928	305	311		5901.8	6326.6
O95218	ZRANB2	sp|O95218|ZRAB2_HUMAN Zinc finger Ran-binding domain-containing protein 2 OS=Homo sapiens OX=9606 GN=ZRANB2 PE=1 SV=2	54	0.999832	37.7415	4.20425e-12	101.64	1	K	AGGTEIGK(1)TLAEK	AGGTEIGK(38)TLAEK(-38)	8	2	0.71486	315	318	9517.6	19999	31863
O95249	GOSR1	sp|O95249|GOSR1_HUMAN Golgi SNAP receptor complex member 1 OS=Homo sapiens OX=9606 GN=GOSR1 PE=1 SV=1	144	0.999898	39.8966	0.0400229	41.025	1	K	K(1)DIESYK	K(40)DIESYK(-40)	1	2	0.44911	319	322				57476	61189
O95292	VAPB	sp|O95292|VAPB_HUMAN Vesicle-associated membrane protein-associated protein B/C OS=Homo sapiens OX=9606 GN=VAPB PE=1 SV=3	167	0.737443	4.48506	9.96145e-06	94.791	1	K	SLSSSLDDTEVK(0.737)K(0.263)	SLSSSLDDTEVK(4.5)K(-4.5)	12	2	1.8372	324	324				8107.2	6626.3	10751
O95757	HSPA4L	sp|O95757|HS74L_HUMAN Heat shock 70 kDa protein 4L OS=Homo sapiens OX=9606 GN=HSPA4L PE=1 SV=3	53	1	47.9151	2.14811e-05	54.309	1	K	AIGNAAK(1)SQIVTNVR	AIGNAAK(48)SQIVTNVR	7	2	0.15125	338	347					5255.9	10346
O95832	CLDN1	sp|O95832|CLD1_HUMAN Claudin-1 OS=Homo sapiens OX=9606 GN=CLDN1 PE=1 SV=1	208	1	47.5611	0.0393808	57.032	1	K	PAPSSGK(1)DYV	PAPSSGK(48)DYV	7	2	0.091179	356	357				59202		67488
P00558	PGK1	sp|P00558|PGK1_HUMAN Phosphoglycerate kinase 1 OS=Homo sapiens OX=9606 GN=PGK1 PE=1 SV=3	192	0.999999	62.4577	0.0169304	65.313	1	K	K(1)ELNYFAK	K(62)ELNYFAK(-62)	1	2	1.8062	370	376				27037	25054
P02545	LMNA	sp|P02545|LMNA_HUMAN Prelamin-A/C OS=Homo sapiens OX=9606 GN=LMNA PE=1 SV=1	90	0.999995	53.0665	0.00196311	53.517	1	K	K(1)TLDSVAKER	K(53)TLDSVAK(-53)ER	1	3	-0.44034	382	382				52603	87039	101980
P02545	LMNA	sp|P02545|LMNA_HUMAN Prelamin-A/C OS=Homo sapiens OX=9606 GN=LMNA PE=1 SV=1	32	1	43.613	2.77506e-05	95.656	1	K	LQEK(1)EDLQELNDR	LQEK(44)EDLQELNDR	4	2	1.5912	390	382				22379	33522
P04075	ALDOA	sp|P04075|ALDOA_HUMAN Fructose-bisphosphate aldolase A OS=Homo sapiens OX=9606 GN=ALDOA PE=1 SV=2	108	0.997146	25.4327	0.00550117	83.623	1	K	GGVVGIK(0.997)VDK(0.003)	GGVVGIK(25)VDK(-25)	7	2	-0.99624	402	390				130620	74348
P04083	ANXA1	sp|P04083|ANXA1_HUMAN Annexin A1 OS=Homo sapiens OX=9606 GN=ANXA1 PE=1 SV=2	185	1	50.2968	0.00610093	51.872	1	K	NALLSLAK(1)GDR	NALLSLAK(50)GDR	8	2	-0.18486	412	391					21308	15899
P04083	ANXA1	sp|P04083|ANXA1_HUMAN Annexin A1 OS=Homo sapiens OX=9606 GN=ANXA1 PE=1 SV=2	239	0.996357	24.369	0.0206481	63.301	1	K	VFQK(0.996)YTK(0.004)	VFQK(24)YTK(-24)	4	2	0.63948	415	391					68035	103390
P04083	ANXA1	sp|P04083|ANXA1_HUMAN Annexin A1 OS=Homo sapiens OX=9606 GN=ANXA1 PE=1 SV=2	242	0.997719	26.6199	0.00646061	48.785	1	K	YTK(0.998)YSK(0.002)HDMNK	YTK(27)YSK(-27)HDMNK(-40)	3	3	1.8799	416	391		18797	13021
P04406	GAPDH	sp|P04406|G3P_HUMAN Glyceraldehyde-3-phosphate dehydrogenase OS=Homo sapiens OX=9606 GN=GAPDH PE=1 SV=3	61	0.999983	47.6074	0.00164801	92.428	1	K	FHGTVK(1)AENGK	FHGTVK(48)AENGK(-48)	6	2	-1.0645	419	394				35885		32936
P05023	ATP1A1	sp|P05023|AT1A1_HUMAN Sodium/potassium-transporting ATPase subunit alpha-1 OS=Homo sapiens OX=9606 GN=ATP1A1 PE=1 SV=1	54	1	49.3252	0.0218804	56.014	1	K	K(1)YGTDLSR	K(49)YGTDLSR	1	2	-0.10843	446	403				7228.5	13962	14980
P05198	EIF2S1	sp|P05198|IF2A_HUMAN Eukaryotic translation initiation factor 2 subunit 1 OS=Homo sapiens OX=9606 GN=EIF2S1 PE=1 SV=3	106	1	62.9689	0.00734859	62.969	1	K	SK(1)TVYSILR	SK(63)TVYSILR	2	2	0.049952	452	409				23251	22445
P05388	RPLP0	sp|P05388|RLA0_HUMAN 60S acidic ribosomal protein P0 OS=Homo sapiens OX=9606 GN=RPLP0 PE=1 SV=1	77	1	78.864	3.0306e-07	78.864	1	K	GHLENNPALEK(1)LLPHIR	GHLENNPALEK(79)LLPHIR	11	4	0.94155	456	411					73887	139960
P06576	ATP5F1B	sp|P06576|ATPB_HUMAN ATP synthase subunit beta, mitochondrial OS=Homo sapiens OX=9606 GN=ATP5F1B PE=1 SV=3	201	0.999997	55.1312	0.000112636	74.849	1	K	GGK(1)IGLFGGAGVGK	GGK(55)IGLFGGAGVGK(-55)	3	2	-0.38374	482	419				13628	14815	11689
P07099	EPHX1	sp|P07099|HYEP_HUMAN Epoxide hydrolase 1 OS=Homo sapiens OX=9606 GN=EPHX1 PE=1 SV=1	52	1	53.7817	1.28471e-09	53.782	1	K	EDDSIRPFK(1)VETSDEEIHDLHQR	EDDSIRPFK(54)VETSDEEIHDLHQR	9	4	-0.39743	500	427		18013	16775
P07305	H1-0	sp|P07305|H10_HUMAN Histone H1.0 OS=Homo sapiens OX=9606 GN=H1-0 PE=1 SV=3	85	0.5	0	0.00567716	67.881	1	K	LVTTGVLK(0.5)QTK(0.5)	LVTTGVLK(0)QTK(0)	11	2	0.67754	503	431	61427	67662
P07900;P08238;Q14568;Q58FF8	HSP90AA1; HSP90AB1	sp|P07900|HS90A_HUMAN Heat shock protein HSP 90-alpha OS=Homo sapiens OX=9606 GN=HSP90AA1 PE=1 SV=5;sp|P08238|HS90B_HUMAN Heat shock protein HSP 90-beta OS=Homo sapiens OX=9606 GN=HSP90AB1 PE=1 SV=4;sp|Q14568|HS902_HUMAN Heat shock protein HSP 90-alpha A2	283;275;282;197	0.999998	57.6871	0.00156391	66.664	1	K	EK(1)YIDQEELNK	EK(58)YIDQEELNK(-58)	2	2	0.18911	521	439;448;1501		12219	16300
P08133	ANXA6	sp|P08133|ANXA6_HUMAN Annexin A6 OS=Homo sapiens OX=9606 GN=ANXA6 PE=1 SV=3	620	1	43.1683	0.0124565	47.334	1	K	GAGTDEK(1)TLTR	GAGTDEK(43)TLTR	7	2	-1.2142	536	445		8398.7	12220
P08134	RHOC	sp|P08134|RHOC_HUMAN Rho-related GTP-binding protein RhoC OS=Homo sapiens OX=9606 GN=RHOC PE=1 SV=1	135	1	44.57	0.00455193	44.57	1	K	MK(1)QEPVRSEEGR	MK(45)QEPVRSEEGR	2	3	1.378	542	446				34124	25089
P08754	GNAI3	sp|P08754|GNAI3_HUMAN Guanine nucleotide-binding protein G(i) subunit alpha-3 OS=Homo sapiens OX=9606 GN=GNAI3 PE=1 SV=3	349	1	69.9045	0.00598521	79.059	1	K	NNLK(1)ECGLY	NNLK(70)ECGLY	4	2	1.8455	574	458				28051		26511
P08758	ANXA5	sp|P08758|ANXA5_HUMAN Annexin A5 OS=Homo sapiens OX=9606 GN=ANXA5 PE=1 SV=2	97	0.996284	24.2834	0.00330538	53.517	1	K	LYDAYELK(0.996)HALK(0.004)	LYDAYELK(24)HALK(-24)	8	3	0.30641	575	459					26756	37662
P09493	TPM1	sp|P09493|TPM1_HUMAN Tropomyosin alpha-1 chain OS=Homo sapiens OX=9606 GN=TPM1 PE=1 SV=2	30	0.728872	4.29478	4.15474e-06	79.795	1	K	AEQAEADK(0.271)K(0.729)AAEDR	AEQAEADK(-4.3)K(4.3)AAEDR	9	3	0.56322	580	467				158490		315140
P09669	COX6C	sp|P09669|COX6C_HUMAN Cytochrome c oxidase subunit 6C OS=Homo sapiens OX=9606 GN=COX6C PE=1 SV=2	75	0.999983	47.684	0.025105	52.591	1	K	KAGIFQSVK(1)	K(-48)AGIFQSVK(48)	9	2	-3.5829	595	476				12681	14092
P09958	FURIN	sp|P09958|FURIN_HUMAN Furin OS=Homo sapiens OX=9606 GN=FURIN PE=1 SV=2	789	1	50.2968	0.00408437	90.263	1	K	TAFIK(1)DQSAL	TAFIK(50)DQSAL	5	2	-0.8154	598	479				181560	130000	220390
P0DMV8;P0DMV9	HSPA1A; HSPA1B	sp|P0DMV8|HS71A_HUMAN Heat shock 70 kDa protein 1A OS=Homo sapiens OX=9606 GN=HSPA1A PE=1 SV=1;sp|P0DMV9|HS71B_HUMAN Heat shock 70 kDa protein 1B OS=Homo sapiens OX=9606 GN=HSPA1B PE=1 SV=1	71;71	1	47.5704	0.000174323	65.408	1	K	NQVALNPQNTVFDAK(1)R	NQVALNPQNTVFDAK(48)R	15	3	-0.6323	612	486		110330	43360
P10412;P16402;P16403	H1-4; H1-3; H1-2	sp|P10412|H14_HUMAN Histone H1.4 OS=Homo sapiens OX=9606 GN=H1-4 PE=1 SV=2;sp|P16402|H13_HUMAN Histone H1.3 OS=Homo sapiens OX=9606 GN=H1-3 PE=1 SV=2;sp|P16403|H12_HUMAN Histone H1.2 OS=Homo sapiens OX=9606 GN=H1-2 PE=1 SV=2	63;64;63	0.862912	7.98966	0.00566335	54.436	1	K	SGVSLAALK(0.863)K(0.137)	SGVSLAALK(8)K(-8)	9	2	0.06084	632	492;568;569				29750	65812
P10809	HSPD1	sp|P10809|CH60_HUMAN 60 kDa heat shock protein, mitochondrial OS=Homo sapiens OX=9606 GN=HSPD1 PE=1 SV=2	133	1	54.5835	0.000974673	54.584	1	K	ISK(1)GANPVEIRR	ISK(55)GANPVEIRR	3	3	-0.26217	639	496	35259	25229
P10809	HSPD1	sp|P10809|CH60_HUMAN 60 kDa heat shock protein, mitochondrial OS=Homo sapiens OX=9606 GN=HSPD1 PE=1 SV=2	75	0.999983	47.6697	0.0081046	51.872	1	K	VTK(1)DGVTVAK	VTK(48)DGVTVAK(-48)	3	2	1.2816	645	496				24593	26821
P10809	HSPD1	sp|P10809|CH60_HUMAN 60 kDa heat shock protein, mitochondrial OS=Homo sapiens OX=9606 GN=HSPD1 PE=1 SV=2	418	0.716879	4.03474	9.00189e-06	55.604	1	K	VGGTSDVEVNEK(0.283)K(0.717)DR	VGGTSDVEVNEK(-4)K(4)DR	13	3	-0.55612	647	496		15399	21297
P11021	HSPA5	sp|P11021|BIP_HUMAN Endoplasmic reticulum chaperone BiP OS=Homo sapiens OX=9606 GN=HSPA5 PE=1 SV=2	123	0.499999	0	0.000824886	57.042	1	K	K(0.5)TK(0.5)PYIQVDIGGGQTK	K(0)TK(0)PYIQVDIGGGQTK(-54)	1	3	2.7351	649	497				28245		29009
P11021	HSPA5	sp|P11021|BIP_HUMAN Endoplasmic reticulum chaperone BiP OS=Homo sapiens OX=9606 GN=HSPA5 PE=1 SV=2	125	0.499999	0	0.000824886	57.042	1	K	K(0.5)TK(0.5)PYIQVDIGGGQTK	K(0)TK(0)PYIQVDIGGGQTK(-54)	3	3	2.7351	650	497				28245		29009
P11021	HSPA5	sp|P11021|BIP_HUMAN Endoplasmic reticulum chaperone BiP OS=Homo sapiens OX=9606 GN=HSPA5 PE=1 SV=2	352	0.731476	4.35217	0.0110375	43.734	1	K	VLEDSDLK(0.731)K(0.269)	VLEDSDLK(4.4)K(-4.4)	8	2	-0.92874	652	497				42051		39019
P11169	SLC2A3	sp|P11169|GTR3_HUMAN Solute carrier family 2, facilitated glucose transporter member 3 OS=Homo sapiens OX=9606 GN=SLC2A3 PE=1 SV=1	223	0.999889	39.5625	0.00421329	57.032	1	K	KEEENAK(1)QILQR	K(-40)EEENAK(40)QILQR	7	3	1.3695	675	500				23716		52492
P11169	SLC2A3	sp|P11169|GTR3_HUMAN Solute carrier family 2, facilitated glucose transporter member 3 OS=Homo sapiens OX=9606 GN=SLC2A3 PE=1 SV=1	490	0.999998	56.1055	3.02304e-06	85.513	1	K	SGKDGVMEMNSIEPAK(1)ETTTNV	SGK(-56)DGVMEMNSIEPAK(56)ETTTNV	16	3	1.7512	677	500				54181		57640
P11233	RALA	sp|P11233|RALA_HUMAN Ras-related protein Ral-A OS=Homo sapiens OX=9606 GN=RALA PE=1 SV=1	134	1	53.6792	3.68731e-05	56.091	1	K	SDLEDK(1)R	SDLEDK(54)R	6	2	0.20495	680	503				49838	44492
P12036	NEFH	sp|P12036|NFH_HUMAN Neurofilament heavy polypeptide OS=Homo sapiens OX=9606 GN=NEFH PE=1 SV=4	114	1	82.7163	0.00823156	82.716	1	K	FAGYIDK(1)VR	FAGYIDK(83)VR	7	2	1.413	703	517				11060	15215
P12036	NEFH	sp|P12036|NFH_HUMAN Neurofilament heavy polypeptide OS=Homo sapiens OX=9606 GN=NEFH PE=1 SV=4	336	0.735772	4.44764	0.00420927	64.064	1	K	TTELEALK(0.736)STK(0.264)	TTELEALK(4.4)STK(-4.4)	8	2	1.9403	704	517					9926.3	15628
P12270	TPR	sp|P12270|TPR_HUMAN Nucleoprotein TPR OS=Homo sapiens OX=9606 GN=TPR PE=1 SV=3	575	0.999673	34.8472	0.000627393	52.662	1	K	EREEQETTSSK(1)ITELQLK	EREEQETTSSK(35)ITELQLK(-35)	11	3	2.8143	713	522		12829	19114
P12270	TPR	sp|P12270|TPR_HUMAN Nucleoprotein TPR OS=Homo sapiens OX=9606 GN=TPR PE=1 SV=3	477	0.974445	15.8128	0.000828716	42.495	1	K	LQEDTDK(0.026)ANK(0.974)QSSVLER	LQEDTDK(-16)ANK(16)QSSVLER	10	3	-0.33917	715	522	12233	14579
P13010	XRCC5	sp|P13010|XRCC5_HUMAN X-ray repair cross-complementing protein 5 OS=Homo sapiens OX=9606 GN=XRCC5 PE=1 SV=3	265	1	61.5774	0.000248758	94.66	1	K	IAAYK(1)SILQER	IAAYK(62)SILQER	5	2	-0.91996	721	527					36687	41837
P13667	PDIA4	sp|P13667|PDIA4_HUMAN Protein disulfide-isomerase A4 OS=Homo sapiens OX=9606 GN=PDIA4 PE=1 SV=2	211	1	79.0587	0.00538501	79.059	1	K	K(1)LAPEYEK	K(79)LAPEYEK(-79)	1	2	-0.37478	732	532				35700	49320
P14618	PKM	sp|P14618|KPYM_HUMAN Pyruvate kinase PKM OS=Homo sapiens OX=9606 GN=PKM PE=1 SV=4	270	1	90.2625	1.51705e-05	90.263	1	K	IISK(1)IENHEGVR	IISK(90)IENHEGVR	4	3	0.36858	739	542				63778	70723	57799
P15311	EZR	sp|P15311|EZRI_HUMAN Ezrin OS=Homo sapiens OX=9606 GN=EZR PE=1 SV=4	359	0.5	0	0.00734859	46.447	1	K	LQDYEEK(0.5)TK(0.5)	LQDYEEK(0)TK(0)	9	2	-2.1968	759	556		10444	6488.5
P15311	EZR	sp|P15311|EZRI_HUMAN Ezrin OS=Homo sapiens OX=9606 GN=EZR PE=1 SV=4	162	1	62.9689	0.00358594	62.969	1	K	VMDQHK(1)LTR	VMDQHK(63)LTR	6	2	-2.3892	763	556					13995	24339
P15559	NQO1	sp|P15559|NQO1_HUMAN NAD(P)H dehydrogenase [quinone] 1 OS=Homo sapiens OX=9606 GN=NQO1 PE=1 SV=1	90	0.5	0	0.000515035	81.099	1	K	EGHLSPDIVAEQK(0.5)K(0.5)	EGHLSPDIVAEQK(0)K(0)	13	3	1.3716	768	558				6584.7		16581
P15559	NQO1	sp|P15559|NQO1_HUMAN NAD(P)H dehydrogenase [quinone] 1 OS=Homo sapiens OX=9606 GN=NQO1 PE=1 SV=1	91	0.5	0	0.000515035	81.099	1	K	EGHLSPDIVAEQK(0.5)K(0.5)	EGHLSPDIVAEQK(0)K(0)	14	3	1.3716	769	558				6584.7		16581
P16104	H2AX	sp|P16104|H2AX_HUMAN Histone H2AX OS=Homo sapiens OX=9606 GN=H2AX PE=1 SV=2	128	0.999614	37.1457	0.000418583	83.214	1	K	TSATVGPK(1)APSGGKK	TSATVGPK(37)APSGGK(-37)K(-37)	8	3	0.11535	776	564					41650	43953
P17302	GJA1	sp|P17302|CXA1_HUMAN Gap junction alpha-1 protein OS=Homo sapiens OX=9606 GN=GJA1 PE=1 SV=2	243	0.999984	47.9263	3.01543e-06	50.641	1	K	GK(1)SDPYHATSGALSPAK	GK(48)SDPYHATSGALSPAK(-48)	2	3	1.3468	795	579					52847	58022
P17302	GJA1	sp|P17302|CXA1_HUMAN Gap junction alpha-1 protein OS=Homo sapiens OX=9606 GN=GJA1 PE=1 SV=2	303	1	42.2181	3.42999e-09	71.912	1	K	NYNK(1)QASEQNWANYSAEQNR	NYNK(42)QASEQNWANYSAEQNR	4	3	1.0857	799	579				11075	18395	27637
P17980	PSMC3	sp|P17980|PRS6A_HUMAN 26S proteasome regulatory subunit 6A OS=Homo sapiens OX=9606 GN=PSMC3 PE=1 SV=3	125	1	49.9604	0.0244554	49.96	1	K	CAVIK(1)TSTR	CAVIK(50)TSTR	5	2	-1.2842	808	584	12212		13561
P17980	PSMC3	sp|P17980|PRS6A_HUMAN 26S proteasome regulatory subunit 6A OS=Homo sapiens OX=9606 GN=PSMC3 PE=1 SV=3	278	0.73468	4.42328	0.0138657	60.589	1	K	DAFALAK(0.265)EK(0.735)	DAFALAK(-4.4)EK(4.4)	9	2	-0.038143	810	584		309680	334120
P17987	TCP1	sp|P17987|TCPA_HUMAN T-complex protein 1 subunit alpha OS=Homo sapiens OX=9606 GN=TCP1 PE=1 SV=1	538	0.765895	5.14758	0.00184793	42.072	1	K	LHPESK(0.766)DDK(0.234)HGSYEDAVHSGALND	LHPESK(5.1)DDK(-5.1)HGSYEDAVHSGALND	6	4	1.4463	816	585		219730	203750
P17987	TCP1	sp|P17987|TCPA_HUMAN T-complex protein 1 subunit alpha OS=Homo sapiens OX=9606 GN=TCP1 PE=1 SV=1	111	1	40.5331	0.000992881	100.84	1	K	QK(1)IHPTSVISGYR	QK(41)IHPTSVISGYR	2	3	1.1222	818	585				79584		69643
P18077	RPL35A	sp|P18077|RL35A_HUMAN 60S ribosomal protein L35a OS=Homo sapiens OX=9606 GN=RPL35A PE=1 SV=2	63	0.785863	5.64656	0.000705493	59.645	1	K	NNTVTPGGK(0.786)PNK(0.214)	NNTVTPGGK(5.6)PNK(-5.6)	9	2	1.8866	824	586				4438.5	4912.3
P18124	RPL7	sp|P18124|RL7_HUMAN 60S ribosomal protein L7 OS=Homo sapiens OX=9606 GN=RPL7 PE=1 SV=1	77	0.999989	49.6827	0.00124327	56.202	1	K	K(1)AGNFYVPAEPK	K(50)AGNFYVPAEPK(-50)	1	2	-0.60317	827	589				21890	17668
P18669;Q8N0Y7;P15259	PGAM1; PGAM4	sp|P18669|PGAM1_HUMAN Phosphoglycerate mutase 1 OS=Homo sapiens OX=9606 GN=PGAM1 PE=1 SV=2;sp|Q8N0Y7|PGAM4_HUMAN Probable phosphoglycerate mutase 4 OS=Homo sapiens OX=9606 GN=PGAM4 PE=3 SV=1;sp|P15259|PGAM2_HUMAN Phosphoglycerate mutase 2 OS=Homo sapiens O	106;106;106	1	76.7983	2.80179e-05	110.52	1	K	AETAAK(1)HGEAQVK	AETAAK(77)HGEAQVK(-77)	6	3	1.3116	839	593				26638	34466	31167
P18669;Q8N0Y7;P15259	PGAM1; PGAM4	sp|P18669|PGAM1_HUMAN Phosphoglycerate mutase 1 OS=Homo sapiens OX=9606 GN=PGAM1 PE=1 SV=2;sp|Q8N0Y7|PGAM4_HUMAN Probable phosphoglycerate mutase 4 OS=Homo sapiens OX=9606 GN=PGAM4 PE=3 SV=1;sp|P15259|PGAM2_HUMAN Phosphoglycerate mutase 2 OS=Homo sapiens O	100;100;100	0.996113	24.0867	5.43551e-05	101.45	1	K	HYGGLTGLNK(0.996)AETAAK(0.004)	HYGGLTGLNK(24)AETAAK(-24)	10	3	1.393	841	593					19831	23596
P19525	EIF2AK2	sp|P19525|E2AK2_HUMAN Interferon-induced, double-stranded RNA-activated protein kinase OS=Homo sapiens OX=9606 GN=EIF2AK2 PE=1 SV=2	408	0.739632	4.53429	0.00449524	72.042	1	K	GVDYIHSK(0.74)K(0.26)	GVDYIHSK(4.5)K(-4.5)	8	2	1.1775	852	600				18202	27402
P20700	LMNB1	sp|P20700|LMNB1_HUMAN Lamin-B1 OS=Homo sapiens OX=9606 GN=LMNB1 PE=1 SV=2	312	1	46.2059	2.13304e-08	90.156	1	K	MRIESLSSQLSNLQK(1)ESR	MRIESLSSQLSNLQK(46)ESR	15	3	0.78388	870	610					78803	80521
P20700	LMNB1	sp|P20700|LMNB1_HUMAN Lamin-B1 OS=Homo sapiens OX=9606 GN=LMNB1 PE=1 SV=2	532	1	66.9534	3.33128e-08	66.953	1	K	VILK(1)NSQGEEVAQR	VILK(67)NSQGEEVAQR	4	2	-1.7411	877	610					15987	9052.7
P20962	PTMS	sp|P20962|PTMS_HUMAN Parathymosin OS=Homo sapiens OX=9606 GN=PTMS PE=1 SV=2	92	1	58.8894	5.48166e-05	101.82	1	K	AAEEEDEADPK(1)R	AAEEEDEADPK(59)R	11	2	-0.016396	878	611		6108.8	4516.3
P21333	FLNA	sp|P21333|FLNA_HUMAN Filamin-A OS=Homo sapiens OX=9606 GN=FLNA PE=1 SV=4	1164	0.797595	5.9556	0.00125696	61.48	1	K	AHVVPCFDASK(0.202)VK(0.798)	AHVVPCFDASK(-6)VK(6)	13	3	0.77863	882	613		14094	9560.4
P21580	TNFAIP3	sp|P21580|TNAP3_HUMAN Tumor necrosis factor alpha-induced protein 3 OS=Homo sapiens OX=9606 GN=TNFAIP3 PE=1 SV=1	81	0.5	0	0.00250913	50.297	1	K	NIQATLESQK(0.5)K(0.5)	NIQATLESQK(0)K(0)	10	2	0.90864	888	615					3686.8	3937.2
P21580	TNFAIP3	sp|P21580|TNAP3_HUMAN Tumor necrosis factor alpha-induced protein 3 OS=Homo sapiens OX=9606 GN=TNFAIP3 PE=1 SV=1	82	0.5	0	0.00250913	50.297	1	K	NIQATLESQK(0.5)K(0.5)	NIQATLESQK(0)K(0)	11	2	0.90864	889	615					3686.8	3937.2
P22087	FBL	sp|P22087|FBRL_HUMAN rRNA 2'-O-methyltransferase fibrillarin OS=Homo sapiens OX=9606 GN=FBL PE=1 SV=2	121	1	45.9394	7.07329e-06	77.358	1	K	NLVPGESVYGEK(1)R	NLVPGESVYGEK(46)R	12	3	0.31673	897	620					8987.6	3709.9
P22102	GART	sp|P22102|PUR2_HUMAN Trifunctional purine biosynthetic protein adenosine-3 OS=Homo sapiens OX=9606 GN=GART PE=1 SV=1	852	1	69.9148	0.00509744	69.915	1	K	AAVAGLDK(1)AER	AAVAGLDK(70)AER	8	2	-0.32037	898	621					9476.1	16536
P23246	SFPQ	sp|P23246|SFPQ_HUMAN Splicing factor, proline- and glutamine-rich OS=Homo sapiens OX=9606 GN=SFPQ PE=1 SV=2	421	1	104.394	1.00796e-10	104.39	1	K	GIVEFASK(1)PAAR	GIVEFASK(100)PAAR	8	2	-0.11265	925	630					79989	81930
P23396	RPS3	sp|P23396|RS3_HUMAN 40S ribosomal protein S3 OS=Homo sapiens OX=9606 GN=RPS3 PE=1 SV=2	8	0.5	0	0.00528754	75.243	1	K	AVQISK(0.5)K(0.5)R	AVQISK(0)K(0)R	7	2	-0.41722	930	634				116770	97934
P23458	JAK1	sp|P23458|JAK1_HUMAN Tyrosine-protein kinase JAK1 OS=Homo sapiens OX=9606 GN=JAK1 PE=1 SV=2	249	0.997735	26.4392	0.00041966	67.464	1	K	DFLK(0.998)EFNNK(0.002)	DFLK(26)EFNNK(-26)	4	2	-2.2634	936	635				29928	32740	39953
P23528	CFL1	sp|P23528|COF1_HUMAN Cofilin-1 OS=Homo sapiens OX=9606 GN=CFL1 PE=1 SV=3	144	1	42.4461	4.06205e-06	48.892	1	K	HELQANCYEEVK(1)DR	HELQANCYEEVK(42)DR	12	3	0.78622	950	639	23020	26603	31447
P23634	ATP2B4	sp|P23634|AT2B4_HUMAN Plasma membrane calcium-transporting ATPase 4 OS=Homo sapiens OX=9606 GN=ATP2B4 PE=1 SV=2	337	0.590378	4.59777	7.10453e-12	71.471	1	K	TQDGVALEIQPLNSQEGIDNEEK(0.59)DK(0.205)K(0.205)	TQDGVALEIQPLNSQEGIDNEEK(4.6)DK(-4.6)K(-4.6)	23	4	0.34991	958	640				19082		28237
P25788	PSMA3	sp|P25788|PSA3_HUMAN Proteasome subunit alpha type-3 OS=Homo sapiens OX=9606 GN=PSMA3 PE=1 SV=2	43	0.999994	52.4707	0.00550072	54.27	1	K	CK(1)DGVVFGVEK	CK(52)DGVVFGVEK(-52)	2	2	-0.96537	982	658		7248.3	12421
P25788	PSMA3	sp|P25788|PSA3_HUMAN Proteasome subunit alpha type-3 OS=Homo sapiens OX=9606 GN=PSMA3 PE=1 SV=2	65	1	47.3492	0.00256595	87.251	1	K	LYEEGSNK(1)R	LYEEGSNK(47)R	8	2	-0.61673	986	658		13507	10900
P26038	MSN	sp|P26038|MOES_HUMAN Moesin OS=Homo sapiens OX=9606 GN=MSN PE=1 SV=3	139	0.999973	45.7281	0.00420994	66.664	1	K	YGDFNK(1)EVHK	YGDFNK(46)EVHK(-46)	6	2	0.11536	991	660	50548		56825
P26641	EEF1G	sp|P26641|EF1G_HUMAN Elongation factor 1-gamma OS=Homo sapiens OX=9606 GN=EEF1G PE=1 SV=3	401	1	134.199	4.47493e-07	134.2	1	K	K(1)LDPGSEETQTLVR	K(130)LDPGSEETQTLVR	1	3	3.1097	1000	668				12908	36776	35277
P26641	EEF1G	sp|P26641|EF1G_HUMAN Elongation factor 1-gamma OS=Homo sapiens OX=9606 GN=EEF1G PE=1 SV=3	294	1	50.8344	0.000806697	69.716	1	K	STFVLDEFK(1)R	STFVLDEFK(51)R	9	2	0.53364	1001	668				46652	56440	72766
P27694	RPA1	sp|P27694|RFA1_HUMAN Replication protein A 70 kDa DNA-binding subunit OS=Homo sapiens OX=9606 GN=RPA1 PE=1 SV=2	163	0.996748	24.8646	0.00691961	60.892	1	K	AYGASK(0.997)TFGK(0.003)	AYGASK(25)TFGK(-25)	6	2	0.51138	1008	674		17526	27373
P27708	CAD	sp|P27708|PYR1_HUMAN CAD protein OS=Homo sapiens OX=9606 GN=CAD PE=1 SV=3	1325	1	78.9316	0.00416209	78.932	1	K	NK(1)SELLPTVR	NK(79)SELLPTVR	2	2	-0.090811	1010	676					16892	36385
P29317	EPHA2	sp|P29317|EPHA2_HUMAN Ephrin type-A receptor 2 OS=Homo sapiens OX=9606 GN=EPHA2 PE=1 SV=2	617	1	74.8486	0.000203428	74.849	1	K	QK(1)VIGAGEFGEVYK	QK(75)VIGAGEFGEVYK(-75)	2	3	0.78936	1020	688				22731		28046
P29317	EPHA2	sp|P29317|EPHA2_HUMAN Ephrin type-A receptor 2 OS=Homo sapiens OX=9606 GN=EPHA2 PE=1 SV=2	583	0.999936	41.9305	0.0167572	72.492	1	K	SEQLK(1)PLK	SEQLK(42)PLK(-42)	5	2	-0.57227	1022	688					86607	121660
P29597	TYK2	sp|P29597|TYK2_HUMAN Non-receptor tyrosine-protein kinase TYK2 OS=Homo sapiens OX=9606 GN=TYK2 PE=1 SV=3	208	0.738748	4.51437	0.00130267	56.378	1	K	HGIPLEEVAK(0.261)K(0.739)	HGIPLEEVAK(-4.5)K(4.5)	11	3	1.3157	1028	691	20531	33217
P29992	GNA11	sp|P29992|GNA11_HUMAN Guanine nucleotide-binding protein subunit alpha-11 OS=Homo sapiens OX=9606 GN=GNA11 PE=1 SV=2	27	1	85.7159	0.00137159	85.716	1	K	RINAEIEK(1)QLR	RINAEIEK(86)QLR	8	3	-0.18532	1030	692				6260.4	14349
P30876	POLR2B	sp|P30876|RPB2_HUMAN DNA-directed RNA polymerase II subunit RPB2 OS=Homo sapiens OX=9606 GN=POLR2B PE=1 SV=1	1143	1	76.6045	0.00222569	76.605	1	K	NK(1)TQISLVR	NK(77)TQISLVR	2	2	-0.42053	1045	707				6810.3		12505
P31153	MAT2A	sp|P31153|METK2_HUMAN S-adenosylmethionine synthase isoform type-2 OS=Homo sapiens OX=9606 GN=MAT2A PE=1 SV=1	81	1	49.9604	0.0154392	56.378	1	K	AAVDYQK(1)VVR	AAVDYQK(50)VVR	7	2	1.3679	1048	710				21294		13178
P31689	DNAJA1	sp|P31689|DNJA1_HUMAN DnaJ homolog subfamily A member 1 OS=Homo sapiens OX=9606 GN=DNAJA1 PE=1 SV=2	66	0.998811	29.2418	0.00108993	71.066	1	K	ELYDK(0.999)GGEQAIK(0.001)	ELYDK(29)GGEQAIK(-29)	5	2	-1.1137	1054	715		10479	11603
P31689	DNAJA1	sp|P31689|DNJA1_HUMAN DnaJ homolog subfamily A member 1 OS=Homo sapiens OX=9606 GN=DNAJA1 PE=1 SV=2	136	1	90.2625	1.92588e-06	90.263	1	K	NVICDK(1)CEGR	NVICDK(90)CEGR	6	2	-1.7692	1056	715		10600	13179
P31939	ATIC	sp|P31939|PUR9_HUMAN Bifunctional purine biosynthesis protein ATIC OS=Homo sapiens OX=9606 GN=ATIC PE=1 SV=3	66	1	63.2116	0.000542262	63.212	1	K	VK(1)TLHPAVHAGILAR	VK(63)TLHPAVHAGILAR	2	4	1.3283	1060	719				37291	53939
P33527	ABCC1	sp|P33527|MRP1_HUMAN Multidrug resistance-associated protein 1 OS=Homo sapiens OX=9606 GN=ABCC1 PE=1 SV=3	498	0.722043	4.14585	0.0175448	43.168	1	K	TYQVAHMK(0.278)SK(0.722)	TYQVAHMK(-4.1)SK(4.1)	10	2	0.39488	1082	731		30638	38764
P33993	MCM7	sp|P33993|MCM7_HUMAN DNA replication licensing factor MCM7 OS=Homo sapiens OX=9606 GN=MCM7 PE=1 SV=4	28	0.787995	5.70177	9.24478e-05	62.705	1	K	FLQEFYQDDELGK(0.788)K(0.212)	FLQEFYQDDELGK(5.7)K(-5.7)	13	3	0.85999	1088	734				21258	13101	45098
P35240	NF2	sp|P35240|MERL_HUMAN Merlin OS=Homo sapiens OX=9606 GN=NF2 PE=1 SV=1	396	0.9994	32.215	1.08041e-05	78.864	1	K	AQITEEEAK(0.999)LLAQK(0.001)	AQITEEEAK(32)LLAQK(-32)	9	3	-0.2028	1102	743					14516	16177
P35244	RPA3	sp|P35244|RFA3_HUMAN Replication protein A 14 kDa subunit OS=Homo sapiens OX=9606 GN=RPA3 PE=1 SV=1	33	0.999968	44.9656	0.011027	57.032	1	K	LEK(1)IHPTGK	LEK(45)IHPTGK(-45)	3	2	-2.3873	1107	745		7505.2	20451
P35579	MYH9	sp|P35579|MYH9_HUMAN Myosin-9 OS=Homo sapiens OX=9606 GN=MYH9 PE=1 SV=4	760	1	49.9604	0.0325203	49.96	1	K	IGQSK(1)VFFR	IGQSK(50)VFFR	5	2	0.85812	1109	749				3977.3		8260.8
P36507;Q02750	MAP2K2; MAP2K1	sp|P36507|MP2K2_HUMAN Dual specificity mitogen-activated protein kinase kinase 2 OS=Homo sapiens OX=9606 GN=MAP2K2 PE=1 SV=1;sp|Q02750|MP2K1_HUMAN Dual specificity mitogen-activated protein kinase kinase 1 OS=Homo sapiens OX=9606 GN=MAP2K1 PE=1 SV=2	196;192	1	52.8374	0.00208075	52.837	1	K	DVK(1)PSNILVNSR	DVK(53)PSNILVNSR	3	2	-1.0074	1116	757					26804	31586
P36957	DLST	sp|P36957|ODO2_HUMAN Dihydrolipoyllysine-residue succinyltransferase component of 2-oxoglutarate dehydrogenase complex, mitochondrial OS=Homo sapiens OX=9606 GN=DLST PE=1 SV=4	353	1	62.9689	0.00616454	62.969	1	K	TITELGEK(1)AR	TITELGEK(63)AR	8	2	-0.47797	1129	769				61140	65509
P39023	RPL3	sp|P39023|RL3_HUMAN 60S ribosomal protein L3 OS=Homo sapiens OX=9606 GN=RPL3 PE=1 SV=2	300	1	66.0719	0.000543961	66.953	1	K	LIK(1)NNASTDYDLSDK	LIK(66)NNASTDYDLSDK(-66)	3	3	1.2309	1152	783					41206	41721
P40227	CCT6A	sp|P40227|TCPZ_HUMAN T-complex protein 1 subunit zeta OS=Homo sapiens OX=9606 GN=CCT6A PE=1 SV=3	5	0.996682	24.7765	0.00148712	53.878	1	K	AAVK(0.997)TLNPK(0.003)	AAVK(25)TLNPK(-25)	4	2	-0.27513	1158	786				90932		63829
P40227	CCT6A	sp|P40227|TCPZ_HUMAN T-complex protein 1 subunit zeta OS=Homo sapiens OX=9606 GN=CCT6A PE=1 SV=3	129	0.999999	62.2711	6.56824e-07	68.49	1	K	EK(1)ALQFLEEVK	EK(62)ALQFLEEVK(-62)	2	2	0.48727	1159	786	73399		104300
P41091;Q2VIR3	EIF2S3; EIF2S3B	sp|P41091|IF2G_HUMAN Eukaryotic translation initiation factor 2 subunit 3 OS=Homo sapiens OX=9606 GN=EIF2S3 PE=1 SV=3;sp|Q2VIR3|IF2GL_HUMAN Eukaryotic translation initiation factor 2 subunit 3B OS=Homo sapiens OX=9606 GN=EIF2S3B PE=2 SV=2	466;466	1	51.8724	0.0202607	51.872	1	K	GVTIK(1)PTVDDD	GVTIK(52)PTVDDD	5	2	1.012	1172	793					16821	20677
P41208;Q12798	CETN2; CETN1	sp|P41208|CETN2_HUMAN Centrin-2 OS=Homo sapiens OX=9606 GN=CETN2 PE=1 SV=1;sp|Q12798|CETN1_HUMAN Centrin-1 OS=Homo sapiens OX=9606 GN=CETN1 PE=1 SV=1	120;120	0.963863	14.2607	0.000118324	79.889	1	K	LFDDDETGK(0.964)ISFK(0.036)	LFDDDETGK(14)ISFK(-14)	9	2	0.34963	1175	794		10226	18269
P41250	GARS1	sp|P41250|GARS_HUMAN Glycine--tRNA ligase OS=Homo sapiens OX=9606 GN=GARS1 PE=1 SV=3	99	1	56.0908	0.0308741	56.091	1	K	AVAELK(1)AR	AVAELK(56)AR	6	2	-0.87367	1176	797				15783		16316
P43243	MATR3	sp|P43243|MATR3_HUMAN Matrin-3 OS=Homo sapiens OX=9606 GN=MATR3 PE=1 SV=2	181	1	51.4564	0.0238776	73.637	1	K	DDWEEK(1)R	DDWEEK(51)R	6	2	-0.018634	1194	811				11544		13618
P43243	MATR3	sp|P43243|MATR3_HUMAN Matrin-3 OS=Homo sapiens OX=9606 GN=MATR3 PE=1 SV=2	555	1	89.1229	0.00510889	89.123	1	K	K(1)ALWFQGR	K(89)ALWFQGR	1	2	-1.1559	1197	811				4751.9		15202
P45974	USP5	sp|P45974|UBP5_HUMAN Ubiquitin carboxyl-terminal hydrolase 5 OS=Homo sapiens OX=9606 GN=USP5 PE=1 SV=2	476	0.963563	14.2234	0.010598	67.903	1	K	CLATEK(0.964)VK(0.036)	CLATEK(14)VK(-14)	6	2	0.84936	1208	819	28363	21261
P46063	RECQL	sp|P46063|RECQ1_HUMAN ATP-dependent DNA helicase Q1 OS=Homo sapiens OX=9606 GN=RECQL PE=1 SV=3	242	1	46.8021	0.0202113	49.406	1	K	ALGILK(1)R	ALGILK(47)R	6	2	-0.16138	1217	822					7181.6	11531
P46063	RECQL	sp|P46063|RECQ1_HUMAN ATP-dependent DNA helicase Q1 OS=Homo sapiens OX=9606 GN=RECQL PE=1 SV=3	38	0.742828	4.60664	0.0118686	58.286	1	K	QQELIQK(0.743)K(0.257)	QQELIQK(4.6)K(-4.6)	7	2	0.37677	1218	822					134100	131510
P46781	RPS9	sp|P46781|RS9_HUMAN 40S ribosomal protein S9 OS=Homo sapiens OX=9606 GN=RPS9 PE=1 SV=3	11	1	53.6792	0.0112026	53.878	1	K	K(1)TYVTPR	K(54)TYVTPR	1	2	-2.2077	1229	833		6376.5	9987.4
P46781	RPS9	sp|P46781|RS9_HUMAN 40S ribosomal protein S9 OS=Homo sapiens OX=9606 GN=RPS9 PE=1 SV=3	155	1	45.9394	0.000104289	45.939	1	K	LDSQK(1)HIDFSLR	LDSQK(46)HIDFSLR	5	3	1.8236	1230	833				32420		62443
P46821	MAP1B	sp|P46821|MAP1B_HUMAN Microtubule-associated protein 1B OS=Homo sapiens OX=9606 GN=MAP1B PE=1 SV=2	1908	1	57.0031	0.00016987	83.775	1	K	TSDVGGYYYEK(1)IER	TSDVGGYYYEK(57)IER	11	2	0.52478	1235	836		23954	9706.7
P46934	NEDD4	sp|P46934|NEDD4_HUMAN E3 ubiquitin-protein ligase NEDD4 OS=Homo sapiens OX=9606 GN=NEDD4 PE=1 SV=4	874	1	49.0582	0.0422365	58.687	1	K	LK(1)IPAHLR	LK(49)IPAHLR	2	2	0.73508	1237	837					16200	20499
P49207	RPL34	sp|P49207|RL34_HUMAN 60S ribosomal protein L34 OS=Homo sapiens OX=9606 GN=RPL34 PE=1 SV=3	36	0.5	0	0.00754733	49.325	1	K	IVYLYTK(0.5)K(0.5)	IVYLYTK(0)K(0)	7	2	-0.33565	1250	859		14446	9807.9
P49207	RPL34	sp|P49207|RL34_HUMAN 60S ribosomal protein L34 OS=Homo sapiens OX=9606 GN=RPL34 PE=1 SV=3	37	0.5	0	0.00754733	49.325	1	K	IVYLYTK(0.5)K(0.5)	IVYLYTK(0)K(0)	8	2	-0.33565	1251	859		14446	9807.9
P49257	LMAN1	sp|P49257|LMAN1_HUMAN Protein ERGIC-53 OS=Homo sapiens OX=9606 GN=LMAN1 PE=1 SV=2	346	1	72.3651	2.11136e-05	72.365	1	K	IHLEIK(1)QLNR	IHLEIK(72)QLNR	6	2	0.38988	1253	860	5172.2		7860
P49327	FASN	sp|P49327|FAS_HUMAN Fatty acid synthase OS=Homo sapiens OX=9606 GN=FASN PE=1 SV=3	1927	1	65.1561	0.010334	65.156	1	K	TGYQAK(1)QVR	TGYQAK(65)QVR	6	2	-1.3759	1257	863				12742		15779
P49588	AARS1	sp|P49588|SYAC_HUMAN Alanine--tRNA ligase, cytoplasmic OS=Homo sapiens OX=9606 GN=AARS1 PE=1 SV=2	762	1	68.4904	3.65343e-05	79.311	1	K	IVAVTGAEAQK(1)ALR	IVAVTGAEAQK(68)ALR	11	3	0.12159	1270	869				1862		5921.4
P49720	PSMB3	sp|P49720|PSB3_HUMAN Proteasome subunit beta type-3 OS=Homo sapiens OX=9606 GN=PSMB3 PE=1 SV=2	77	1	49.1598	0.0122545	59.645	1	K	LNLYELK(1)EGR	LNLYELK(49)EGR	7	2	0.32902	1274	873				17192	23145	29948
P50750	CDK9	sp|P50750|CDK9_HUMAN Cyclin-dependent kinase 9 OS=Homo sapiens OX=9606 GN=CDK9 PE=1 SV=3	178	1	68.4904	0.00132508	68.49	1	K	AFSLAK(1)NSQPNR	AFSLAK(68)NSQPNR	6	2	0.73857	1292	897					3609.5	9767.5
P50991	CCT4	sp|P50991|TCPD_HUMAN T-complex protein 1 subunit delta OS=Homo sapiens OX=9606 GN=CCT4 PE=1 SV=4	126	0.999949	42.9386	1.14211e-06	45.654	1	K	LLQK(1)GIHPTIISESFQK	LLQK(43)GIHPTIISESFQK(-43)	4	3	0.027514	1304	902				32138	38335
P51114;P51116	FXR1; FXR2	sp|P51114|FXR1_HUMAN RNA-binding protein FXR1 OS=Homo sapiens OX=9606 GN=FXR1 PE=1 SV=3;sp|P51116|FXR2_HUMAN RNA-binding protein FXR2 OS=Homo sapiens OX=9606 GN=FXR2 PE=1 SV=2	310;320	1	79.8893	9.59529e-06	79.889	1	K	VIQEIVDK(1)SGVVR	VIQEIVDK(80)SGVVR	8	2	1.7451	1307	904					8127.8	16416
P51178	PLCD1	sp|P51178|PLCD1_HUMAN 1-phosphatidylinositol 4,5-bisphosphate phosphodiesterase delta-1 OS=Homo sapiens OX=9606 GN=PLCD1 PE=1 SV=2	86	1	48.1575	0.0216648	51.864	1	K	TEGLEK(1)FAR	TEGLEK(48)FAR	6	2	1.5144	1315	909				14833	18836	18960
P51648	ALDH3A2	sp|P51648|AL3A2_HUMAN Aldehyde dehydrogenase family 3 member A2 OS=Homo sapiens OX=9606 GN=ALDH3A2 PE=1 SV=1	357	0.999997	55.3434	2.62106e-05	55.604	1	K	EK(1)PLALYVFSHNHK	EK(55)PLALYVFSHNHK(-55)	2	3	0.21082	1320	917					19710	28011
P51665	PSMD7	sp|P51665|PSMD7_HUMAN 26S proteasome non-ATPase regulatory subunit 7 OS=Homo sapiens OX=9606 GN=PSMD7 PE=1 SV=2	180	1	60	0.00454134	60	1	K	DIK(1)DTTVGTLSQR	DIK(60)DTTVGTLSQR	3	2	1.5148	1321	919	13564		20596
P52209	PGD	sp|P52209|6PGD_HUMAN 6-phosphogluconate dehydrogenase, decarboxylating OS=Homo sapiens OX=9606 GN=PGD PE=1 SV=3	59	0.998733	28.9656	0.000955835	50.116	1	K	VVGAQSLK(0.999)EMVSK(0.001)	VVGAQSLK(29)EMVSK(-29)	8	2	-0.95145	1338	931		16346	7537.3
P52272	HNRNPM	sp|P52272|HNRPM_HUMAN Heterogeneous nuclear ribonucleoprotein M OS=Homo sapiens OX=9606 GN=HNRNPM PE=1 SV=3	88	0.991861	20.8588	0.0150124	52.591	1	K	WQSLK(0.992)DLVK(0.008)	WQSLK(21)DLVK(-21)	5	2	-0.4087	1348	932					32856	60985
P52565	ARHGDIA	sp|P52565|GDIR1_HUMAN Rho GDP-dissociation inhibitor 1 OS=Homo sapiens OX=9606 GN=ARHGDIA PE=1 SV=3	52	1	47.3492	0.0366562	51.43	1	K	YK(1)EALLGR	YK(47)EALLGR	2	2	1.9268	1349	933				6753.7		10763
P52597	HNRNPF	sp|P52597|HNRPF_HUMAN Heterogeneous nuclear ribonucleoprotein F OS=Homo sapiens OX=9606 GN=HNRNPF PE=1 SV=3	185	1	72.922	6.94392e-08	78.043	1	K	YIEVFK(1)SSQEEVR	YIEVFK(73)SSQEEVR	6	3	-0.57723	1353	935					11194	16645
P53618	COPB1	sp|P53618|COPB_HUMAN Coatomer subunit beta OS=Homo sapiens OX=9606 GN=COPB1 PE=1 SV=3	712	0.788958	5.72684	0.00221022	50.297	1	K	EAADPLASK(0.789)LNK(0.211)	EAADPLASK(5.7)LNK(-5.7)	9	2	-0.7555	1364	951				14415	21255
P53618	COPB1	sp|P53618|COPB_HUMAN Coatomer subunit beta OS=Homo sapiens OX=9606 GN=COPB1 PE=1 SV=3	703	0.999995	52.9537	0.0104105	53.517	1	K	K(1)EAADPLASK	K(53)EAADPLASK(-53)	1	2	-0.20089	1366	951					12268	18646
P53621	COPA	sp|P53621|COPA_HUMAN Coatomer subunit alpha OS=Homo sapiens OX=9606 GN=COPA PE=1 SV=2	827	0.5	0	5.77891e-07	83.438	1	K	GFFEGTIASK(0.5)GK(0.5)	GFFEGTIASK(0)GK(0)	12	2	1.1891	1368	952				87017	84845
P53621	COPA	sp|P53621|COPA_HUMAN Coatomer subunit alpha OS=Homo sapiens OX=9606 GN=COPA PE=1 SV=2	271	1	51.531	0.000171563	51.531	1	K	QELILSNSEDK(1)SIR	QELILSNSEDK(52)SIR	11	3	-0.34912	1369	952				10193	8282.4
P54577	YARS1	sp|P54577|SYYC_HUMAN Tyrosine--tRNA ligase, cytoplasmic OS=Homo sapiens OX=9606 GN=YARS1 PE=1 SV=4	206	1	56.3783	0.00323968	62.969	1	K	YLPALGYSK(1)R	YLPALGYSK(56)R	9	2	0.18057	1388	960				19079	21242
P54725	RAD23A	sp|P54725|RD23A_HUMAN UV excision repair protein RAD23 homolog A OS=Homo sapiens OX=9606 GN=RAD23A PE=1 SV=1	80	0.734798	4.42592	0.00379991	68.49	1	K	NFVVVMVTK(0.265)TK(0.735)	NFVVVMVTK(-4.4)TK(4.4)	11	2	0.89966	1394	962					23597	26508
P54727	RAD23B	sp|P54727|RD23B_HUMAN UV excision repair protein RAD23 homolog B OS=Homo sapiens OX=9606 GN=RAD23B PE=1 SV=1	63	0.996617	27.702	5.40934e-11	90.156	1	K	ILNDDTALK(0.002)EYK(0.997)IDEK(0.002)	ILNDDTALK(-28)EYK(28)IDEK(-28)	12	3	1.3012	1399	963					50694	61339
P55072	VCP	sp|P55072|TERA_HUMAN Transitional endoplasmic reticulum ATPase OS=Homo sapiens OX=9606 GN=VCP PE=1 SV=4	60	0.99415	25.3134	0.015974	86.205	1	K	GDTVLLK(0.994)GK(0.003)K(0.003)	GDTVLLK(25)GK(-25)K(-25)	7	2	0.15084	1429	969	33859	37237
P55072	VCP	sp|P55072|TERA_HUMAN Transitional endoplasmic reticulum ATPase OS=Homo sapiens OX=9606 GN=VCP PE=1 SV=4	288	0.999848	38.1923	0.0204382	58.426	1	K	K(1)AFEEAEK	K(38)AFEEAEK(-38)	1	2	0.68641	1431	969				33632	24064
P55209	NAP1L1	sp|P55209|NP1L1_HUMAN Nucleosome assembly protein 1-like 1 OS=Homo sapiens OX=9606 GN=NAP1L1 PE=1 SV=1	82	0.996821	24.9629	0.017746	53.878	1	K	VNALK(0.997)NLQVK(0.003)	VNALK(25)NLQVK(-25)	5	2	0.78922	1443	974	13191		13670
P58511	SMIM11	sp|P58511|SIM11_HUMAN Small integral membrane protein 11 OS=Homo sapiens OX=9606 GN=SMIM11 PE=1 SV=1	41	0.994979	22.9701	0.0010234	43.306	1	K	LEAK(0.995)QQK(0.005)LEAER	LEAK(23)QQK(-23)LEAER	4	3	0.53837	1461	995	7166.3		6574.3
P60059	SEC61G	sp|P60059|SC61G_HUMAN Protein transport protein Sec61 subunit gamma OS=Homo sapiens OX=9606 GN=SEC61G PE=1 SV=1	16	1	45.4892	0.0166523	62.88	1	K	QFVK(1)DSIR	QFVK(45)DSIR	4	2	-0.11968	1463	999				17398		23105
P60174	TPI1	sp|P60174|TPIS_HUMAN Triosephosphate isomerase OS=Homo sapiens OX=9606 GN=TPI1 PE=1 SV=4	156	0.987808	19.0859	0.0103581	53.517	1	K	VIADNVK(0.988)DWSK(0.012)	VIADNVK(19)DWSK(-19)	7	3	0.37826	1466	1000	35905		27798
P60709;P63261;P62736;P63267	ACTB; ACTG1; ACTA2	sp|P60709|ACTB_HUMAN Actin, cytoplasmic 1 OS=Homo sapiens OX=9606 GN=ACTB PE=1 SV=1;sp|P63261|ACTG_HUMAN Actin, cytoplasmic 2 OS=Homo sapiens OX=9606 GN=ACTG1 PE=1 SV=1;sp|P62736|ACTA_HUMAN Actin, aortic smooth muscle OS=Homo sapiens OX=9606 GN=ACTA2 PE=1	315;315;317;316	1	81.2302	1.47629e-05	83.214	1	K	MQK(1)EITALAPSTMK	MQK(81)EITALAPSTMK(-81)	3	3	0.80475	1480	1005;1072				50210	44841
P60866	RPS20	sp|P60866|RS20_HUMAN 40S ribosomal protein S20 OS=Homo sapiens OX=9606 GN=RPS20 PE=1 SV=1	75	0.999941	42.2961	0.00324108	47.57	1	K	KTPCGEGSK(1)TWDR	K(-42)TPCGEGSK(42)TWDR	9	3	0.96743	1487	1008				8412	2846.7
P61247	RPS3A	sp|P61247|RS3A_HUMAN 40S ribosomal protein S3a OS=Homo sapiens OX=9606 GN=RPS3A PE=1 SV=2	56	0.99994	42.2539	0.000655192	61.577	1	K	TQGTK(1)IASDGLK	TQGTK(42)IASDGLK(-42)	5	2	0.82311	1519	1028				42735	39963	37338
P61313	RPL15	sp|P61313|RL15_HUMAN 60S ribosomal protein L15 OS=Homo sapiens OX=9606 GN=RPL15 PE=1 SV=2	56	1	49.3252	0.0148917	58.286	1	K	AK(1)QGYVIYR	AK(49)QGYVIYR	2	2	1.0583	1521	1031					7416.9	10552
P61956	SUMO2	sp|P61956|SUMO2_HUMAN Small ubiquitin-related modifier 2 OS=Homo sapiens OX=9606 GN=SUMO2 PE=1 SV=3	7	0.996336	24.3563	0.00116773	78.932	1	K	ADEK(0.004)PK(0.996)EGVK	ADEK(-24)PK(24)EGVK(-50)	6	2	-0.70434	1531	1040				65478	50631	93879
P61956;P55854	SUMO2; SUMO3	sp|P61956|SUMO2_HUMAN Small ubiquitin-related modifier 2 OS=Homo sapiens OX=9606 GN=SUMO2 PE=1 SV=3;sp|P55854|SUMO3_HUMAN Small ubiquitin-related modifier 3 OS=Homo sapiens OX=9606 GN=SUMO3 PE=1 SV=2	45;44	1	48.1575	0.0026851	79.809	1	K	LMK(1)AYCER	LMK(48)AYCER	3	2	0.99442	1533	1040				28739	31142
P61970	NUTF2	sp|P61970|NTF2_HUMAN Nuclear transport factor 2 OS=Homo sapiens OX=9606 GN=NUTF2 PE=1 SV=1	55	0.999966	44.6901	0.000667413	62.454	1	K	AAIVEK(1)LSSLPFQK	AAIVEK(45)LSSLPFQK(-45)	6	2	-0.023196	1536	1042		19171	10137
P61978	HNRNPK	sp|P61978|HNRPK_HUMAN Heterogeneous nuclear ribonucleoprotein K OS=Homo sapiens OX=9606 GN=HNRNPK PE=1 SV=1	219	1	54.5835	9.88123e-05	65.879	1	K	IILDLISESPIK(1)GR	IILDLISESPIK(55)GR	12	3	0.033845	1538	1043				42404		91982
P61978	HNRNPK	sp|P61978|HNRPK_HUMAN Heterogeneous nuclear ribonucleoprotein K OS=Homo sapiens OX=9606 GN=HNRNPK PE=1 SV=1	163	0.771712	5.28972	3.7404e-05	56.938	1	K	LLIHQSLAGGIIGVK(0.772)GAK(0.228)	LLIHQSLAGGIIGVK(5.3)GAK(-5.3)	15	3	1.4265	1541	1043				72971	121960	154700
P61978	HNRNPK	sp|P61978|HNRPK_HUMAN Heterogeneous nuclear ribonucleoprotein K OS=Homo sapiens OX=9606 GN=HNRNPK PE=1 SV=1	198	1	44.8204	0.0129998	58.916	1	K	VVLIGGK(1)PDR	VVLIGGK(45)PDR	7	2	1.3212	1544	1043					45505	45998
P62081	RPS7	sp|P62081|RS7_HUMAN 40S ribosomal protein S7 OS=Homo sapiens OX=9606 GN=RPS7 PE=1 SV=1	85	0.997124	25.3992	5.74517e-07	127.94	1	K	ELEK(0.997)K(0.003)FSGK	ELEK(25)K(-25)FSGK(-78)	4	2	-0.86073	1548	1046		104300	82371
P62191	PSMC1	sp|P62191|PRS4_HUMAN 26S proteasome regulatory subunit 4 OS=Homo sapiens OX=9606 GN=PSMC1 PE=1 SV=1	265	1	43.7342	0.031455	50.834	1	K	YLGDGPK(1)LVR	YLGDGPK(44)LVR	7	2	0.071859	1559	1047				8519.8	11733
P62244	RPS15A	sp|P62244|RS15A_HUMAN 40S ribosomal protein S15a OS=Homo sapiens OX=9606 GN=RPS15A PE=1 SV=2	84	0.998935	29.7219	0.00750185	65.933	1	K	FDVQLK(0.999)DLEK(0.001)	FDVQLK(30)DLEK(-30)	6	2	0.47338	1563	1050				24463	21748	44436
P62253	UBE2G1	sp|P62253|UB2G1_HUMAN Ubiquitin-conjugating enzyme E2 G1 OS=Homo sapiens OX=9606 GN=UBE2G1 PE=1 SV=3	163	1	65.1561	0.0108086	65.156	1	K	K(1)SQETAFE	K(65)SQETAFE	1	2	-1.064	1565	1052	28586	60898
P62701	RPS4X	sp|P62701|RS4X_HUMAN 40S ribosomal protein S4, X isoform OS=Homo sapiens OX=9606 GN=RPS4X PE=1 SV=2	128	0.999994	52.0553	0.00173886	58.286	1	K	K(1)IFVGTK	K(52)IFVGTK(-52)	1	2	-0.42782	1594	1070		9997.1	20404
P62736;P63267	ACTA2; ACTG2	sp|P62736|ACTA_HUMAN Actin, aortic smooth muscle OS=Homo sapiens OX=9606 GN=ACTA2 PE=1 SV=1;sp|P63267|ACTH_HUMAN Actin, gamma-enteric smooth muscle OS=Homo sapiens OX=9606 GN=ACTG2 PE=1 SV=1	293;292	1	101.801	1.56609e-38	101.8	1	K	K(1)DLYANNVLSGGTTMYPGIADR	K(100)DLYANNVLSGGTTMYPGIADR	1	3	0.72063	1600	1072				37216		28636
P62736;P63267	ACTA2; ACTG2	sp|P62736|ACTA_HUMAN Actin, aortic smooth muscle OS=Homo sapiens OX=9606 GN=ACTA2 PE=1 SV=1;sp|P63267|ACTH_HUMAN Actin, gamma-enteric smooth muscle OS=Homo sapiens OX=9606 GN=ACTG2 PE=1 SV=1	115;114	1	62.454	1.08951e-13	118.26	1	K	VAPEEHPTLLTEAPLNPK(1)ANR	VAPEEHPTLLTEAPLNPK(62)ANR	18	4	1.9272	1601	1072				92531	232740	304320
P62750	RPL23A	sp|P62750|RL23A_HUMAN 60S ribosomal protein L23a OS=Homo sapiens OX=9606 GN=RPL23A PE=1 SV=1	115	0.999992	50.8344	0.0107143	50.834	1	K	K(1)LYDIDVAK	K(51)LYDIDVAK(-51)	1	2	-1.3731	1603	1074	48122		57706
P62753	RPS6	sp|P62753|RS6_HUMAN 40S ribosomal protein S6 OS=Homo sapiens OX=9606 GN=RPS6 PE=1 SV=1	79	1	56.2022	0.000582373	56.202	1	K	LLLSK(1)GHSCYRPR	LLLSK(56)GHSCYRPR	5	3	-0.12058	1604	1075		2976.7	6858.8
P62820	RAB1A	sp|P62820|RAB1A_HUMAN Ras-related protein Rab-1A OS=Homo sapiens OX=9606 GN=RAB1A PE=1 SV=3	187	0.944502	12.3093	1.71208e-05	65.173	1	K	MGPGATAGGAEK(0.945)SNVK(0.055)	MGPGATAGGAEK(12)SNVK(-12)	12	2	-0.014126	1612	1078		43051	32972
P62820;Q9H0U4	RAB1A; RAB1B	sp|P62820|RAB1A_HUMAN Ras-related protein Rab-1A OS=Homo sapiens OX=9606 GN=RAB1A PE=1 SV=3;sp|Q9H0U4|RAB1B_HUMAN Ras-related protein Rab-1B OS=Homo sapiens OX=9606 GN=RAB1B PE=1 SV=1	119;116	0.999997	55.2001	3.00707e-05	85.821	1	K	YASENVNK(1)LLVGNK	YASENVNK(55)LLVGNK(-55)	8	2	1.7411	1614	1078;2240				16667	21485	31771
P62841	RPS15	sp|P62841|RS15_HUMAN 40S ribosomal protein S15 OS=Homo sapiens OX=9606 GN=RPS15 PE=1 SV=2	7	0.5	0	0.0159526	49.058	1	K	AEVEQK(0.5)K(0.5)	AEVEQK(0)K(0)	6	2	0.47468	1622	1081		23389	29973
P62861	FAU	sp|P62861|RS30_HUMAN FAU ubiquitin-like and ribosomal protein S30 OS=Homo sapiens OX=9606 GN=FAU PE=1 SV=2	125	0.729623	4.31129	0.000100744	76.572	1	K	FVNVVPTFGK(0.73)K(0.27)	FVNVVPTFGK(4.3)K(-4.3)	10	2	0.64824	1626	1085				6247.4		9123.8
P62888	RPL30	sp|P62888|RL30_HUMAN 60S ribosomal protein L30 OS=Homo sapiens OX=9606 GN=RPL30 PE=1 SV=2	8	0.924467	10.8775	0.00272565	51.531	1	K	TK(0.924)K(0.076)SLESINSR	TK(11)K(-11)SLESINSR	2	3	-0.46849	1632	1088	11642		18841
P62913	RPL11	sp|P62913|RL11_HUMAN 60S ribosomal protein L11 OS=Homo sapiens OX=9606 GN=RPL11 PE=1 SV=2	38	1	87.9008	2.06464e-06	88.42	1	K	AAK(1)VLEQLTGQTPVFSK	AAK(88)VLEQLTGQTPVFSK(-88)	3	3	0.80809	1635	1092					61462	96051
P62937	PPIA	sp|P62937|PPIA_HUMAN Peptidyl-prolyl cis-trans isomerase A OS=Homo sapiens OX=9606 GN=PPIA PE=1 SV=2	155	1	62.2711	0.000848495	62.271	1	K	K(1)ITIADCGQLE	K(62)ITIADCGQLE	1	2	1.0799	1644	1094				23872	8141.2
Q15836;P63027	VAMP3; VAMP2	sp|Q15836|VAMP3_HUMAN Vesicle-associated membrane protein 3 OS=Homo sapiens OX=9606 GN=VAMP3 PE=1 SV=3;sp|P63027|VAMP2_HUMAN Vesicle-associated membrane protein 2 OS=Homo sapiens OX=9606 GN=VAMP2 PE=1 SV=3	66;83	0.783371	5.58252	4.92328e-06	78.888	1	K	ADALQAGASQFETSAAK(0.783)LK(0.217)R	ADALQAGASQFETSAAK(5.6)LK(-5.6)R	17	3	0.58208	1660	1100					24874	29643
P63104	YWHAZ	sp|P63104|1433Z_HUMAN 14-3-3 protein zeta/delta OS=Homo sapiens OX=9606 GN=YWHAZ PE=1 SV=1	74	0.499995	0	4.2574e-10	83.214	1	K	VVSSIEQKTEGAEK(0.5)K(0.5)	VVSSIEQK(-47)TEGAEK(0)K(0)	14	3	-0.19017	1669	1103	97215	97685
P63104	YWHAZ	sp|P63104|1433Z_HUMAN 14-3-3 protein zeta/delta OS=Homo sapiens OX=9606 GN=YWHAZ PE=1 SV=1	75	0.499995	0	4.2574e-10	83.214	1	K	VVSSIEQKTEGAEK(0.5)K(0.5)	VVSSIEQK(-47)TEGAEK(0)K(0)	15	3	-0.19017	1670	1103	97215	97685
P63151	PPP2R2A	sp|P63151|2ABA_HUMAN Serine/threonine-protein phosphatase 2A 55 kDa regulatory subunit B alpha isoform OS=Homo sapiens OX=9606 GN=PPP2R2A PE=1 SV=1	387	1	60	0.000543189	60	1	K	DITLEASRENNK(1)PR	DITLEASRENNK(60)PR	12	3	-0.45825	1673	1104		21165	13673
P63165;G2XKQ0	SUMO1; SUMO1P1	sp|P63165|SUMO1_HUMAN Small ubiquitin-related modifier 1 OS=Homo sapiens OX=9606 GN=SUMO1 PE=1 SV=1;sp|G2XKQ0|SUMO5_HUMAN Small ubiquitin-related modifier 5 OS=Homo sapiens OX=9606 GN=SUMO1P1 PE=1 SV=2	37;37	0.916179	10.3863	8.51091e-06	69.276	1	K	VIGQDSSEIHFK(0.916)VK(0.084)	VIGQDSSEIHFK(10)VK(-10)	12	3	0.025348	1677	1105				71759		98502
P63241;Q9GZV4;Q6IS14	EIF5A; EIF5A2	sp|P63241|IF5A1_HUMAN Eukaryotic translation initiation factor 5A-1 OS=Homo sapiens OX=9606 GN=EIF5A PE=1 SV=2;sp|Q9GZV4|IF5A2_HUMAN Eukaryotic translation initiation factor 5A-2 OS=Homo sapiens OX=9606 GN=EIF5A2 PE=1 SV=3;sp|Q6IS14|IF5AL_HUMAN Eukaryotic	68;68;68	0.5	0	0.00037913	65.933	1	K	VHLVGIDIFTGK(0.5)K(0.5)	VHLVGIDIFTGK(0)K(0)	13	3	0.11868	1689	1110					22130	19899
P63241;Q9GZV4;Q6IS14	EIF5A; EIF5A2	sp|P63241|IF5A1_HUMAN Eukaryotic translation initiation factor 5A-1 OS=Homo sapiens OX=9606 GN=EIF5A PE=1 SV=2;sp|Q9GZV4|IF5A2_HUMAN Eukaryotic translation initiation factor 5A-2 OS=Homo sapiens OX=9606 GN=EIF5A2 PE=1 SV=3;sp|Q6IS14|IF5AL_HUMAN Eukaryotic	67;67;67	0.5	0	0.00037913	65.933	1	K	VHLVGIDIFTGK(0.5)K(0.5)	VHLVGIDIFTGK(0)K(0)	12	3	0.11868	1691	1110					22130	19899
P63244	RACK1	sp|P63244|RACK1_HUMAN Receptor of activated protein C kinase 1 OS=Homo sapiens OX=9606 GN=RACK1 PE=1 SV=3	183	0.824233	6.71113	0.00418349	74.486	1	K	VWNLANCK(0.824)LK(0.176)	VWNLANCK(6.7)LK(-6.7)	8	2	-0.060559	1693	1111				14831	10490	21580
P63244	RACK1	sp|P63244|RACK1_HUMAN Receptor of activated protein C kinase 1 OS=Homo sapiens OX=9606 GN=RACK1 PE=1 SV=3	185	0.5	0	0.010844	74.486	1	K	VWNLANCK(0.5)LK(0.5)	VWNLANCK(0)LK(0)	10	2	2.6659	1695	1111					10490	21580
P67936	TPM4	sp|P67936|TPM4_HUMAN Tropomyosin alpha-4 chain OS=Homo sapiens OX=9606 GN=TPM4 PE=1 SV=3	215	1	80.7466	0.000249361	86.243	1	K	LEK(1)TIDDLEEK	LEK(81)TIDDLEEK(-81)	3	2	0.5254	1699	1114				15116	21054	15037
P68104;Q5VTE0	EEF1A1; EEF1A1P5	sp|P68104|EF1A1_HUMAN Elongation factor 1-alpha 1 OS=Homo sapiens OX=9606 GN=EEF1A1 PE=1 SV=1;sp|Q5VTE0|EF1A3_HUMAN Putative elongation factor 1-alpha-like 3 OS=Homo sapiens OX=9606 GN=EEF1A1P5 PE=5 SV=1	179;179	0.618852	2.10492	0.0214999	51.43	1	K	EVSTYIK(0.619)K(0.381)	EVSTYIK(2.1)K(-2.1)	7	2	0.59018	1701	1116				206980		228040
P68104;Q5VTE0	EEF1A1; EEF1A1P5	sp|P68104|EF1A1_HUMAN Elongation factor 1-alpha 1 OS=Homo sapiens OX=9606 GN=EEF1A1 PE=1 SV=1;sp|Q5VTE0|EF1A3_HUMAN Putative elongation factor 1-alpha-like 3 OS=Homo sapiens OX=9606 GN=EEF1A1P5 PE=5 SV=1	392;392	0.978838	16.6596	0.00708484	61.48	1	K	KLEDGPK(0.979)FLK(0.021)	K(-44)LEDGPK(17)FLK(-17)	7	3	0.026348	1703	1116				135450	149010
P68431;Q71DI3;Q16695;Q5TEC6	H3C1; H3C15; H3-4	sp|P68431|H31_HUMAN Histone H3.1 OS=Homo sapiens OX=9606 GN=H3C1 PE=1 SV=2;sp|Q71DI3|H32_HUMAN Histone H3.2 OS=Homo sapiens OX=9606 GN=H3C15 PE=1 SV=3;sp|Q16695|H31T_HUMAN Histone H3.1t OS=Homo sapiens OX=9606 GN=H3-4 PE=1 SV=3;sp|Q5TEC6|H37_HUMAN Histone	37;37;37;37	0.96222	14.0602	0.00126338	65.933	1	K	SAPATGGVK(0.962)K(0.038)PHR	SAPATGGVK(14)K(-14)PHR	9	3	-0.12557	1724	1121;1537	231750	72915
P78552	IL13RA1	sp|P78552|I13R1_HUMAN Interleukin-13 receptor subunit alpha-1 OS=Homo sapiens OX=9606 GN=IL13RA1 PE=1 SV=1	407	0.939962	11.9468	0.0217554	49.96	1	K	YDIYEK(0.94)QTK(0.06)	YDIYEK(12)QTK(-12)	6	2	1.3091	1750	1136				6582.5		9595.4
Q00610;P53675	CLTC; CLTCL1	sp|Q00610|CLH1_HUMAN Clathrin heavy chain 1 OS=Homo sapiens OX=9606 GN=CLTC PE=1 SV=5;sp|P53675|CLH2_HUMAN Clathrin heavy chain 2 OS=Homo sapiens OX=9606 GN=CLTCL1 PE=1 SV=2	911;911	1	48.3632	6.12297e-05	48.363	1	K	YCEK(1)RDPHLACVAYER	YCEK(48)RDPHLACVAYER	4	4	1.8991	1783	1161	20262		34363
Q00765	REEP5	sp|Q00765|REEP5_HUMAN Receptor expression-enhancing protein 5 OS=Homo sapiens OX=9606 GN=REEP5 PE=1 SV=3	186	0.872608	8.35679	0.000140097	94.804	1	K	ATVNLLGEEK(0.873)K(0.127)ST	ATVNLLGEEK(8.4)K(-8.4)ST	10	2	0.23499	1789	1164				14454	9633.2
Q00839	HNRNPU	sp|Q00839|HNRPU_HUMAN Heterogeneous nuclear ribonucleoprotein U OS=Homo sapiens OX=9606 GN=HNRNPU PE=1 SV=6	565	1	129.687	7.07778e-09	129.69	1	K	APQCLGK(1)FIEIAAR	APQCLGK(130)FIEIAAR	7	3	0.17702	1792	1165				62724	112990	188890
Q00839	HNRNPU	sp|Q00839|HNRPU_HUMAN Heterogeneous nuclear ribonucleoprotein U OS=Homo sapiens OX=9606 GN=HNRNPU PE=1 SV=6	602	1	66.9014	0.00573021	67.903	1	K	K(1)AVVVCPK	K(67)AVVVCPK(-67)	1	2	-0.0082084	1795	1165				15603	18467
Q00839	HNRNPU	sp|Q00839|HNRPU_HUMAN Heterogeneous nuclear ribonucleoprotein U OS=Homo sapiens OX=9606 GN=HNRNPU PE=1 SV=6	343	1	41.0247	0.0139109	41.025	1	K	VTEK(1)IPVR	VTEK(41)IPVR	4	2	0.66363	1802	1165				23136		24917
Q02543	RPL18A	sp|Q02543|RL18A_HUMAN 60S ribosomal protein L18a OS=Homo sapiens OX=9606 GN=RPL18A PE=1 SV=2	143	0.999996	54.1495	0.00425905	59.645	1	K	RPAVK(1)QFHDSK	RPAVK(54)QFHDSK(-54)	5	3	0.38924	1822	1179		12120	14934
Q02878	RPL6	sp|Q02878|RL6_HUMAN 60S ribosomal protein L6 OS=Homo sapiens OX=9606 GN=RPL6 PE=1 SV=3	237	0.850222	7.54083	7.55217e-09	60.734	1	K	HQEGEIFDTEK(0.85)EK(0.15)YEITEQR	HQEGEIFDTEK(7.5)EK(-7.5)YEITEQR	11	4	1.3208	1824	1183				14897	15060
Q03135	CAV1	sp|Q03135|CAV1_HUMAN Caveolin-1 OS=Homo sapiens OX=9606 GN=CAV1 PE=1 SV=4	26	0.996485	24.5257	0.00285552	74.486	1	K	EQGNIYK(0.996)PNNK(0.004)	EQGNIYK(25)PNNK(-25)	7	2	-0.30857	1835	1188				14948		29629
Q03252	LMNB2	sp|Q03252|LMNB2_HUMAN Lamin-B2 OS=Homo sapiens OX=9606 GN=LMNB2 PE=1 SV=4	186	0.999999	64.3842	6.79768e-08	81.799	1	K	AQLAK(1)AEDGHAVAKK	AQLAK(64)AEDGHAVAK(-64)K(-64)	5	3	-1.1034	1842	1189				55196		121570
Q03252	LMNB2	sp|Q03252|LMNB2_HUMAN Lamin-B2 OS=Homo sapiens OX=9606 GN=LMNB2 PE=1 SV=4	290	1	65.6537	0.00018677	77.157	1	K	LDSAK(1)LSSDQNDK	LDSAK(66)LSSDQNDK(-66)	5	2	0.50772	1844	1189				15241	21187	32767
Q03519	TAP2	sp|Q03519|TAP2_HUMAN Antigen peptide transporter 2 OS=Homo sapiens OX=9606 GN=TAP2 PE=1 SV=1	245	1	115.791	2.77254e-24	115.79	1	K	QDLGFFQETK(1)TGELNSR	QDLGFFQETK(120)TGELNSR	10	3	0.99887	1852	1190				72896		113170
Q06830	PRDX1	sp|Q06830|PRDX1_HUMAN Peroxiredoxin-1 OS=Homo sapiens OX=9606 GN=PRDX1 PE=1 SV=1	35	0.729932	4.31809	0.000555665	52.591	1	K	DISLSDYK(0.73)GK(0.27)	DISLSDYK(4.3)GK(-4.3)	8	2	0.9413	1865	1206					33477	31809
Q07020	RPL18	sp|Q07020|RL18_HUMAN 60S ribosomal protein L18 OS=Homo sapiens OX=9606 GN=RPL18 PE=1 SV=2	78	1	95.656	7.73821e-05	99.589	1	K	ENK(1)TAVVVGTITDDVR	ENK(96)TAVVVGTITDDVR	3	3	0.66431	1868	1207				29134	31486	50486
Q07955	SRSF1	sp|Q07955|SRSF1_HUMAN Serine/arginine-rich splicing factor 1 OS=Homo sapiens OX=9606 GN=SRSF1 PE=1 SV=2	30	0.999999	59.0399	0.00219452	64.906	1	K	TK(1)DIEDVFYK	TK(59)DIEDVFYK(-59)	2	2	0.59161	1872	1216		114530	108470
Q08357	SLC20A2	sp|Q08357|S20A2_HUMAN Sodium-dependent phosphate transporter 2 OS=Homo sapiens OX=9606 GN=SLC20A2 PE=1 SV=1	262	0.999999	58.9156	4.52201e-06	80.379	1	K	VSDESLSK(1)VQEAESPVFK	VSDESLSK(59)VQEAESPVFK(-59)	8	3	0.61843	1876	1218				40737		35598
Q10567	AP1B1	sp|Q10567|AP1B1_HUMAN AP-1 complex subunit beta-1 OS=Homo sapiens OX=9606 GN=AP1B1 PE=1 SV=3	5	0.999992	51.1974	0.00424032	57.888	1	K	TDSK(1)YFTTTK	TDSK(51)YFTTTK(-51)	4	2	-0.029442	1893	1229				14513	8678	9741
Q12846	STX4	sp|Q12846|STX4_HUMAN Syntaxin-4 OS=Homo sapiens OX=9606 GN=STX4 PE=1 SV=2	243	1	41.3172	1.47696e-05	74.733	1	K	IEK(1)NILSSADYVER	IEK(41)NILSSADYVER	3	3	1.1796	1901	1241				15617	16067	21396
Q12905	ILF2	sp|Q12905|ILF2_HUMAN Interleukin enhancer-binding factor 2 OS=Homo sapiens OX=9606 GN=ILF2 PE=1 SV=2	59	0.999995	53.051	0.000665657	53.051	1	K	VKPAPDETSFSEALLK(1)R	VK(-53)PAPDETSFSEALLK(53)R	16	3	0.84939	1908	1248		28190	38088
Q13263	TRIM28	sp|Q13263|TIF1B_HUMAN Transcription intermediary factor 1-beta OS=Homo sapiens OX=9606 GN=TRIM28 PE=1 SV=5	254	1	69.1834	0.00738921	72.038	1	K	K(1)LLASLVK	K(69)LLASLVK(-69)	1	2	0.4266	1941	1276				13204		14742
Q13310	PABPC4	sp|Q13310|PABP4_HUMAN Polyadenylate-binding protein 4 OS=Homo sapiens OX=9606 GN=PABPC4 PE=1 SV=1	312	0.999999	62.7364	0.000267974	65.408	1	K	K(1)EFSPFGSITSAK	K(63)EFSPFGSITSAK(-63)	1	2	-0.89752	1954	1282				9588.3	22961
Q13310;Q5JQF8	PABPC4; PABPC1L2A	sp|Q13310|PABP4_HUMAN Polyadenylate-binding protein 4 OS=Homo sapiens OX=9606 GN=PABPC4 PE=1 SV=1;sp|Q5JQF8|PAP1M_HUMAN Polyadenylate-binding protein 1-like 2 OS=Homo sapiens OX=9606 GN=PABPC1L2A PE=2 SV=1	104;95	0.880899	8.69012	3.08389e-05	83.214	1	K	SGVGNVFIK(0.881)NLDK(0.119)	SGVGNVFIK(8.7)NLDK(-8.7)	9	2	-0.10664	1958	1282					7589.2	5918
Q13393	PLD1	sp|Q13393|PLD1_HUMAN Phospholipase D1 OS=Homo sapiens OX=9606 GN=PLD1 PE=1 SV=1	501	1	98.0089	0.00164815	98.009	1	K	LTDVGSVK(1)R	LTDVGSVK(98)R	8	2	0.15938	1966	1286	11482	19508	22053
Q13435	SF3B2	sp|Q13435|SF3B2_HUMAN Splicing factor 3B subunit 2 OS=Homo sapiens OX=9606 GN=SF3B2 PE=1 SV=2	543	0.998817	29.2651	0.000608516	88.181	1	K	EALQEK(0.999)EEQK(0.001)	EALQEK(29)EEQK(-29)	6	2	0.22734	1970	1290					7238.9	12829
Q13501	SQSTM1	sp|Q13501|SQSTM_HUMAN Sequestosome-1 OS=Homo sapiens OX=9606 GN=SQSTM1 PE=1 SV=1	157	1	106.971	1.20106e-19	106.97	1	K	CSVCPDYDLCSVCEGK(1)GLHR	CSVCPDYDLCSVCEGK(110)GLHR	16	4	1.8868	1978	1298					16677	42615
Q13501	SQSTM1	sp|Q13501|SQSTM_HUMAN Sequestosome-1 OS=Homo sapiens OX=9606 GN=SQSTM1 PE=1 SV=1	165	1	52.1489	2.93466e-06	52.149	1	K	GHTK(1)LAFPSPFGHLSEGFSHSR	GHTK(52)LAFPSPFGHLSEGFSHSR	4	4	1.0289	1979	1298		56442	85549
Q13616	CUL1	sp|Q13616|CUL1_HUMAN Cullin-1 OS=Homo sapiens OX=9606 GN=CUL1 PE=1 SV=2	769	1	53.0277	0.00340446	74.424	1	K	VDGEK(1)DTYSYLA	VDGEK(53)DTYSYLA	5	2	0.18646	1987	1307				153070	141900
Q14517	FAT1	sp|Q14517|FAT1_HUMAN Protocadherin Fat 1 OS=Homo sapiens OX=9606 GN=FAT1 PE=1 SV=2	4346	0.999804	37.0799	0.000499833	80.623	1	K	K(1)PLEEKPSQPYSAR	K(37)PLEEK(-37)PSQPYSAR	1	3	1.7969	2018	1351				88443		39004
Q14566	MCM6	sp|Q14566|MCM6_HUMAN DNA replication licensing factor MCM6 OS=Homo sapiens OX=9606 GN=MCM6 PE=1 SV=1	205	1	63.3015	0.0145567	63.301	1	K	FVDFQK(1)VR	FVDFQK(63)VR	6	2	1.6489	2024	1356					8982.9	6691.3
Q14596	NBR1	sp|Q14596|NBR1_HUMAN Next to BRCA1 gene 1 protein OS=Homo sapiens OX=9606 GN=NBR1 PE=1 SV=3	108	0.969537	15.0279	0.000956027	47.361	1	K	AGK(0.97)K(0.03)PLAHYSSLVR	AGK(15)K(-15)PLAHYSSLVR	3	3	2.3029	2026	1361				22499	27888	40387
Q14596	NBR1	sp|Q14596|NBR1_HUMAN Next to BRCA1 gene 1 protein OS=Homo sapiens OX=9606 GN=NBR1 PE=1 SV=3	767	1	65.4207	9.09967e-09	69.369	1	K	GAEGK(1)PGVEAGQEPAEAGER	GAEGK(65)PGVEAGQEPAEAGER	5	3	-0.19279	2027	1361					23016	48739
Q14677	CLINT1	sp|Q14677|EPN4_HUMAN Clathrin interactor 1 OS=Homo sapiens OX=9606 GN=CLINT1 PE=1 SV=1	183	0.999961	47.1416	0.0029131	48.785	1	K	SK(1)WDEEWDKNK	SK(47)WDEEWDK(-47)NK(-47)	2	3	0.60457	2032	1367		27467	39293
Q15043	SLC39A14	sp|Q15043|S39AE_HUMAN Metal cation symporter ZIP14 OS=Homo sapiens OX=9606 GN=SLC39A14 PE=1 SV=3	267	1	105.018	1.04461e-05	110.88	1	K	K(1)DQEEGVMEK	K(110)DQEEGVMEK(-110)	1	2	0.37449	2060	1396				5413.9	11948
Q15075	EEA1	sp|Q15075|EEA1_HUMAN Early endosome antigen 1 OS=Homo sapiens OX=9606 GN=EEA1 PE=1 SV=2	100	0.731303	4.34836	1.97072e-05	79.311	1	K	QEVQDLQASLK(0.731)EEK(0.269)	QEVQDLQASLK(4.3)EEK(-4.3)	11	3	1.8071	2064	1401					16700	17905
Q15154	PCM1	sp|Q15154|PCM1_HUMAN Pericentriolar material 1 protein OS=Homo sapiens OX=9606 GN=PCM1 PE=1 SV=5	738	1	72.0417	3.26033e-08	123.42	1	K	FYEAK(1)LQQQQR	FYEAK(72)LQQQQR	5	2	1.8602	2070	1407		37824	28450
Q15154	PCM1	sp|Q15154|PCM1_HUMAN Pericentriolar material 1 protein OS=Homo sapiens OX=9606 GN=PCM1 PE=1 SV=5	1197	0.920113	10.6136	1.53102e-06	97.175	1	K	NK(0.92)K(0.08)LPEEEVESSR	NK(11)K(-11)LPEEEVESSR	2	3	-1.609	2074	1407	12293	16737	27968
Q15293	RCN1	sp|Q15293|RCN1_HUMAN Reticulocalbin-1 OS=Homo sapiens OX=9606 GN=RCN1 PE=1 SV=1	176	1	52.8374	0.00485446	52.837	1	K	FK(1)AADLNGDLTATR	FK(53)AADLNGDLTATR	2	3	-0.13657	2084	1413		2612.5	4930.2
Q15366	PCBP2	sp|Q15366|PCBP2_HUMAN Poly(rC)-binding protein 2 OS=Homo sapiens OX=9606 GN=PCBP2 PE=1 SV=1	309	1	54.4363	0.0151227	67.464	1	K	QGAK(1)INEIR	QGAK(54)INEIR	4	2	-1.5354	2091	1415					102710	116950
Q15717	ELAVL1	sp|Q15717|ELAV1_HUMAN ELAV-like protein 1 OS=Homo sapiens OX=9606 GN=ELAVL1 PE=1 SV=2	323	0.5	0	0.00918814	63.397	1	K	ILQVSFK(0.5)TNK(0.5)	ILQVSFK(0)TNK(0)	10	2	-0.33664	2096	1430				28829	28541
Q16629	SRSF7	sp|Q16629|SRSF7_HUMAN Serine/arginine-rich splicing factor 7 OS=Homo sapiens OX=9606 GN=SRSF7 PE=1 SV=1	70	1	41.8239	0.015726	54.27	1	K	GLDGK(1)VICGSR	GLDGK(42)VICGSR	5	2	1.3316	2118	1450				7852.7	8971.1
Q16718	NDUFA5	sp|Q16718|NDUA5_HUMAN NADH dehydrogenase [ubiquinone] 1 alpha subcomplex subunit 5 OS=Homo sapiens OX=9606 GN=NDUFA5 PE=1 SV=3	7	1	56.0804	0.000537305	56.08	1	K	K(1)TTGLVGLAVCNTPHER	K(56)TTGLVGLAVCNTPHER	1	3	1.5365	2121	1457		24860	29687
Q16891	IMMT	sp|Q16891|MIC60_HUMAN MICOS complex subunit MIC60 OS=Homo sapiens OX=9606 GN=IMMT PE=1 SV=1	451	1	52.8374	1.06298e-05	52.837	1	K	AFDSAVAK(1)ALEHHR	AFDSAVAK(53)ALEHHR	8	3	0.7321	2129	1466				29149		46303
Q53EZ4	CEP55	sp|Q53EZ4|CEP55_HUMAN Centrosomal protein of 55 kDa OS=Homo sapiens OX=9606 GN=CEP55 PE=1 SV=3	233	0.814179	6.41624	1.31293e-06	83.775	1	K	KPESEGYLQEEK(0.814)QK(0.186)	K(-83)PESEGYLQEEK(6.4)QK(-6.4)	12	3	1.2004	2142	1495				20192	44481	41013
Q5BJH7	YIF1B	sp|Q5BJH7|YIF1B_HUMAN Protein YIF1B OS=Homo sapiens OX=9606 GN=YIF1B PE=1 SV=1	98	1	50.8344	0.0218283	50.834	1	K	ELVDK(1)NIDR	ELVDK(51)NIDR	5	2	0.17441	2152	1504				39255		20949
Q5JW98	CALHM4	sp|Q5JW98|CAHM4_HUMAN Calcium homeostasis modulator protein 4 OS=Homo sapiens OX=9606 GN=CALHM4 PE=1 SV=1	262	1	64.906	0.000504197	64.906	1	K	LFGFIPGSEDVK(1)HIR	LFGFIPGSEDVK(65)HIR	12	3	-0.43381	2162	1518				29384	37497
Q5T8D3	ACBD5	sp|Q5T8D3|ACBD5_HUMAN Acyl-CoA-binding domain-containing protein 5 OS=Homo sapiens OX=9606 GN=ACBD5 PE=1 SV=1	422	1	65.9326	0.00449116	65.933	1	K	MQHLSEGTK(1)GR	MQHLSEGTK(66)GR	9	3	-1.3576	2172	1534				7268.6	11686	21178
Q6DD88	ATL3	sp|Q6DD88|ATLA3_HUMAN Atlastin-3 OS=Homo sapiens OX=9606 GN=ATL3 PE=1 SV=1	239	1	46.358	0.00050049	48.822	1	K	LQVK(1)EHQHEEIQNVR	LQVK(46)EHQHEEIQNVR	4	4	1.7478	2202	1570					12785	26067
Q6NXT1	ANKRD54	sp|Q6NXT1|ANR54_HUMAN Ankyrin repeat domain-containing protein 54 OS=Homo sapiens OX=9606 GN=ANKRD54 PE=1 SV=2	106	0.999889	39.5619	0.000141674	57.293	1	K	LGPTGK(1)EVHALKR	LGPTGK(40)EVHALK(-40)R	6	3	-0.15366	2212	1583		15303	22642
Q6P1J9	CDC73	sp|Q6P1J9|CDC73_HUMAN Parafibromin OS=Homo sapiens OX=9606 GN=CDC73 PE=1 SV=1	161	1	84.9992	8.26424e-06	84.999	1	K	LEGHK(1)EGIVQTEQIR	LEGHK(85)EGIVQTEQIR	5	3	1.418	2215	1588					16180	18202
Q6P2Q9	PRPF8	sp|Q6P2Q9|PRP8_HUMAN Pre-mRNA-processing-splicing factor 8 OS=Homo sapiens OX=9606 GN=PRPF8 PE=1 SV=2	1993	0.5	0	0.0065378	67.507	1	K	DLILADYGK(0.5)K(0.5)	DLILADYGK(0)K(0)	9	2	-0.043631	2220	1590				14708	16167	15314
Q6P2Q9	PRPF8	sp|Q6P2Q9|PRP8_HUMAN Pre-mRNA-processing-splicing factor 8 OS=Homo sapiens OX=9606 GN=PRPF8 PE=1 SV=2	1994	0.5	0	0.0065378	67.507	1	K	DLILADYGK(0.5)K(0.5)	DLILADYGK(0)K(0)	10	2	-0.043631	2221	1590				14708	16167	15314
Q6UVK1	CSPG4	sp|Q6UVK1|CSPG4_HUMAN Chondroitin sulfate proteoglycan 4 OS=Homo sapiens OX=9606 GN=CSPG4 PE=1 SV=2	2263	1	90.2625	0.000833437	90.263	1	K	HDVQVLTAK(1)PR	HDVQVLTAK(90)PR	9	3	-0.46716	2232	1605		18566	22920
Q7L622	G2E3	sp|Q7L622|G2E3_HUMAN G2/M phase-specific E3 ubiquitin-protein ligase OS=Homo sapiens OX=9606 GN=G2E3 PE=1 SV=1	297	0.722967	4.16588	0.000405235	69.276	1	K	GIIYNSGEFQK(0.723)AK(0.277)	GIIYNSGEFQK(4.2)AK(-4.2)	11	2	1.5696	2250	1646		11717	14012
Q7RTX9	SLC16A14	sp|Q7RTX9|MOT14_HUMAN Monocarboxylate transporter 14 OS=Homo sapiens OX=9606 GN=SLC16A14 PE=2 SV=1	238	1	50.6414	5.35117e-05	55.604	1	K	GLPAHSTESVK(1)STGQQGR	GLPAHSTESVK(51)STGQQGR	11	3	0.75362	2253	1652		4404.2	8847.1
Q7Z7K6	CENPV	sp|Q7Z7K6|CENPV_HUMAN Centromere protein V OS=Homo sapiens OX=9606 GN=CENPV PE=1 SV=1	123	1	88.3499	0.0112362	88.35	1	K	WETFQK(1)R	WETFQK(88)R	6	2	-0.0063953	2266	1675				9476.5		19359
Q86UP2	KTN1	sp|Q86UP2|KTN1_HUMAN Kinectin OS=Homo sapiens OX=9606 GN=KTN1 PE=1 SV=1	842	0.999995	53.1469	0.000680292	54.199	1	K	ALK(1)EEIGNVQLEK	ALK(53)EEIGNVQLEK(-53)	3	3	0.71803	2276	1683				3517	7196.4
Q86VP1	TAX1BP1	sp|Q86VP1|TAXB1_HUMAN Tax1-binding protein 1 OS=Homo sapiens OX=9606 GN=TAX1BP1 PE=1 SV=2	571	0.999691	35.1052	0.00316348	52.837	1	K	EQVK(1)IAENVK	EQVK(35)IAENVK(-35)	4	2	0.36859	2279	1688					16185	20057
Q86VP1	TAX1BP1	sp|Q86VP1|TAXB1_HUMAN Tax1-binding protein 1 OS=Homo sapiens OX=9606 GN=TAX1BP1 PE=1 SV=2	549	0.842834	7.29383	0.0123428	48.157	1	K	QLLQDEK(0.843)AK(0.157)	QLLQDEK(7.3)AK(-7.3)	7	2	1.2282	2280	1688				6320.8		9915.6
Q86VP1	TAX1BP1	sp|Q86VP1|TAXB1_HUMAN Tax1-binding protein 1 OS=Homo sapiens OX=9606 GN=TAX1BP1 PE=1 SV=2	288	0.999993	51.5804	0.000313437	81.335	1	K	VHLK(1)NTEIENTK	VHLK(52)NTEIENTK(-52)	4	3	-0.83638	2282	1688				9003.1	19877	19365
Q86YT6	MIB1	sp|Q86YT6|MIB1_HUMAN E3 ubiquitin-protein ligase MIB1 OS=Homo sapiens OX=9606 GN=MIB1 PE=1 SV=1	485	0.999911	40.4991	0.00013687	49.487	1	K	LLLK(1)QNVDVEAEDKDGDR	LLLK(40)QNVDVEAEDK(-40)DGDR	4	3	0.58044	2294	1703				19003		19734
Q8IVM0	CCDC50	sp|Q8IVM0|CCD50_HUMAN Coiled-coil domain-containing protein 50 OS=Homo sapiens OX=9606 GN=CCDC50 PE=1 SV=1	107	0.933689	11.4862	0.000466947	61.48	1	K	IQEK(0.934)K(0.066)DEDIAR	IQEK(11)K(-11)DEDIAR	4	3	0.36663	2302	1710					227130	177540
Q8IZT6	ASPM	sp|Q8IZT6|ASPM_HUMAN Abnormal spindle-like microcephaly-associated protein OS=Homo sapiens OX=9606 GN=ASPM PE=1 SV=2	2053	1	62.9689	0.0116648	62.969	1	K	AAVTIQSK(1)YR	AAVTIQSK(63)YR	8	2	-1.4874	2319	1739		5956.6	16230
Q8N128	FAM177A1	sp|Q8N128|F177A_HUMAN Protein FAM177A1 OS=Homo sapiens OX=9606 GN=FAM177A1 PE=1 SV=1	49	0.5	0	0.000171016	87.942	1	K	GFENVELGVIGK(0.5)K(0.5)	GFENVELGVIGK(0)K(0)	12	2	0.42525	2327	1743		8573.2	22365
Q8NCN4	RNF169	sp|Q8NCN4|RN169_HUMAN E3 ubiquitin-protein ligase RNF169 OS=Homo sapiens OX=9606 GN=RNF169 PE=1 SV=2	691	1	78.816	0.00177354	78.816	1	K	RK(1)GSVDQYLLR	RK(79)GSVDQYLLR	2	3	0.17965	2355	1805		18448	16144
Q8ND90	PNMA1	sp|Q8ND90|PNMA1_HUMAN Paraneoplastic antigen Ma1 OS=Homo sapiens OX=9606 GN=PNMA1 PE=1 SV=2	283	1	47.5611	0.00102392	55.235	1	K	GAIDK(1)DNVNQAR	GAIDK(48)DNVNQAR	5	3	-0.015687	2358	1808				20592		24225
Q8NFH4	NUP37	sp|Q8NFH4|NUP37_HUMAN Nucleoporin Nup37 OS=Homo sapiens OX=9606 GN=NUP37 PE=1 SV=1	114	0.949694	12.7596	0.000176899	69.276	1	K	LFTSDLQDK(0.95)NEYK(0.05)	LFTSDLQDK(13)NEYK(-13)	9	3	0.24621	2362	1818				9955.3	21448	26125
Q8TEV9	SMCR8	sp|Q8TEV9|SMCR8_HUMAN Guanine nucleotide exchange protein SMCR8 OS=Homo sapiens OX=9606 GN=SMCR8 PE=1 SV=2	815	1	57.2928	2.45861e-05	87.942	1	K	YTSILDLDNK(1)TLR	YTSILDLDNK(57)TLR	10	3	-0.056048	2397	1861	9351.6	29662	37958
Q8WU90	ZC3H15	sp|Q8WU90|ZC3HF_HUMAN Zinc finger CCCH domain-containing protein 15 OS=Homo sapiens OX=9606 GN=ZC3H15 PE=1 SV=1	44	0.999999	62.3247	0.00918814	65.933	1	K	FIK(1)AVTHQVK	FIK(62)AVTHQVK(-62)	3	2	-0.60844	2400	1868		13167	14950
Q92575	UBXN4	sp|Q92575|UBXN4_HUMAN UBX domain-containing protein 4 OS=Homo sapiens OX=9606 GN=UBXN4 PE=1 SV=2	285	0.996318	24.3294	0.000795461	57.293	1	K	FAK(0.996)TK(0.004)EEVEAAK	FAK(24)TK(-24)EEVEAAK(-53)	3	3	0.085343	2422	1899	28532		54579
Q92598	HSPH1	sp|Q92598|HS105_HUMAN Heat shock protein 105 kDa OS=Homo sapiens OX=9606 GN=HSPH1 PE=1 SV=1	471	0.873366	8.38647	1.02717e-05	90.689	1	K	FVVQNVSAQK(0.873)DGEK(0.127)	FVVQNVSAQK(8.4)DGEK(-8.4)	10	3	2.221	2425	1902				16382	22022	36709
Q92621	NUP205	sp|Q92621|NU205_HUMAN Nuclear pore complex protein Nup205 OS=Homo sapiens OX=9606 GN=NUP205 PE=1 SV=3	496	1	53.8781	0.00475	62.88	1	K	QVVLSK(1)FVR	QVVLSK(54)FVR	6	2	1.1181	2436	1906					28467	39789
Q93009	USP7	sp|Q93009|UBP7_HUMAN Ubiquitin carboxyl-terminal hydrolase 7 OS=Homo sapiens OX=9606 GN=USP7 PE=1 SV=2	1096	0.888849	9.02914	0.0164558	67.464	1	K	YTYLEK(0.889)AIK(0.111)	YTYLEK(9)AIK(-9)	6	2	0.38541	2450	1930				23020		33399
Q96AX1	VPS33A	sp|Q96AX1|VP33A_HUMAN Vacuolar protein sorting-associated protein 33A OS=Homo sapiens OX=9606 GN=VPS33A PE=1 SV=1	313	0.5	0	3.09621e-05	78.043	1	K	DKNFNAVGSVLSK(0.5)K(0.5)	DK(-77)NFNAVGSVLSK(0)K(0)	13	3	0.88117	2467	1956		14894	13214
Q96AX1	VPS33A	sp|Q96AX1|VP33A_HUMAN Vacuolar protein sorting-associated protein 33A OS=Homo sapiens OX=9606 GN=VPS33A PE=1 SV=1	314	0.5	0	3.09621e-05	78.043	1	K	DKNFNAVGSVLSK(0.5)K(0.5)	DK(-77)NFNAVGSVLSK(0)K(0)	14	3	0.88117	2468	1956		14894	13214
Q96BY9	SARAF	sp|Q96BY9|SARAF_HUMAN Store-operated calcium entry-associated regulatory factor OS=Homo sapiens OX=9606 GN=SARAF PE=1 SV=1	326	1	81.5776	2.85958e-06	81.578	1	K	AYSPLHGGSGSYSVCSNSDTK(1)TR	AYSPLHGGSGSYSVCSNSDTK(82)TR	21	4	0.90198	2474	1964		33501	48339
Q96C01	FAM136A	sp|Q96C01|F136A_HUMAN Protein FAM136A OS=Homo sapiens OX=9606 GN=FAM136A PE=1 SV=1	99	0.999601	33.9884	0.00273295	61.577	1	K	DSIDAGSK(1)ELQVK	DSIDAGSK(34)ELQVK(-34)	8	2	1.0958	2475	1965				4749.7		10159
Q96CS3	FAF2	sp|Q96CS3|FAF2_HUMAN FAS-associated factor 2 OS=Homo sapiens OX=9606 GN=FAF2 PE=1 SV=2	367	1	43.272	0.00327215	60.892	1	K	IIFK(1)LPNDSR	IIFK(43)LPNDSR	4	3	1.0632	2478	1969				43040	76226
Q96CS3	FAF2	sp|Q96CS3|FAF2_HUMAN FAS-associated factor 2 OS=Homo sapiens OX=9606 GN=FAF2 PE=1 SV=2	321	1	81.824	0.00118538	83.623	1	K	RK(1)EEEVQQQK	RK(82)EEEVQQQK(-82)	2	3	2.9097	2479	1969		26568	56887
Q96CS3	FAF2	sp|Q96CS3|FAF2_HUMAN FAS-associated factor 2 OS=Homo sapiens OX=9606 GN=FAF2 PE=1 SV=2	329	0.999835	37.8123	0.000478683	41.317	1	K	KEEEVQQQK(1)LAEER	K(-38)EEEVQQQK(38)LAEER	9	3	0.31765	2480	1969	12377	15217
Q96FW1	OTUB1	sp|Q96FW1|OTUB1_HUMAN Ubiquitin thioesterase OTUB1 OS=Homo sapiens OX=9606 GN=OTUB1 PE=1 SV=2	71	0.780536	5.5103	0.000381422	64.064	1	K	EYAEDDNIYQQK(0.781)IK(0.219)	EYAEDDNIYQQK(5.5)IK(-5.5)	12	3	2.1877	2493	1986					7942.9	7599.5
Q96G03	PGM2	sp|Q96G03|PGM2_HUMAN Phosphopentomutase OS=Homo sapiens OX=9606 GN=PGM2 PE=1 SV=4	44	0.990012	19.9618	0.00243403	56.202	1	K	LIAEGNK(0.99)EELRK(0.01)	LIAEGNK(20)EELRK(-20)	7	3	-0.6436	2496	1987		9344.6	10479
Q96KC8	DNAJC1	sp|Q96KC8|DNJC1_HUMAN DnaJ homolog subfamily C member 1 OS=Homo sapiens OX=9606 GN=DNAJC1 PE=1 SV=1	203	0.999922	41.0905	0.000696652	54.309	1	K	SVDVSK(1)LGASEKNER	SVDVSK(41)LGASEK(-41)NER	6	3	0.20432	2520	2018	19938	25852	32923
Q96PK6	RBM14	sp|Q96PK6|RBM14_HUMAN RNA-binding protein 14 OS=Homo sapiens OX=9606 GN=RBM14 PE=1 SV=2	149	0.817679	6.51747	0.00031103	69.915	1	K	INVELSTK(0.818)GQK(0.182)	INVELSTK(6.5)GQK(-6.5)	8	2	1.9257	2526	2033				8015.3		21784
Q96QC0	PPP1R10	sp|Q96QC0|PP1RA_HUMAN Serine/threonine-protein phosphatase 1 regulatory subunit 10 OS=Homo sapiens OX=9606 GN=PPP1R10 PE=1 SV=1	309	0.999994	52.0788	0.0151386	53.878	2	K	K(1)K(1)VLSPTAAK	K(52)K(50)VLSPTAAK(-50)	1	3	-7.4978	2533	2037		17188	21865
Q96QC0	PPP1R10	sp|Q96QC0|PP1RA_HUMAN Serine/threonine-protein phosphatase 1 regulatory subunit 10 OS=Homo sapiens OX=9606 GN=PPP1R10 PE=1 SV=1	310	0.999991	50.2702	0.0151386	53.878	2	K	K(1)K(1)VLSPTAAK	K(52)K(50)VLSPTAAK(-50)	2	3	-7.4978	2534	2037		17188	21865
Q96QE2	SLC2A13	sp|Q96QE2|MYCT_HUMAN Proton myo-inositol cotransporter OS=Homo sapiens OX=9606 GN=SLC2A13 PE=1 SV=3	4	1	56.2022	0.00352664	64.906	1	K	K(1)ASENVEYTLR	K(56)ASENVEYTLR	1	2	0.65813	2539	2039		5866.3	6958.8
Q99442	SEC62	sp|Q99442|SEC62_HUMAN Translocation protein SEC62 OS=Homo sapiens OX=9606 GN=SEC62 PE=1 SV=1	66	1	70.389	0.00627421	70.389	1	K	K(1)GEEALFTTR	K(70)GEEALFTTR	1	2	0.43166	2561	2066	12164	9328.8	17708
Q99442	SEC62	sp|Q99442|SEC62_HUMAN Translocation protein SEC62 OS=Homo sapiens OX=9606 GN=SEC62 PE=1 SV=1	19	0.731761	4.35848	0.00150751	64.906	1	K	IQEVGEPSK(0.732)EEK(0.268)	IQEVGEPSK(4.4)EEK(-4.4)	9	2	-0.83004	2562	2066		4965.7	8500.8
Q99460	PSMD1	sp|Q99460|PSMD1_HUMAN 26S proteasome non-ATPase regulatory subunit 1 OS=Homo sapiens OX=9606 GN=PSMD1 PE=1 SV=2	868	0.5	0	5.48735e-08	91.939	1	K	K(0.5)K(0.5)EPEPNFQLLDNPAR	K(0)K(0)EPEPNFQLLDNPAR	1	3	-1.0485	2565	2068		109090	136930
Q99460	PSMD1	sp|Q99460|PSMD1_HUMAN 26S proteasome non-ATPase regulatory subunit 1 OS=Homo sapiens OX=9606 GN=PSMD1 PE=1 SV=2	869	0.5	0	5.48735e-08	91.939	1	K	K(0.5)K(0.5)EPEPNFQLLDNPAR	K(0)K(0)EPEPNFQLLDNPAR	2	3	-1.0485	2566	2068		109090	136930
Q99623	PHB2	sp|Q99623|PHB2_HUMAN Prohibitin-2 OS=Homo sapiens OX=9606 GN=PHB2 PE=1 SV=2	6	1	54.4363	0.000293488	81.163	1	K	AQNLK(1)DLAGR	AQNLK(54)DLAGR	5	2	-0.033772	2581	2082				19396		15009
Q99675	CGRRF1	sp|Q99675|CGRF1_HUMAN Cell growth regulator with RING finger domain protein 1 OS=Homo sapiens OX=9606 GN=CGRRF1 PE=1 SV=1	159	1	43.1683	0.000641801	76.85	1	K	DTK(1)IEDFGTVPR	DTK(43)IEDFGTVPR	3	3	1.1202	2584	2085				12149	9600.5	10228
Q9BQE4	SELENOS	sp|Q9BQE4|SELS_HUMAN Selenoprotein S OS=Homo sapiens OX=9606 GN=SELENOS PE=1 SV=3	150	0.999979	46.7679	0.000547806	46.768	1	K	KPQEEDSPGPSTSSVLK(1)R	K(-47)PQEEDSPGPSTSSVLK(47)R	17	3	-2.6039	2614	2112					13596	30331
Q9BRX2	PELO	sp|Q9BRX2|PELO_HUMAN Protein pelota homolog OS=Homo sapiens OX=9606 GN=PELO PE=1 SV=2	270	0.999722	35.5579	0.0181877	53.028	1	K	LSDTK(1)AAGEVK	LSDTK(36)AAGEVK(-36)	5	2	1.262	2620	2124				15052		30486
Q9BRX2	PELO	sp|Q9BRX2|PELO_HUMAN Protein pelota homolog OS=Homo sapiens OX=9606 GN=PELO PE=1 SV=2	84	0.999963	44.2799	0.013323	44.57	1	K	VK(1)GTNIQENEYVK	VK(44)GTNIQENEYVK(-44)	2	3	0.85113	2624	2124					16720	31717
Q9BTU6	PI4K2A	sp|Q9BTU6|P4K2A_HUMAN Phosphatidylinositol 4-kinase type 2-alpha OS=Homo sapiens OX=9606 GN=PI4K2A PE=1 SV=1	141	1	54.3086	3.28358e-05	54.309	1	K	IYQGSSGSYFVK(1)DPQGR	IYQGSSGSYFVK(54)DPQGR	12	3	0.22404	2647	2142					49497	77883
Q9BV57	ADI1	sp|Q9BV57|MTND_HUMAN Acireductone dioxygenase OS=Homo sapiens OX=9606 GN=ADI1 PE=1 SV=1	140	0.97468	15.8539	0.00242939	53.517	1	K	FTVDEK(0.975)NYTK(0.025)	FTVDEK(16)NYTK(-16)	6	2	1.3469	2656	2158				2184.2	7983.5	3819.3
Q9BZE4	GTPBP4	sp|Q9BZE4|GTPB4_HUMAN GTP-binding protein 4 OS=Homo sapiens OX=9606 GN=GTPBP4 PE=1 SV=3	187	1	58.9156	0.00177817	58.916	1	K	SSFINK(1)VTR	SSFINK(59)VTR	6	2	1.1346	2687	2202				30304	41505	41810
Q9C004	SPRY4	sp|Q9C004|SPY4_HUMAN Protein sprouty homolog 4 OS=Homo sapiens OX=9606 GN=SPRY4 PE=1 SV=2	65	1	56.4735	0.000183322	63.025	1	K	TSHVENDYIDNPSLALTTGPK(1)R	TSHVENDYIDNPSLALTTGPK(56)R	21	4	0.025345	2696	2210					13070	20807
Q9C0B5;Q9ULC8	ZDHHC5; ZDHHC8	sp|Q9C0B5|ZDHC5_HUMAN Palmitoyltransferase ZDHHC5 OS=Homo sapiens OX=9606 GN=ZDHHC5 PE=1 SV=2;sp|Q9ULC8|ZDHC8_HUMAN Palmitoyltransferase ZDHHC8 OS=Homo sapiens OX=9606 GN=ZDHHC8 PE=1 SV=3	224;224	1	40.5331	0.00162004	64.064	1	K	TTNEQVTGK(1)FR	TTNEQVTGK(41)FR	9	2	0.52594	2697	2212				6014.7	10382	18860
Q9GZM5	YIPF3	sp|Q9GZM5|YIPF3_HUMAN Protein YIPF3 OS=Homo sapiens OX=9606 GN=YIPF3 PE=1 SV=1	86	1	41.0247	0.0393085	60.589	1	K	GFK(1)GQLSR	GFK(41)GQLSR	3	2	-0.84614	2699	2218	46927		53651
Q9H0E2	TOLLIP	sp|Q9H0E2|TOLIP_HUMAN Toll-interacting protein OS=Homo sapiens OX=9606 GN=TOLLIP PE=1 SV=1	66	0.738519	4.50922	3.31295e-05	85.716	1	K	LNITVVQAK(0.261)LAK(0.739)	LNITVVQAK(-4.5)LAK(4.5)	12	2	-0.050228	2704	2233	23162	33064	53651
Q9H1V8	SLC6A17	sp|Q9H1V8|S6A17_HUMAN Sodium-dependent neutral amino acid transporter SLC6A17 OS=Homo sapiens OX=9606 GN=SLC6A17 PE=1 SV=3	49	0.5	0	4.07006e-08	119.55	1	K	QSVLNVAGEAGGK(0.5)QK(0.5)	QSVLNVAGEAGGK(0)QK(0)	15	3	1.9082	2715	2250				42405	49042	80779
Q9H2G2	SLK	sp|Q9H2G2|SLK_HUMAN STE20-like serine/threonine-protein kinase OS=Homo sapiens OX=9606 GN=SLK PE=1 SV=1	179	1	48.7007	0.00108993	48.701	1	K	LADFGVSAK(1)NTR	LADFGVSAK(49)NTR	9	2	1.3189	2717	2255					6429.9	6558.6
Q9H2H9	SLC38A1	sp|Q9H2H9|S38A1_HUMAN Sodium-coupled neutral amino acid symporter 1 OS=Homo sapiens OX=9606 GN=SLC38A1 PE=1 SV=1	384	0.5	0	0.00669656	49.96	1	K	SSLFELAK(0.5)K(0.5)	SSLFELAK(0)K(0)	8	2	0.60578	2720	2256				6688.5	10904
Q9H2H9	SLC38A1	sp|Q9H2H9|S38A1_HUMAN Sodium-coupled neutral amino acid symporter 1 OS=Homo sapiens OX=9606 GN=SLC38A1 PE=1 SV=1	385	0.5	0	0.00669656	49.96	1	K	SSLFELAK(0.5)K(0.5)	SSLFELAK(0)K(0)	9	2	0.60578	2721	2256				6688.5	10904
Q9H4A4	RNPEP	sp|Q9H4A4|AMPB_HUMAN Aminopeptidase B OS=Homo sapiens OX=9606 GN=RNPEP PE=1 SV=2	162	0.5	0	1.38311e-07	75.474	1	K	K(0.5)K(0.5)PFVYTQGQAVLNR	K(0)K(0)PFVYTQGQAVLNR	1	3	1.4521	2738	2274		16255	16068
Q9H4A4	RNPEP	sp|Q9H4A4|AMPB_HUMAN Aminopeptidase B OS=Homo sapiens OX=9606 GN=RNPEP PE=1 SV=2	163	0.5	0	1.38311e-07	75.474	1	K	K(0.5)K(0.5)PFVYTQGQAVLNR	K(0)K(0)PFVYTQGQAVLNR	2	3	1.4521	2739	2274		16255	16068
Q9H5I1	SUV39H2	sp|Q9H5I1|SUV92_HUMAN Histone-lysine N-methyltransferase SUV39H2 OS=Homo sapiens OX=9606 GN=SUV39H2 PE=1 SV=2	129	0.499983	0	0.00368565	42.061	1	K	TLKPAIAEYIVK(0.5)K(0.5)	TLK(-42)PAIAEYIVK(0)K(0)	12	3	1.7635	2740	2281					23702	17037
Q9H5I1	SUV39H2	sp|Q9H5I1|SUV92_HUMAN Histone-lysine N-methyltransferase SUV39H2 OS=Homo sapiens OX=9606 GN=SUV39H2 PE=1 SV=2	130	0.499983	0	0.00368565	42.061	1	K	TLKPAIAEYIVK(0.5)K(0.5)	TLK(-42)PAIAEYIVK(0)K(0)	13	3	1.7635	2741	2281					23702	17037
Q9H6H4	REEP4	sp|Q9H6H4|REEP4_HUMAN Receptor expression-enhancing protein 4 OS=Homo sapiens OX=9606 GN=REEP4 PE=1 SV=1	123	1	78.816	5.05781e-07	105.36	1	K	SYETVLSFGK(1)R	SYETVLSFGK(79)R	10	2	1.2152	2742	2283				10050		19211
Q9H7F0	ATP13A3	sp|Q9H7F0|AT133_HUMAN Polyamine-transporting ATPase 13A3 OS=Homo sapiens OX=9606 GN=ATP13A3 PE=1 SV=4	128	1	64.0645	0.000247148	64.064	1	K	ISK(1)YSQTESQQIR	ISK(64)YSQTESQQIR	3	3	0.079148	2745	2290		6002.9	8508.1
Q9H930	SP140L	sp|Q9H930|SP14L_HUMAN Nuclear body protein SP140-like protein OS=Homo sapiens OX=9606 GN=SP140L PE=1 SV=3	249	0.715856	4.01287	0.0108875	43.306	1	K	ADGQLVSSEK(0.284)K(0.716)	ADGQLVSSEK(-4)K(4)	11	2	0.98798	2753	2300				15025	34913
Q9NPD8	UBE2T	sp|Q9NPD8|UBE2T_HUMAN Ubiquitin-conjugating enzyme E2 T OS=Homo sapiens OX=9606 GN=UBE2T PE=1 SV=1	191	0.5	0	4.23056e-05	76.572	1	K	ASQLVGIEK(0.5)K(0.5)	ASQLVGIEK(0)K(0)	9	2	1.4267	2784	2337	15363	11714	11117
Q9NPD8	UBE2T	sp|Q9NPD8|UBE2T_HUMAN Ubiquitin-conjugating enzyme E2 T OS=Homo sapiens OX=9606 GN=UBE2T PE=1 SV=1	192	0.5	0	4.23056e-05	76.572	1	K	ASQLVGIEK(0.5)K(0.5)	ASQLVGIEK(0)K(0)	10	2	1.4267	2785	2337	15363	11714	11117
Q9NPH2	ISYNA1	sp|Q9NPH2|INO1_HUMAN Inositol-3-phosphate synthase 1 OS=Homo sapiens OX=9606 GN=ISYNA1 PE=1 SV=1	393	1	48.1575	0.0101743	48.157	1	K	YVPYVGDSK(1)R	YVPYVGDSK(48)R	9	2	-0.37441	2789	2339	20914		25807
Q9NQ34	TMEM9B	sp|Q9NQ34|TMM9B_HUMAN Transmembrane protein 9B OS=Homo sapiens OX=9606 GN=TMEM9B PE=1 SV=1	171	1	72.922	9.44935e-06	72.922	1	K	ANVLNK(1)VEYAQQR	ANVLNK(73)VEYAQQR	6	3	0.78307	2790	2341				15223		33828
Q9NQX7	ITM2C	sp|Q9NQX7|ITM2C_HUMAN Integral membrane protein 2C OS=Homo sapiens OX=9606 GN=ITM2C PE=1 SV=1	17	0.731378	4.35	7.80603e-06	83.214	1;2	K	ISFQPAVAGIK(0.269)GDK(0.731)	ISFQPAVAGIK(-4.4)GDK(4.4)	14	3	0.70357	2794	2353				45609	65239	183900
Q9NR09	BIRC6	sp|Q9NR09|BIRC6_HUMAN Baculoviral IAP repeat-containing protein 6 OS=Homo sapiens OX=9606 GN=BIRC6 PE=1 SV=3	2277	0.818072	6.52891	0.00681692	58.286	1	K	LLVEQAK(0.818)LK(0.182)	LLVEQAK(6.5)LK(-6.5)	7	2	0.70882	2798	2354		8683.2	10708
Q9NS91	RAD18	sp|Q9NS91|RAD18_HUMAN E3 ubiquitin-protein ligase RAD18 OS=Homo sapiens OX=9606 GN=RAD18 PE=1 SV=2	186	0.988038	19.1698	2.33019e-07	56.943	1	K	SVEEIAPDPSEAK(0.988)RPEPPSTSTLK(0.012)	SVEEIAPDPSEAK(19)RPEPPSTSTLK(-19)	13	3	0.70107	2816	2374				82292		166000
Q9NUN5	LMBRD1	sp|Q9NUN5|LMBD1_HUMAN Lysosomal cobalamin transport escort protein LMBD1 OS=Homo sapiens OX=9606 GN=LMBRD1 PE=1 SV=1	256	1	49.3252	0.00856749	53.878	1	K	SK(1)DGRPLPAR	SK(49)DGRPLPAR	2	3	-0.54727	2822	2390				58215		147810
Q9NXS2	QPCTL	sp|Q9NXS2|QPCTL_HUMAN Glutaminyl-peptide cyclotransferase-like protein OS=Homo sapiens OX=9606 GN=QPCTL PE=1 SV=2	117	1	60.5892	0.0213314	60.589	1	K	K(1)FLEATLR	K(61)FLEATLR	1	2	0.34215	2846	2428				7128.5		9925
Q9NZ01	TECR	sp|Q9NZ01|TECR_HUMAN Very-long-chain enoyl-CoA reductase OS=Homo sapiens OX=9606 GN=TECR PE=1 SV=1	291	1	78.0425	1.80851e-08	78.043	1	K	SYLK(1)EFRDYPPLR	SYLK(78)EFRDYPPLR	4	3	1.2377	2855	2439					102300	146490
Q9NZM1	MYOF	sp|Q9NZM1|MYOF_HUMAN Myoferlin OS=Homo sapiens OX=9606 GN=MYOF PE=1 SV=1	102	1	68.4224	5.01194e-12	117.21	1	K	SLPYK(1)LISLLNEK	SLPYK(68)LISLLNEK(-68)	5	2	0.39757	2869	2450				54426	99631	125980
Q9NZM1	MYOF	sp|Q9NZM1|MYOF_HUMAN Myoferlin OS=Homo sapiens OX=9606 GN=MYOF PE=1 SV=1	14	0.72106	4.1246	3.30753e-05	78.043	1	K	VIVESASNIPK(0.721)TK(0.279)	VIVESASNIPK(4.1)TK(-4.1)	11	2	1.3759	2872	2450				4519	7308	7506
Q9NZM1	MYOF	sp|Q9NZM1|MYOF_HUMAN Myoferlin OS=Homo sapiens OX=9606 GN=MYOF PE=1 SV=1	16	0.5	0	3.30753e-05	78.043	1	K	VIVESASNIPK(0.5)TK(0.5)	VIVESASNIPK(0)TK(0)	13	2	1.5718	2873	2450				4519	7308
Q9P0L0	VAPA	sp|Q9P0L0|VAPA_HUMAN Vesicle-associated membrane protein-associated protein A OS=Homo sapiens OX=9606 GN=VAPA PE=1 SV=3	205	0.944502	12.3093	0.000565308	65.173	1	K	K(0.945)VAHSDK(0.055)PGSTSTASFR	K(12)VAHSDK(-12)PGSTSTASFR	1	4	1.1231	2875	2453				13968		18717
Q9P253	VPS18	sp|Q9P253|VPS18_HUMAN Vacuolar protein sorting-associated protein 18 homolog OS=Homo sapiens OX=9606 GN=VPS18 PE=1 SV=2	810	1	66.6595	1.27927e-08	81.578	1	K	EAICSSLK(1)AYNHHIQELQR	EAICSSLK(67)AYNHHIQELQR	8	3	-0.41595	2881	2459		39214	28506
Q9P2J5	LARS1	sp|Q9P2J5|SYLC_HUMAN Leucine--tRNA ligase, cytoplasmic OS=Homo sapiens OX=9606 GN=LARS1 PE=1 SV=2	43	0.586096	1.51069	0.000437852	62.705	1	K	VFEVNASNLEK(0.414)QTSK(0.586)	VFEVNASNLEK(-1.5)QTSK(1.5)	15	3	-0.88158	2886	2469	24472		43375
Q9P2W9	STX18	sp|Q9P2W9|STX18_HUMAN Syntaxin-18 OS=Homo sapiens OX=9606 GN=STX18 PE=1 SV=1	62	1	60.5475	0.00107795	60.547	1	K	AREVISHIGK(1)LR	AREVISHIGK(61)LR	10	3	1.4105	2891	2475		14475	16736
Q9UBM7	DHCR7	sp|Q9UBM7|DHCR7_HUMAN 7-dehydrocholesterol reductase OS=Homo sapiens OX=9606 GN=DHCR7 PE=1 SV=1	4	0.999948	42.8099	0.00342652	52.591	1	K	AAK(1)SQPNIPK	AAK(43)SQPNIPK(-43)	3	2	0.63342	2899	2483				46648		45257
Q9UII4	HERC5	sp|Q9UII4|HERC5_HUMAN E3 ISG15--protein ligase HERC5 OS=Homo sapiens OX=9606 GN=HERC5 PE=1 SV=2	138	0.5	0	0.000215281	99.305	1	K	FESILQEK(0.5)K(0.5)	FESILQEK(0)K(0)	8	2	1.3091	2928	2518					7245.1	5643.9
Q9UII4	HERC5	sp|Q9UII4|HERC5_HUMAN E3 ISG15--protein ligase HERC5 OS=Homo sapiens OX=9606 GN=HERC5 PE=1 SV=2	139	0.5	0	0.000215281	99.305	1	K	FESILQEK(0.5)K(0.5)	FESILQEK(0)K(0)	9	2	1.3091	2929	2518					7245.1	5643.9
Q9UJ41	RABGEF1	sp|Q9UJ41|RABX5_HUMAN Rab5 GDP/GTP exchange factor OS=Homo sapiens OX=9606 GN=RABGEF1 PE=1 SV=3	121	1	81.4801	3.77213e-06	81.48	1	K	EIQEAK(1)APSPSINR	EIQEAK(81)APSPSINR	6	2	0.85676	2930	2521					4315.4	10549
Q9UK28	TMEM59L	sp|Q9UK28|TM59L_HUMAN Transmembrane protein 59-like OS=Homo sapiens OX=9606 GN=TMEM59L PE=2 SV=1	336	1	104.033	0.00143748	122.44	1	K	LK(1)LDLTKL	LK(100)LDLTK(-100)L	2	2	-0.51267	2933	2529				455510	457670	806290
Q9UKG1	APPL1	sp|Q9UKG1|DP13A_HUMAN DCC-interacting protein 13-alpha OS=Homo sapiens OX=9606 GN=APPL1 PE=1 SV=1	638	0.999507	33.067	0.0102565	57.888	1	K	ASEK(1)QKEIER	ASEK(33)QK(-33)EIER	4	2	0.088209	2937	2535		6824.8	9125.4
Q9UKS6	PACSIN3	sp|Q9UKS6|PACN3_HUMAN Protein kinase C and casein kinase substrate in neurons protein 3 OS=Homo sapiens OX=9606 GN=PACSIN3 PE=1 SV=2	175	1	59.731	8.41918e-05	71.219	1	K	ESHAK(1)ADSAVSQEQLR	ESHAK(60)ADSAVSQEQLR	5	3	1.6943	2941	2542		16084	17196
Q9UMX0;Q9UHD9	UBQLN1; UBQLN2	sp|Q9UMX0|UBQL1_HUMAN Ubiquilin-1 OS=Homo sapiens OX=9606 GN=UBQLN1 PE=1 SV=2;sp|Q9UHD9|UBQL2_HUMAN Ubiquilin-2 OS=Homo sapiens OX=9606 GN=UBQLN2 PE=1 SV=2	47;43	1	80.4989	9.98423e-05	83.214	1	K	EK(1)EEFAVPENSSVQQFK	EK(80)EEFAVPENSSVQQFK(-80)	2	3	0.17852	2954	2563				53899	72042	53268
Q9UMX0	UBQLN1	sp|Q9UMX0|UBQL1_HUMAN Ubiquilin-1 OS=Homo sapiens OX=9606 GN=UBQLN1 PE=1 SV=2	70	1	64.6688	0.000122308	65.408	1	K	FK(1)SHTDQLVLIFAGK	FK(65)SHTDQLVLIFAGK(-65)	2	3	0.18174	2955	2563				35244	40073
Q9UP38	FZD1	sp|Q9UP38|FZD1_HUMAN Frizzled-1 OS=Homo sapiens OX=9606 GN=FZD1 PE=1 SV=2	641	1	55.2348	0.00411093	57.888	1	K	LTNSK(1)QGETTV	LTNSK(55)QGETTV	5	2	-0.65808	2968	2582					23118	19521
Q9UP95	SLC12A4	sp|Q9UP95|S12A4_HUMAN Solute carrier family 12 member 4 OS=Homo sapiens OX=9606 GN=SLC12A4 PE=1 SV=2	97	1	50.6211	9.74353e-10	50.621	1	K	LVSYTNLTQGAK(1)EHEEAESGEGTR	LVSYTNLTQGAK(51)EHEEAESGEGTR	12	4	0.73584	2970	2583				44626	42500
Q9UPN4	CEP131	sp|Q9UPN4|CP131_HUMAN Centrosomal protein of 131 kDa OS=Homo sapiens OX=9606 GN=CEP131 PE=1 SV=3	254	1	43.1683	0.00556654	50.297	1	K	RK(1)EVTEEEAER	RK(43)EVTEEEAER	2	3	1.9284	2973	2586		10827	10739
Q9UPU5	USP24	sp|Q9UPU5|UBP24_HUMAN Ubiquitin carboxyl-terminal hydrolase 24 OS=Homo sapiens OX=9606 GN=USP24 PE=1 SV=3	424	0.5	0	0.00203657	62.271	1	K	LIEDSTLSK(0.5)SVK(0.5)	LIEDSTLSK(0)SVK(0)	12	2	1.5751	2980	2591		59680	96597
Q9Y277	VDAC3	sp|Q9Y277|VDAC3_HUMAN Voltage-dependent anion-selective channel protein 3 OS=Homo sapiens OX=9606 GN=VDAC3 PE=1 SV=1	109	0.5	0	2.64114e-06	108.2	1	K	LTLDTIFVPNTGK(0.5)K(0.5)	LTLDTIFVPNTGK(0)K(0)	13	3	0.97225	2996	2604					19483	68938
Q9Y277	VDAC3	sp|Q9Y277|VDAC3_HUMAN Voltage-dependent anion-selective channel protein 3 OS=Homo sapiens OX=9606 GN=VDAC3 PE=1 SV=1	110	0.5	0	2.64114e-06	108.2	1	K	LTLDTIFVPNTGK(0.5)K(0.5)	LTLDTIFVPNTGK(0)K(0)	14	3	0.97225	2997	2604					19483	68938
Q9Y277	VDAC3	sp|Q9Y277|VDAC3_HUMAN Voltage-dependent anion-selective channel protein 3 OS=Homo sapiens OX=9606 GN=VDAC3 PE=1 SV=1	163	1	100.295	3.27826e-05	101.45	1	K	SK(1)LSQNNFALGYK	SK(100)LSQNNFALGYK(-100)	2	2	-0.65498	2998	2604					5593.3	13249
Q9Y2G3	ATP11B	sp|Q9Y2G3|AT11B_HUMAN Phospholipid-transporting ATPase IF OS=Homo sapiens OX=9606 GN=ATP11B PE=1 SV=2	638	1	73.3251	1.77305e-05	81.799	1	K	FTSK(1)EYEEIDKR	FTSK(73)EYEEIDK(-73)R	4	3	0.79135	3007	2612				30131		46721
Q9Y2Q0	ATP8A1	sp|Q9Y2Q0|AT8A1_HUMAN Phospholipid-transporting ATPase IA OS=Homo sapiens OX=9606 GN=ATP8A1 PE=1 SV=1	1158	1	64.906	0.00834312	64.906	1	K	AYDTTK(1)QRPDEW	AYDTTK(65)QRPDEW	6	2	-0.78306	3010	2617		5969.2	15579
Q9Y2Q0	ATP8A1	sp|Q9Y2Q0|AT8A1_HUMAN Phospholipid-transporting ATPase IA OS=Homo sapiens OX=9606 GN=ATP8A1 PE=1 SV=1	1116	1	46.8354	0.00959057	49.058	1	K	K(1)NHVNLYR	K(47)NHVNLYR	1	2	-0.26065	3011	2617		3627.2	8735.5
Q9Y679	AUP1	sp|Q9Y679|AUP1_HUMAN Lipid droplet-regulating VLDL assembly factor AUP1 OS=Homo sapiens OX=9606 GN=AUP1 PE=1 SV=2	269	0.999973	45.7498	0.00057936	65.933	1	K	LTPADKAEHMK(1)R	LTPADK(-46)AEHMK(46)R	11	3	-0.661	3049	2694		29761	27364
Q9Y6I3	EPN1	sp|Q9Y6I3|EPN1_HUMAN Epsin-1 OS=Homo sapiens OX=9606 GN=EPN1 PE=1 SV=2	117	1	78.8877	2.67801e-10	78.888	1	K	DFQYVDRDGK(1)DQGVNVR	DFQYVDRDGK(79)DQGVNVR	10	3	0.10505	3055	2700				67446	62719
Q9Y6M7	SLC4A7	sp|Q9Y6M7|S4A7_HUMAN Sodium bicarbonate cotransporter 3 OS=Homo sapiens OX=9606 GN=SLC4A7 PE=1 SV=2	34	1	74.2687	0.000490604	74.269	1	K	FEK(1)EELESHR	FEK(74)EELESHR	3	3	-2.1071	3061	2703				65872		104570
Q9Y6N7	ROBO1	sp|Q9Y6N7|ROBO1_HUMAN Roundabout homolog 1 OS=Homo sapiens OX=9606 GN=ROBO1 PE=1 SV=1	1059	1	67.8807	0.000963271	67.881	1	K	TFNSPNLK(1)DGR	TFNSPNLK(68)DGR	8	2	-1.4465	3070	2705				13795		17297
