# Supplementary material for: E3 ubiquitin ligase FBXW11-mediated downregulation of S100A11 promotes sensitivity to PARP inhibitor in ovarian cancer
Source: J Pharm Anal. 2025 Feb 27;15(7):101246. doi: 10.1016/j.jpha.2025.101246 (PMC12311512; doi:10.1016/j.jpha.2025.101246)
Supplement: Multimedia component 6 [file mmc6.xlsx]

## Sheet: original data
gene_id	gene_name	EntrezID	transcript_id	GO	KEGG	KO_ENTRY	EC	Description	trans_type	DO	Reactome	FPKM.A2780_C1	FPKM.A2780_C2	FPKM.A2780_C3	FPKM.A2780_T1	FPKM.A2780_T2	FPKM.A2780_T3	FPKM.OV90_C1	FPKM.OV90_C2	FPKM.OV90_C3	FPKM.OV90_T1	FPKM.OV90_T2	FPKM.OV90_T3	FPKM.SKOV3_C1	FPKM.SKOV3_C2	FPKM.SKOV3_C3	FPKM.SKOV3_T1	FPKM.SKOV3_T2	FPKM.SKOV3_T3	pval	qval	significant
ENSG00000135541	AHI1	199343;199344;199351;199352;199354;199345;199342;199348;199359;199346;199355;199358;199356;199347;199360;199349;199361	ENST00000367800;ENST00000457866;ENST00000533029;ENST00000531788;ENST00000327035;ENST00000475846;ENST00000265602;ENST00000527681;ENST00000528103;ENST00000498558;ENST00000529865;ENST00000488690;ENST00000524469;ENST00000367799;ENST00000534469;ENST00000487135;ENST00000531527	GO:0001738(morphogenesis of a polarized epithelium);GO:0001947(heart looping);GO:0002092(positive regulation of receptor internalization);GO:0005515(protein binding);GO:0005737(cytoplasm);GO:0005813(centrosome);GO:0005814(centriole);GO:0005829(cytosol);GO:0005856(cytoskeleton);GO:0005911(cell-cell junction);GO:0005912(adherens junction);GO:0005929(cilium);GO:0007169(transmembrane receptor protein…	null	K16740	null	Abelson helper integration site 1 [Source:HGNC Symbol;Acc:HGNC:21575]	protein_coding;retained_intron;nonsense_mediated_decay;processed_transcript	DOID:18(urinary_system_disease);DOID:0060037(developmental_disorder_of_mental_health);DOID:1240(leukemia);DOID:2531(hematologic_cancer);DOID:225(syndrome);DOID:0060040(pervasive_developmental_disorder);DOID:4(disease);DOID:5419(schizophrenia);DOID:4194(glucose_metabolism_disease);DOID:557(kidney_disease);DOID:0014667(disease_of_metabolism);DOID:162(cancer);DOID:2468(psychotic_disorder);DOID:863(n…	R_HSA_5620912(Anchoring_of_the_basal_body_to_the_plasma_membrane);R_HSA_1852241(Organelle_biogenesis_and_maintenance);R_HSA_5617833(Cilium_Assembly)	4.90477	4.55326	4.68845	6.06221	5.76036	6.39932	0.321265	0.447417	0.352817	0.423756	0.45186	0.392299	7.11111	6.83363	6.64956	4.70633	6.7403	6.25376	0	0	yes
ENSG00000143376	SNX27	20219;20217;20223;20225;20230;20221;20229;20226;20216;20220;20228;20233;20234;20231;20222;20235;20224;20232	ENST00000458013;ENST00000368843;ENST00000643179;ENST00000642582;ENST00000368838;ENST00000642479;ENST00000644113;ENST00000644970;ENST00000642376;ENST00000368841;ENST00000647328;ENST00000482791;ENST00000643937;ENST00000643845;ENST00000642349;ENST00000647551;ENST00000643814;ENST00000647454	GO:0001770(establishment of natural killer cell polarity);GO:0001772(immunological synapse);GO:0005515(protein binding);GO:0005654(nucleoplasm);GO:0005737(cytoplasm);GO:0005768(endosome);GO:0005769(early endosome);GO:0005829(cytosol);GO:0005856(cytoskeleton);GO:0006886(intracellular protein transport);GO:0007165(signal transduction);GO:0008289(lipid binding);GO:0008333(endosome to lysosome transp…	null	K17936	null	sorting nexin 27 [Source:HGNC Symbol;Acc:HGNC:20073]	protein_coding;retained_intron;processed_transcript;nonsense_mediated_decay	null	null	11.9436	12.5157	12.421	10.4157	10.3335	10.7221	1.91436	1.89481	1.73208	2.35321	2.43639	2.35896	3.04154	2.69145	2.80383	2.10551	2.7852	2.97067	0	0	yes
ENSG00000112812	PRSS16	192537;192555;192541;192547;192538;192544;192540;192549;192552;192545;192553;192546;192554;192543;192536;192539;192550;192542;192548	ENST00000421826;ENST00000485603;ENST00000466364;ENST00000462664;ENST00000230582;ENST00000495683;ENST00000468930;ENST00000484493;ENST00000377456;ENST00000488649;ENST00000468138;ENST00000481125;ENST00000471463;ENST00000485993;ENST00000454665;ENST00000470870;ENST00000459736;ENST00000475106;ENST00000492575	GO:0005764(lysosome);GO:0005768(endosome);GO:0006508(proteolysis);GO:0008233(peptidase activity);GO:0008236(serine-type peptidase activity);GO:0008239(dipeptidyl-peptidase activity);GO:0016020(membrane);GO:0016021(integral component of membrane);GO:0016787(hydrolase activity);GO:0030163(protein catabolic process);GO:0031410(cytoplasmic vesicle);GO:0031410(cytoplasmic vesicle)	null	K09649	EC:3.4.-.-	serine protease 16 [Source:HGNC Symbol;Acc:HGNC:9480]	protein_coding;retained_intron;nonsense_mediated_decay;processed_transcript	DOID:4(disease);DOID:4194(glucose_metabolism_disease);DOID:417(hypersensitivity_reaction_type_II_disease);DOID:0014667(disease_of_metabolism);DOID:0060056(hypersensitivity_reaction_disease);DOID:0060158(acquired_metabolic_disease);DOID:9351(diabetes_mellitus);DOID:2914(immune_system_disease);DOID:0050013(carbohydrate_metabolism_disease);DOID:7(disease_of_anatomical_entity)	null	34.2737	35.7608	35.4907	51.4031	51.2656	48.9131	0.982165	0.89439	1.0106	1.874	1.82919	2.13174	1.50004	1.42639	1.40417	1.40546	1.15645	1.43236	0	0	yes
ENSG00000128595	CALU	209843;209842;209844;209845;209841;209846	ENST00000249364;ENST00000542996;ENST00000449187;ENST00000479257;ENST00000535011;ENST00000493278	GO:0005509(calcium ion binding);GO:0005515(protein binding);GO:0005576(extracellular region);GO:0005783(endoplasmic reticulum);GO:0005788(endoplasmic reticulum lumen);GO:0005789(endoplasmic reticulum membrane);GO:0005794(Golgi apparatus);GO:0008150(biological_process);GO:0016020(membrane);GO:0016529(sarcoplasmic reticulum);GO:0033018(sarcoplasmic reticulum lumen);GO:0042470(melanosome);GO:0043687…	null	null	null	calumenin [Source:HGNC Symbol;Acc:HGNC:1458]	protein_coding	DOID:225(syndrome);DOID:4(disease)	R_HSA_597592(Post_translational_protein_modification);R_HSA_76005(Response_to_elevated_platelet_cytosolic_Ca2+);R_HSA_76002(Platelet_activation,_signaling_and_aggregation);R_HSA_392499(Metabolism_of_proteins);R_HSA_381426(Regulation_of_Insulin_like_Growth_Factor_(IGF)_transport_and_uptake_by_Insulin_like_Growth_Factor_Binding_Proteins_(IGFBPs));R_HSA_8957275(Post_translational_protein_phosphoryla…	37.5051	38.4532	38.0106	34.5613	35.5842	36.8582	124.813	118.843	115.338	112.081	107.871	103.658	29.1575	29.2136	27.9433	24.0581	25.1999	26.8378	0	0	yes
ENSG00000034510	TMSB10	132013	ENST00000233143	GO:0003779(actin binding);GO:0003785(actin monomer binding);GO:0005515(protein binding);GO:0005737(cytoplasm);GO:0005856(cytoskeleton);GO:0007015(actin filament organization);GO:0030334(regulation of cell migration);GO:0042989(sequestering of actin monomers)	null	null	null	thymosin beta 10 [Source:HGNC Symbol;Acc:HGNC:11879]	protein_coding	DOID:17(musculoskeletal_system_disease);DOID:0050687(cell_type_cancer);DOID:4(disease);DOID:418(systemic_scleroderma);DOID:1781(thyroid_cancer);DOID:2994(germ_cell_cancer);DOID:417(hypersensitivity_reaction_type_II_disease);DOID:854(collagen_disease);DOID:170(endocrine_gland_cancer);DOID:162(cancer);DOID:4766(embryoma);DOID:14566(disease_of_cellular_proliferation);DOID:0060056(hypersensitivity_re…	null	189.026	200.793	196.784	268.484	257.852	260.4	1732.48	1694.56	1842.64	1201.23	1363.79	1285.03	1554.1	1699.01	1740.54	1616.47	1252.47	1230.17	0	0	yes
ENSG00000155760	FZD7	139426	ENST00000286201	GO:0004888(transmembrane signaling receptor activity);GO:0004930(G protein-coupled receptor activity);GO:0005109(frizzled binding);GO:0005515(protein binding);GO:0005546(phosphatidylinositol-4,5-bisphosphate binding);GO:0005768(endosome);GO:0005886(plasma membrane);GO:0006355(regulation of transcription, DNA-templated);GO:0007165(signal transduction);GO:0007166(cell surface receptor signaling pat…	04150(mTOR signaling pathway);04310(Wnt signaling pathway);04390(Hippo signaling pathway);04550(Signaling pathways regulating pluripotency of stem cells);04916(Melanogenesis);04934(Cushing syndrome);05165(Human papillomavirus infection);05200(Pathways in cancer);05205(Proteoglycans in cancer);05217(Basal cell carcinoma);05224(Breast cancer);05225(Hepatocellular carcinoma);05226(Gastric cancer)	K02432	null	frizzled class receptor 7 [Source:HGNC Symbol;Acc:HGNC:4045]	protein_coding	DOID:684(hepatocellular_carcinoma);DOID:3571(liver_cancer);DOID:4(disease);DOID:162(cancer);DOID:3119(gastrointestinal_system_cancer);DOID:14566(disease_of_cellular_proliferation);DOID:686(liver_carcinoma);DOID:0050686(organ_system_cancer)	R_HSA_195721(Signaling_by_WNT);R_HSA_9658195(Leishmania_infection);R_HSA_3858494(Beta_catenin_independent_WNT_signaling);R_HSA_500792(GPCR_ligand_binding);R_HSA_373080(Class_B/2_(Secretin_family_receptors));R_HSA_9673324(WNT5:FZD7_mediated_leishmania_damping);R_HSA_4086400(PCP/CE_pathway);R_HSA_162582(Signal_Transduction);R_HSA_5663205(Infectious_disease);R_HSA_1643685(Disease);R_HSA_4608870(Asym…	39.1334	36.9161	38.3107	37.3241	37.5605	36.5396	7.93956	8.20994	8.27702	5.10419	4.35125	4.14631	7.27662	6.58363	h	6.58635	8.42343	7.91159	0	0	yes
ENSG00000070669	ASNS	207398;207412;207408;207409;207410;207414;207402;207407;207401;207403;207417;207415;207413;207411;207416;207406	ENST00000394308;ENST00000495255;ENST00000444334;ENST00000487714;ENST00000462436;ENST00000448127;ENST00000394309;ENST00000455086;ENST00000175506;ENST00000454046;ENST00000414884;ENST00000453600;ENST00000437657;ENST00000442734;ENST00000451771;ENST00000422745	GO:0000166(nucleotide binding);GO:0001889(liver development);GO:0004066(asparagine synthase (glutamine-hydrolyzing) activity);GO:0005515(protein binding);GO:0005524(ATP binding);GO:0005829(cytosol);GO:0006520(cellular amino acid metabolic process);GO:0006529(asparagine biosynthetic process);GO:0006541(glutamine metabolic process);GO:0008652(cellular amino acid biosynthetic process);GO:0009416(res…	00250(Alanine, aspartate and glutamate metabolism);00250(Alanine, aspartate and glutamate metabolism)	null	null	asparagine synthetase (glutamine-hydrolyzing) [Source:HGNC Symbol;Acc:HGNC:753]	protein_coding;retained_intron;nonsense_mediated_decay	DOID:1240(leukemia);DOID:2531(hematologic_cancer);DOID:1037(lymphoblastic_leukemia);DOID:4(disease);DOID:9952(acute_lymphocytic_leukemia);DOID:162(cancer);DOID:14566(disease_of_cellular_proliferation);DOID:0060083(immune_system_cancer);DOID:0050686(organ_system_cancer)	R_HSA_2262752(Cellular_responses_to_stress);R_HSA_9711097(Cellular_response_to_starvation);R_HSA_8953897(Cellular_responses_to_external_stimuli);R_HSA_71291(Metabolism_of_amino_acids_and_derivatives);R_HSA_381042(PERK_regulates_gene_expression);R_HSA_380994(ATF4_activates_genes_in_response_to_endoplasmic_reticulum__stress);R_HSA_9648895(Response_of_EIF2AK1_(HRI)_to_heme_deficiency);R_HSA_8963693(…	15.5952	17.1745	15.9469	5.23858	5.61653	5.56164	35.9612	45.3256	40.0871	91.3557	92.2111	92.6736	3.97712	3.82616	3.89785	12.7783	12.5915	11.0907	0	0	yes
ENSG00000198899	MT-ATP6	22	ENST00000361899	GO:0005515(protein binding);GO:0005739(mitochondrion);GO:0005743(mitochondrial inner membrane);GO:0005753(mitochondrial proton-transporting ATP synthase complex);GO:0006754(ATP biosynthetic process);GO:0006811(ion transport);GO:0007568(aging);GO:0015078(proton transmembrane transporter activity);GO:0015986(ATP synthesis coupled proton transport);GO:0016020(membrane);GO:0016021(integral component …	00190(Oxidative phosphorylation);04714(Thermogenesis);05010(Alzheimer disease);05012(Parkinson disease);05016(Huntington disease)	K02126	null	mitochondrially encoded ATP synthase membrane subunit 6 [Source:HGNC Symbol;Acc:HGNC:7414]	protein_coding	null	R_HSA_1428517(The_citric_acid_(TCA)_cycle_and_respiratory_electron_transport);R_HSA_1592230(Mitochondrial_biogenesis);R_HSA_1852241(Organelle_biogenesis_and_maintenance);R_HSA_163200(Respiratory_electron_transport,_ATP_synthesis_by_chemiosmotic_coupling,_and_heat_production_by_uncoupling_proteins.);R_HSA_163210(Formation_of_ATP_by_chemiosmotic_coupling);R_HSA_8949613(Cristae_formation);R_HSA_1430…	7025.48	7223.23	7103.87	9282.82	8922.68	8700.07	5088.78	5027.5	5134.16	1342.16	1195.8	1077.75	4368.57	4722.31	4525.95	4009.04	3831.55	3973.27	0	0	yes
ENSG00000151746	BICD1	52890;52893;52892;52898;52899;52891;52894;52895;52900;52903	ENST00000551848;ENST00000548411;ENST00000550207;ENST00000547680;ENST00000552160;ENST00000652176;ENST00000395758;ENST00000551086;ENST00000552226;ENST00000614004	GO:0005200(structural constituent of cytoskeleton);GO:0005515(protein binding);GO:0005794(Golgi apparatus);GO:0005802(trans-Golgi network);GO:0005813(centrosome);GO:0005829(cytosol);GO:0005856(cytoskeleton);GO:0005881(cytoplasmic microtubule);GO:0006396(RNA processing);GO:0008093(cytoskeletal adaptor activity);GO:0008298(intracellular mRNA localization);GO:0009653(anatomical structure morphogenes…	null	null	null	BICD cargo adaptor 1 [Source:HGNC Symbol;Acc:HGNC:1049]	protein_coding;nonsense_mediated_decay;retained_intron	null	R_HSA_6811442(Intra_Golgi_and_retrograde_Golgi_to_ER_traffic);R_HSA_5653656(Vesicle_mediated_transport);R_HSA_199991(Membrane_Trafficking);R_HSA_8856688(Golgi_to_ER_retrograde_transport);R_HSA_6811436(COPI_independent_Golgi_to_ER_retrograde_traffic)	1.22519	1.42562	1.3239	1.47512	1.43862	1.25916	1.33233	1.51164	1.40218	1.44846	1.60388	1.38304	10.992	11.4322	11.5671	9.10346	10.2996	11.2897	0	0	yes
ENSG00000014914	MTMR11	19763;19770;19765;19767;19764;19768;19769;19766;19772;19771	ENST00000466496;ENST00000490310;ENST00000439741;ENST00000482343;ENST00000482025;ENST00000492824;ENST00000495054;ENST00000369140;ENST00000479272;ENST00000493562	GO:0004438(phosphatidylinositol-3-phosphatase activity);GO:0005737(cytoplasm);GO:0046856(phosphatidylinositol dephosphorylation);GO:0070062(extracellular exosome);GO:0070062(extracellular exosome)	null	K18085	null	myotubularin related protein 11 [Source:HGNC Symbol;Acc:HGNC:24307]	processed_transcript;retained_intron;protein_coding	null	null	8.66697	10.2326	9.36871	17.7731	18.9606	18.3947	2.47135	2.20295	2.46633	1.99941	2.01681	1.81999	2.10765	1.80506	1.88262	1.85948	1.68803	2.0307	0	0	yes
ENSG00000141569	TRIM65	106067;106071;106068;106065;106066;106070;106069	ENST00000269383;ENST00000540812;ENST00000648382;ENST00000591668;ENST00000592642;ENST00000540128;ENST00000543309	GO:0005515(protein binding);GO:0005654(nucleoplasm);GO:0005829(cytosol);GO:0008270(zinc ion binding);GO:0010508(positive regulation of autophagy);GO:0046872(metal ion binding);GO:0046872(metal ion binding)	null	K12031	null	tripartite motif containing 65 [Source:HGNC Symbol;Acc:HGNC:27316]	protein_coding;retained_intron;processed_transcript	null	null	21.6659	22.927	21.3203	17.4242	14.7889	15.9711	0.61196	0.801377	1.07669	0.541234	0.830418	0.749035	10.756	11.258	11.0792	14.4568	13.7788	12.8398	0	0	yes
ENSG00000113580	NR3C1	187867;187874;187872;187878;187879;187875;187871;187881;187882;187866;187884;187880	ENST00000394464;ENST00000503201;ENST00000231509;ENST00000510170;ENST00000508760;ENST00000504336;ENST00000394466;ENST00000514699;ENST00000502500;ENST00000343796;ENST00000505058;ENST00000502892	GO:0000122(negative regulation of transcription by RNA polymerase II);GO:0000790(nuclear chromatin);GO:0000977(RNA polymerase II regulatory region sequence-specific DNA binding);GO:0000978(RNA polymerase II cis-regulatory region sequence-specific DNA binding);GO:0000981(DNA-binding transcription factor activity, RNA polymerase II-specific);GO:0001046(core promoter sequence-specific DNA binding);G…	04080(Neuroactive ligand-receptor interaction);04080(Neuroactive ligand-receptor interaction)	null	null	nuclear receptor subfamily 3 group C member 1 [Source:HGNC Symbol;Acc:HGNC:7978]	protein_coding;processed_transcript	DOID:18(urinary_system_disease);DOID:0080001(bone_disease);DOID:0060037(developmental_disorder_of_mental_health);DOID:1240(leukemia);DOID:934(viral_infectious_disease);DOID:2531(hematologic_cancer);DOID:28(endocrine_system_disease);DOID:1324(lung_cancer);DOID:654(overnutrition);DOID:12842(Guillain_Barre_syndrome);DOID:17(musculoskeletal_system_disease);DOID:437(myasthenia_gravis);DOID:2377(multip…	R_HSA_212436(Generic_Transcription_Pathway);R_HSA_2262752(Cellular_responses_to_stress);R_HSA_8849473(PTK6_Expression);R_HSA_9614085(FOXO_mediated_transcription);R_HSA_8939902(Regulation_of_RUNX2_expression_and_activity);R_HSA_597592(Post_translational_protein_modification);R_HSA_400253(Circadian_Clock);R_HSA_8953897(Cellular_responses_to_external_stimuli);R_HSA_8848021(Signaling_by_PTK6);R_HSA_7…	0.0241295	0.0540113	0.0281463	0.0544824	0.0669404	0.0523119	5.14332	5.04945	4.88436	11.5961	10.3361	10.7507	7.8094	7.72934	7.18356	7.01305	8.58424	9.83755	0	0	yes
ENSG00000168268	NT5DC2	161102;161108;161103;161101;161106;161114;161109;161105;161100;161113;161104;161111;161112;161110;161107	ENST00000422318;ENST00000466112;ENST00000307076;ENST00000479024;ENST00000492555;ENST00000490681;ENST00000478091;ENST00000459839;ENST00000463947;ENST00000487779;ENST00000462261;ENST00000486792;ENST00000471522;ENST00000489316;ENST00000469616	GO:0008253(5'-nucleotidase activity);GO:0016311(dephosphorylation);GO:0016787(hydrolase activity);GO:0046872(metal ion binding);GO:0046872(metal ion binding)	null	null	null	5'-nucleotidase domain containing 2 [Source:HGNC Symbol;Acc:HGNC:25717]	protein_coding;retained_intron;nonsense_mediated_decay;processed_transcript	null	null	24.9315	23.7403	24.4523	15.9002	15.4818	13.5028	2.34566	2.37669	2.72632	0.625092	0.936572	0.741375	1.27095	1.2351	1.50423	0.729399	0.562615	0.791897	0	0	yes
ENSG00000267284	AC022031	111127;111131;111129;111130	ENST00000654829;ENST00000587346;ENST00000592936;ENST00000589662	null	null	null	null	novel transcript	lncRNA	null	null	10.7113	11.3372	11.5563	8.14231	8.15314	8.43687	0.306317	0.285204	0.296881	0.157434	0.0787283	0.0437832	null	0.00198411	0	0.00665028	0.0105333	0.00621016	0	0	yes
ENSG00000091831	ESR1	200240;200235;200242;200234;200237;200239;200236;200245;200232;200246;200233;200241	ENST00000206249;ENST00000338799;ENST00000427531;ENST00000440973;ENST00000443427;ENST00000456483;ENST00000446550;ENST00000641399;ENST00000473497;ENST00000482101;ENST00000404742;ENST00000488573	GO:0000122(negative regulation of transcription by RNA polymerase II);GO:0000790(nuclear chromatin);GO:0000978(RNA polymerase II cis-regulatory region sequence-specific DNA binding);GO:0000981(DNA-binding transcription factor activity, RNA polymerase II-specific);GO:0001093(TFIIB-class transcription factor binding);GO:0001223(transcription coactivator binding);GO:0001226(RNA polymerase II transcr…	01522(Endocrine resistance);04915(Estrogen signaling pathway);04917(Prolactin signaling pathway);04919(Thyroid hormone signaling pathway);04961(Endocrine and other factor-regulated calcium reabsorption);05200(Pathways in cancer);05205(Proteoglycans in cancer);05224(Breast cancer);05224(Breast cancer)	K08550	null	estrogen receptor 1 [Source:HGNC Symbol;Acc:HGNC:3467]	protein_coding;processed_transcript	DOID:18(urinary_system_disease);DOID:0080001(bone_disease);DOID:684(hepatocellular_carcinoma);DOID:3996(urinary_system_cancer);DOID:13580(cholestasis);DOID:1307(dementia);DOID:5223(infertility);DOID:2394(ovarian_cancer);DOID:10286(prostate_carcinoma);DOID:1240(leukemia);DOID:4138(bile_duct_disease);DOID:10591(pre_eclampsia);DOID:934(viral_infectious_disease);DOID:1612(breast_cancer);DOID:3275(thy…	R_HSA_212436(Generic_Transcription_Pathway);R_HSA_8864260(Transcriptional_regulation_by_the_AP_2_(TFAP2)_family_of_transcription_factors);R_HSA_9006931(Signaling_by_Nuclear_Receptors);R_HSA_8939902(Regulation_of_RUNX2_expression_and_activity);R_HSA_597592(Post_translational_protein_modification);R_HSA_9006925(Intracellular_signaling_by_second_messengers);R_HSA_8939256(RUNX1_regulates_transcriptio…	0.0631414	0.0358683	0.0271187	0.048785	0.0629355	0.042302	0.0633775	0.0550015	0.0768478	0.00571981	0	0	4.01755	3.92783	4.31694	2.20867	2.48197	2.37107	0	0	yes
ENSG00000165891	E2F7	57681;57680;57686;57684;57682;57685;57683	ENST00000322886;ENST00000416496;ENST00000547316;ENST00000551058;ENST00000550669;ENST00000551558;ENST00000552907	GO:0000122(negative regulation of transcription by RNA polymerase II);GO:0000790(nuclear chromatin);GO:0000977(RNA polymerase II regulatory region sequence-specific DNA binding);GO:0000978(RNA polymerase II cis-regulatory region sequence-specific DNA binding);GO:0000981(DNA-binding transcription factor activity, RNA polymerase II-specific);GO:0000987(cis-regulatory region sequence-specific DNA bi…	null	K09391	null	E2F transcription factor 7 [Source:HGNC Symbol;Acc:HGNC:23820]	protein_coding;retained_intron;nonsense_mediated_decay	null	R_HSA_212436(Generic_Transcription_Pathway);R_HSA_6791312(TP53_Regulates_Transcription_of_Cell_Cycle_Genes);R_HSA_74160(Gene_expression_(Transcription));R_HSA_3700989(Transcriptional_Regulation_by_TP53);R_HSA_73857(RNA_Polymerase_II_Transcription);R_HSA_6804116(TP53_Regulates_Transcription_of_Genes_Involved_in_G1_Cell_Cycle_Arrest)	5.60945	5.7387	5.84408	10.6883	13.1607	11.2302	4.00408	4.25542	3.87372	0.874193	1.01772	0.978809	9.48913	10.1585	10.3223	22.9629	28.1606	28.9004	0	0	yes
ENSG00000144824	PHLDB2	163651;163650;163644;163652;163662;163648;163646;163647;163654;163660;163657;163658;163653;163656;163661;163649;163655	ENST00000393925;ENST00000477695;ENST00000393923;ENST00000481953;ENST00000486886;ENST00000498699;ENST00000412622;ENST00000431670;ENST00000495180;ENST00000640181;ENST00000478584;ENST00000460365;ENST00000478733;ENST00000638331;ENST00000470699;ENST00000478922;ENST00000491694	GO:0000226(microtubule cytoskeleton organization);GO:0005515(protein binding);GO:0005737(cytoplasm);GO:0005829(cytosol);GO:0005886(plasma membrane);GO:0005925(focal adhesion);GO:0010470(regulation of gastrulation);GO:0010717(regulation of epithelial to mesenchymal transition);GO:0016020(membrane);GO:0016021(integral component of membrane);GO:0031252(cell leading edge);GO:0045111(intermediate fila…	null	null	null	pleckstrin homology like domain family B member 2 [Source:HGNC Symbol;Acc:HGNC:29573]	protein_coding;retained_intron;processed_transcript	null	null	0.0384035	0.0566069	0.0502528	0.0991148	0.0693949	0.0856464	9.94403	9.72206	9.06289	6.95539	6.95817	6.63838	2.03471	2.23874	1.83503	2.70382	3.7614	3.59367	0	0	yes
ENSG00000101255	TRIB3	142864;142865;142866;142863	ENST00000217233;ENST00000449710;ENST00000422053;ENST00000615226	GO:0000122(negative regulation of transcription by RNA polymerase II);GO:0003714(transcription corepressor activity);GO:0004672(protein kinase activity);GO:0004860(protein kinase inhibitor activity);GO:0005515(protein binding);GO:0005524(ATP binding);GO:0005634(nucleus);GO:0005654(nucleoplasm);GO:0005829(cytosol);GO:0005886(plasma membrane);GO:0006468(protein phosphorylation);GO:0006469(negative …	04931(Insulin resistance);04931(Insulin resistance)	K19518	null	tribbles pseudokinase 3 [Source:HGNC Symbol;Acc:HGNC:16228]	protein_coding	DOID:0080001(bone_disease);DOID:17(musculoskeletal_system_disease);DOID:4(disease);DOID:0050828(artery_disease);DOID:2349(arteriosclerosis);DOID:4194(glucose_metabolism_disease);DOID:0014667(disease_of_metabolism);DOID:848(arthritis);DOID:162(cancer);DOID:1936(atherosclerosis);DOID:14566(disease_of_cellular_proliferation);DOID:3342(bone_inflammation_disease);DOID:1287(cardiovascular_system_diseas…	R_HSA_2262752(Cellular_responses_to_stress);R_HSA_9711097(Cellular_response_to_starvation);R_HSA_112399(IRS_mediated_signalling);R_HSA_194138(Signaling_by_VEGF);R_HSA_109704(PI3K_Cascade);R_HSA_9006925(Intracellular_signaling_by_second_messengers);R_HSA_8953897(Cellular_responses_to_external_stimuli);R_HSA_199418(Negative_regulation_of_the_PI3K/AKT_network);R_HSA_388841(Costimulation_by_the_CD28_…	15.7889	14.167	16.036	9.69265	8.88604	9.3444	13.5201	15.893	15.6796	74.0791	78.3528	81.5013	9.98599	10.4446	9.79582	86.4256	70.5603	62.6176	0	0	yes
ENSG00000089060	SLC8B1	60197;60199;60206;60201;60198;60209;60202;60207;60208;60204;60210;60211;60203;60200	ENST00000552014;ENST00000552565;ENST00000548477;ENST00000550047;ENST00000202831;ENST00000552613;ENST00000549069;ENST00000549181;ENST00000549605;ENST00000553238;ENST00000548186;ENST00000549372;ENST00000546737;ENST00000550672	GO:0005432(calcium:sodium antiporter activity);GO:0005739(mitochondrion);GO:0005743(mitochondrial inner membrane);GO:0005886(plasma membrane);GO:0006811(ion transport);GO:0006812(cation transport);GO:0006814(sodium ion transport);GO:0006816(calcium ion transport);GO:0006851(mitochondrial calcium ion transmembrane transport);GO:0006874(cellular calcium ion homeostasis);GO:0008324(cation transmembr…	null	K13754	null	solute carrier family 8 member B1 [Source:HGNC Symbol;Acc:HGNC:26175]	protein_coding;retained_intron;nonsense_mediated_decay;processed_transcript	null	R_HSA_382551(Transport_of_small_molecules);R_HSA_425407(SLC_mediated_transmembrane_transport);R_HSA_425393(Transport_of_inorganic_cations/anions_and_amino_acids/oligopeptides);R_HSA_8949215(Mitochondrial_calcium_ion_transport);R_HSA_425561(Sodium/Calcium_exchangers)	1.4659	1.77853	1.83689	2.49462	2.39898	2.40216	11.5751	11.5741	11.718	11.1111	11.3009	11.1754	4.41064	4.2778	4.31509	5.43298	4.7456	4.46585	0	0	yes
ENSG00000196611	MMP1	46700	ENST00000315274	GO:0004175(endopeptidase activity);GO:0004222(metalloendopeptidase activity);GO:0004252(serine-type endopeptidase activity);GO:0005576(extracellular region);GO:0006508(proteolysis);GO:0008233(peptidase activity);GO:0008237(metallopeptidase activity);GO:0008270(zinc ion binding);GO:0016032(viral process);GO:0016787(hydrolase activity);GO:0019221(cytokine-mediated signaling pathway);GO:0022617(extr…	03320(PPAR signaling pathway);04657(IL-17 signaling pathway);04926(Relaxin signaling pathway);05200(Pathways in cancer);05219(Bladder cancer);05323(Rheumatoid arthritis)	K01388	EC:3.4.24.7	matrix metallopeptidase 1 [Source:HGNC Symbol;Acc:HGNC:7155]	protein_coding	DOID:18(urinary_system_disease);DOID:1176(bronchial_disease);DOID:0080001(bone_disease);DOID:684(hepatocellular_carcinoma);DOID:4959(epidermolysis_bullosa_dystrophica);DOID:3996(urinary_system_cancer);DOID:2394(ovarian_cancer);DOID:10591(pre_eclampsia);DOID:1612(breast_cancer);DOID:6000(congestive_heart_failure);DOID:2531(hematologic_cancer);DOID:3744(cervical_squamous_cell_carcinoma);DOID:4897(b…	R_HSA_210991(Basigin_interactions);R_HSA_1442490(Collagen_degradation);R_HSA_1474244(Extracellular_matrix_organization);R_HSA_1280215(Cytokine_Signaling_in_Immune_system);R_HSA_1592389(Activation_of_Matrix_Metalloproteinases);R_HSA_202733(Cell_surface_interactions_at_the_vascular_wall);R_HSA_168256(Immune_System);R_HSA_392499(Metabolism_of_proteins);R_HSA_381426(Regulation_of_Insulin_like_Growth_…	2.05332	2.24366	1.39033	4.87267	6.48354	4.75895	18.0181	16.6203	17.2472	20.258	21.598	18.1934	234.361	236.958	242.615	52.0211	45.1858	45.047	0	0	yes
ENSG00000198715	GLMP	21392;21394;21390;21399;21391;21388;21396;21395;21389;21385;21400;21393;21397;21387;21398;21386	ENST00000622703;ENST00000362007;ENST00000612353;ENST00000479084;ENST00000614643;ENST00000647767;ENST00000476177;ENST00000481050;ENST00000480968;ENST00000461597;ENST00000484214;ENST00000482579;ENST00000497955;ENST00000472870;ENST00000368264;ENST00000497831	GO:0005634(nucleus);GO:0005764(lysosome);GO:0005765(lysosomal membrane);GO:0005829(cytosol);GO:0016020(membrane);GO:0016021(integral component of membrane);GO:0045944(positive regulation of transcription by RNA polymerase II);GO:0045944(positive regulation of transcription by RNA polymerase II)	null	null	null	glycosylated lysosomal membrane protein [Source:HGNC Symbol;Acc:HGNC:29436]	protein_coding;retained_intron;nonsense_mediated_decay;processed_transcript	null	null	0.00934152	0.0291238	0.0192031	0.0523144	0.0204887	0.0246857	9.96759	10.6485	11.3574	10.8115	9.54863	10.1179	0.545331	0.510264	0.628218	0.674157	0.444273	0.433469	0	0	yes
ENSG00000248746	ACTN3	43614;43613;43615	ENST00000513398;ENST00000502692;ENST00000511191	GO:0003779(actin binding);GO:0005178(integrin binding);GO:0005509(calcium ion binding);GO:0005515(protein binding);GO:0005829(cytosol);GO:0005884(actin filament);GO:0005903(brush border);GO:0005925(focal adhesion);GO:0006936(muscle contraction);GO:0008307(structural constituent of muscle);GO:0014728(regulation of the force of skeletal muscle contraction);GO:0014732(skeletal muscle atrophy);GO:001…	05412(Arrhythmogenic right ventricular cardiomyopathy (ARVC));05412(Arrhythmogenic right ventricular cardiomyopathy (ARVC))	null	null	actinin alpha 3 (gene/pseudogene) [Source:HGNC Symbol;Acc:HGNC:165]	protein_coding;nonsense_mediated_decay	DOID:4(disease)	R_HSA_397014(Muscle_contraction);R_HSA_390522(Striated_Muscle_Contraction);R_HSA_373753(Nephrin_family_interactions);R_HSA_1500931(Cell_Cell_communication)	7.44683	8.38915	8.18716	8.12276	7.61515	8.04634	0.0669299	0.0711245	0.113944	0.0447768	0	0.0177793	2.69727	2.43832	2.43845	2.48374	2.78915	2.84283	0	0	yes
ENSG00000226287	TMEM191A	151964;151963;151968;151961;151962;151967;151959;151965;151960;151966;151969	ENST00000452055;ENST00000445836;ENST00000422715;ENST00000436618;ENST00000442222;ENST00000419950;ENST00000450925;ENST00000414022;ENST00000637163;ENST00000454833;ENST00000428752	null	null	null	null	transmembrane protein 191A (pseudogene) [Source:HGNC Symbol;Acc:HGNC:25317]	retained_intron;processed_transcript;transcribed_unprocessed_pseudogene	null	null	1.83314	1.42919	1.36047	1.70198	1.04275	1.41556	43.0679	40.9681	47.6551	36.3928	41.9935	39.2822	1.10771	1.22597	1.67812	2.20292	1.49975	1.41087	0	0	yes
ENSG00000185950	IRS2	66129	ENST00000375856	GO:0000165(MAPK cascade);GO:0002053(positive regulation of mesenchymal cell proliferation);GO:0002903(negative regulation of B cell apoptotic process);GO:0005158(insulin receptor binding);GO:0005515(protein binding);GO:0005737(cytoplasm);GO:0005829(cytosol);GO:0005886(plasma membrane);GO:0006006(glucose metabolic process);GO:0007165(signal transduction);GO:0007411(axon guidance);GO:0007420(brain …	04022(cGMP-PKG signaling pathway);04068(FoxO signaling pathway);04140(Autophagy - animal);04152(AMPK signaling pathway);04211(Longevity regulating pathway);04213(Longevity regulating pathway - multiple species);04910(Insulin signaling pathway);04920(Adipocytokine signaling pathway);04923(Regulation of lipolysis in adipocytes);04930(Type II diabetes mellitus);04931(Insulin resistance);04932(Non-al…	K07187	null	insulin receptor substrate 2 [Source:HGNC Symbol;Acc:HGNC:6126]	protein_coding	DOID:0080001(bone_disease);DOID:934(viral_infectious_disease);DOID:28(endocrine_system_disease);DOID:654(overnutrition);DOID:17(musculoskeletal_system_disease);DOID:0080011(bone_resorption_disease);DOID:225(syndrome);DOID:11981(morbid_obesity);DOID:0050117(disease_by_infectious_agent);DOID:4(disease);DOID:409(liver_disease);DOID:77(gastrointestinal_system_disease);DOID:1923(sex_differentiation_di…	R_HSA_982772(Growth_hormone_receptor_signaling);R_HSA_166520(Signaling_by_NTRKs);R_HSA_9027277(Erythropoietin_activates_Phospholipase_C_gamma_(PLCG));R_HSA_9006335(Signaling_by_Erythropoietin);R_HSA_5683057(MAPK_family_signaling_cascades);R_HSA_112399(IRS_mediated_signalling);R_HSA_109704(PI3K_Cascade);R_HSA_9006925(Intracellular_signaling_by_second_messengers);R_HSA_1280215(Cytokine_Signaling_in…	0.193519	0.195509	0.166471	0.075983	0.055552	0.094081	1.14118	0.928359	1.01403	4.03551	4.64249	4.63871	2.51627	2.83038	2.99402	3.65609	4.1666	4.17863	0	0	yes
ENSG00000213214	ARHGEF35	211173	ENST00000378115	null	null	null	null	Rho guanine nucleotide exchange factor 35 [Source:HGNC Symbol;Acc:HGNC:33846]	protein_coding	null	R_HSA_204998(Cell_death_signalling_via_NRAGE,_NRIF_and_NADE);R_HSA_193648(NRAGE_signals_death_through_JNK);R_HSA_73887(Death_Receptor_Signalling);R_HSA_416482(G_alpha_(12/13)_signalling_events);R_HSA_162582(Signal_Transduction);R_HSA_388396(GPCR_downstream_signalling);R_HSA_372790(Signaling_by_GPCR);R_HSA_193704(p75_NTR_receptor_mediated_signalling)	0.016719	0	0	0	0.019652	0	13.2615	12.0521	12.0856	15.096	14.8746	14.0469	5.90558	6.53037	6.10203	4.51375	4.28718	3.82937	0	0	yes
ENSG00000038945	MSR1	213246;213250;213242;213253;213241;213248;213251;213247;213243;213256;213249;213245;213255	ENST00000381998;ENST00000521876;ENST00000262101;ENST00000517522;ENST00000350896;ENST00000518960;ENST00000518343;ENST00000519060;ENST00000445506;ENST00000522130;ENST00000518026;ENST00000522672;ENST00000520846	GO:0001540(amyloid-beta binding);GO:0005044(scavenger receptor activity);GO:0005515(protein binding);GO:0005581(collagen trimer);GO:0005829(cytosol);GO:0005886(plasma membrane);GO:0005887(integral component of plasma membrane);GO:0006897(endocytosis);GO:0006898(receptor-mediated endocytosis);GO:0006911(phagocytosis, engulfment);GO:0009897(external side of plasma membrane);GO:0010629(negative regu…	04145(Phagosome);04145(Phagosome)	K06558	null	macrophage scavenger receptor 1 [Source:HGNC Symbol;Acc:HGNC:7376]	protein_coding;processed_transcript;nonsense_mediated_decay	DOID:0080001(bone_disease);DOID:934(viral_infectious_disease);DOID:1324(lung_cancer);DOID:17(musculoskeletal_system_disease);DOID:225(syndrome);DOID:850(lung_disease);DOID:0050117(disease_by_infectious_agent);DOID:4(disease);DOID:1579(respiratory_system_disease);DOID:409(liver_disease);DOID:77(gastrointestinal_system_disease);DOID:9256(colorectal_cancer);DOID:3856(male_reproductive_organ_cancer);…	R_HSA_5653656(Vesicle_mediated_transport);R_HSA_2173782(Binding_and_Uptake_of_Ligands_by_Scavenger_Receptors);R_HSA_3000480(Scavenging_by_Class_A_Receptors)	0.0257962	0.00684614	0.031218	0.0290862	0.0255048	0	2.25458	1.89908	2.07404	0.964819	0.963692	0.783667	2.78916	2.65657	2.96548	4.29186	5.1414	5.33443	0	0	yes
ENSG00000151632	AKR1C2	28433;28435;28434;28442;28445;28443;28439;28444;28440	ENST00000380753;ENST00000460124;ENST00000421196;ENST00000604428;ENST00000604439;ENST00000604711;ENST00000455190;ENST00000603073;ENST00000604184	GO:0004032(alditol:NADP+ 1-oxidoreductase activity);GO:0005496(steroid binding);GO:0005737(cytoplasm);GO:0005829(cytosol);GO:0006629(lipid metabolic process);GO:0006693(prostaglandin metabolic process);GO:0007186(G protein-coupled receptor signaling pathway);GO:0007586(digestion);GO:0008106(alcohol dehydrogenase (NADP+) activity);GO:0008202(steroid metabolic process);GO:0008207(C21-steroid hormon…	00140(Steroid hormone biosynthesis);05204(Chemical carcinogenesis);05204(Chemical carcinogenesis)	null	null	aldo-keto reductase family 1 member C2 [Source:HGNC Symbol;Acc:HGNC:385]	protein_coding;retained_intron;processed_transcript	DOID:4(disease);DOID:3856(male_reproductive_organ_cancer);DOID:162(cancer);DOID:14566(disease_of_cellular_proliferation);DOID:0050686(organ_system_cancer);DOID:10283(prostate_cancer);DOID:193(reproductive_organ_cancer)	R_HSA_8957322(Metabolism_of_steroids);R_HSA_194068(Bile_acid_and_bile_salt_metabolism);R_HSA_193807(Synthesis_of_bile_acids_and_bile_salts_via_27_hydroxycholesterol);R_HSA_193368(Synthesis_of_bile_acids_and_bile_salts_via_7alpha_hydroxycholesterol);R_HSA_192105(Synthesis_of_bile_acids_and_bile_salts);R_HSA_556833(Metabolism_of_lipids);R_HSA_193775(Synthesis_of_bile_acids_and_bile_salts_via_24_hyd…	0.0712767	0.0494449	0.052616	0.0810223	0.145972	0.109339	30.2064	32.3043	30.8458	71.1692	71.8009	75.9167	5.24105	6.45434	5.55186	4.83519	4.5181	4.3704	0	0	yes
ENSG00000131368	MRPS25	157391;157389;157395;157394;157392;157393;157390	ENST00000253686;ENST00000496484;ENST00000447299;ENST00000444840;ENST00000449354;ENST00000420267;ENST00000474866	GO:0003735(structural constituent of ribosome);GO:0005739(mitochondrion);GO:0005743(mitochondrial inner membrane);GO:0005840(ribosome);GO:0070125(mitochondrial translational elongation);GO:0070126(mitochondrial translational termination);GO:0070126(mitochondrial translational termination)	null	K17404	null	mitochondrial ribosomal protein S25 [Source:HGNC Symbol;Acc:HGNC:14511]	protein_coding;processed_transcript;nonsense_mediated_decay	null	R_HSA_5389840(Mitochondrial_translation_elongation);R_HSA_5368286(Mitochondrial_translation_initiation);R_HSA_5419276(Mitochondrial_translation_termination);R_HSA_72766(Translation);R_HSA_392499(Metabolism_of_proteins);R_HSA_5368287(Mitochondrial_translation)	15.6123	15.9608	16.5209	17.3546	17.8562	16.1275	5.6838	5.01327	5.01726	3.75626	3.70388	3.61564	4.33667	3.77886	4.1443	4.50976	5.24077	5.18545	0	0	yes
ENSG00000013573	DDX11	52772;52771;52796;52781;52793;52797;52794;52798;52789;52777;52774;52779;52780;52784;52783;52782;52786;52778;52790;52776;52773;52788;52795;52800;52791;52770;52792;52799	ENST00000542838;ENST00000228264;ENST00000538740;ENST00000535158;ENST00000543511;ENST00000542777;ENST00000539699;ENST00000537136;ENST00000543026;ENST00000536265;ENST00000435753;ENST00000545668;ENST00000350437;ENST00000535317;ENST00000542244;ENST00000543756;ENST00000544652;ENST00000415475;ENST00000545717;ENST00000539049;ENST00000438391;ENST00000542242;ENST00000542661;ENST00000539702;ENST00000536580…	GO:0000166(nucleotide binding);GO:0000790(nuclear chromatin);GO:0000922(spindle pole);GO:0001650(fibrillar center);GO:0003676(nucleic acid binding);GO:0003677(DNA binding);GO:0003678(DNA helicase activity);GO:0003682(chromatin binding);GO:0003688(DNA replication origin binding);GO:0003690(double-stranded DNA binding);GO:0003697(single-stranded DNA binding);GO:0003723(RNA binding);GO:0003727(singl…	null	null	null	DEAD/H-box helicase 11 [Source:HGNC Symbol;Acc:HGNC:2736]	protein_coding;retained_intron;nonsense_mediated_decay;processed_transcript	null	R_HSA_381070(IRE1alpha_activates_chaperones);R_HSA_392499(Metabolism_of_proteins);R_HSA_381038(XBP1(S)_activates_chaperone_genes);R_HSA_381119(Unfolded_Protein_Response_(UPR))	9.54222	10.5389	10.7179	7.53222	6.79003	7.39711	6.54841	6.07542	6.1573	3.28794	3.55485	3.24806	18.9177	19.2178	20.4224	27.3639	28.3309	27.3923	0	0	yes
ENSG00000134107	BHLHE40	156415;156414;156416	ENST00000256495;ENST00000467610;ENST00000460806	GO:0000122(negative regulation of transcription by RNA polymerase II);GO:0000790(nuclear chromatin);GO:0000977(RNA polymerase II regulatory region sequence-specific DNA binding);GO:0000978(RNA polymerase II cis-regulatory region sequence-specific DNA binding);GO:0000981(DNA-binding transcription factor activity, RNA polymerase II-specific);GO:0001102(RNA polymerase II activating transcription fac…	04710(Circadian rhythm);04710(Circadian rhythm)	K03729	null	basic helix-loop-helix family member e40 [Source:HGNC Symbol;Acc:HGNC:1046]	protein_coding;retained_intron	DOID:1324(lung_cancer);DOID:4(disease);DOID:3312(bipolar_disorder);DOID:3905(lung_carcinoma);DOID:162(cancer);DOID:3908(non_small_cell_lung_carcinoma);DOID:14566(disease_of_cellular_proliferation);DOID:3910(lung_adenocarcinoma);DOID:1561(cognitive_disorder);DOID:3324(mood_disorder);DOID:150(disease_of_mental_health);DOID:0050686(organ_system_cancer);DOID:0050615(respiratory_system_cancer)	R_HSA_400253(Circadian_Clock);R_HSA_1368108(BMAL1:CLOCK,NPAS2_activates_circadian_gene_expression)	23.3341	23.3443	24.0094	32.3106	34.1414	32.4416	8.70237	8.70797	8.202	20.6487	26.8949	25.6174	89.4688	98.2597	96.4158	99.2705	86.661	85.5268	0	0	yes
ENSG00000104723	TUSC3	213227;213224;213226;213225;213232;213228;213230;213223;213235;213229;213231;213233;213236	ENST00000503731;ENST00000382020;ENST00000506802;ENST00000515859;ENST00000511783;ENST00000510836;ENST00000507400;ENST00000503191;ENST00000507316;ENST00000509380;ENST00000509177;ENST00000508446;ENST00000511342	GO:0005739(mitochondrion);GO:0005783(endoplasmic reticulum);GO:0005789(endoplasmic reticulum membrane);GO:0005886(plasma membrane);GO:0005887(integral component of plasma membrane);GO:0006486(protein glycosylation);GO:0006487(protein N-linked glycosylation);GO:0008250(oligosaccharyltransferase complex);GO:0015095(magnesium ion transmembrane transporter activity);GO:0015693(magnesium ion transport…	00510(N-Glycan biosynthesis);04141(Protein processing in endoplasmic reticulum);04141(Protein processing in endoplasmic reticulum)	null	null	tumor suppressor candidate 3 [Source:HGNC Symbol;Acc:HGNC:30242]	protein_coding;nonsense_mediated_decay;processed_transcript;retained_intron	DOID:0060037(developmental_disorder_of_mental_health);DOID:4(disease);DOID:1059(intellectual_disability);DOID:162(cancer);DOID:14566(disease_of_cellular_proliferation);DOID:150(disease_of_mental_health);DOID:0060038(specific_developmental_disorder)	R_HSA_446203(Asparagine_N_linked_glycosylation);R_HSA_9694516(SARS_CoV_2_Infection);R_HSA_597592(Post_translational_protein_modification);R_HSA_382551(Transport_of_small_molecules);R_HSA_9679506(SARS_CoV_Infections);R_HSA_5223345(Miscellaneous_transport_and_binding_events);R_HSA_9694635(Translation_of_structural_proteins);R_HSA_392499(Metabolism_of_proteins);R_HSA_9694548(Maturation_of_spike_prot…	13.9367	13.2665	13.0589	13.9727	14.6723	15.9407	0.402775	0.31295	0.297478	0.385354	0.38392	0.380665	20.3356	19.7976	20.3324	17.7038	17.033	17.9126	0	0	yes
ENSG00000163362	INAVA	24352;24351;24350;24349;24354;24353	ENST00000413687;ENST00000367342;ENST00000451872;ENST00000532631;ENST00000526172;ENST00000531649	GO:0000187(activation of MAPK activity);GO:0002221(pattern recognition receptor signaling pathway);GO:0002367(cytokine production involved in immune response);GO:0002376(immune system process);GO:0005515(protein binding);GO:0005634(nucleus);GO:0005737(cytoplasm);GO:0031398(positive regulation of protein ubiquitination);GO:0032494(response to peptidoglycan);GO:0032495(response to muramyl dipeptide…	null	null	null	innate immunity activator [Source:HGNC Symbol;Acc:HGNC:25599]	protein_coding;processed_transcript	null	null	6.29206	6.67875	6.06609	5.52766	5.21868	4.9293	42.3245	41.3975	44.738	22.7742	22.1508	21.0537	7.66387	7.72981	8.1315	4.26103	2.70212	3.34405	0	0	yes
ENSG00000204681	GABBR1	192824;192831;192820;192825;192826;192822;192836;192821;192837;192828;192813;192833;192827;192835;192832;192823;192834;192829;192838;192830	ENST00000377034;ENST00000376977;ENST00000472823;ENST00000478931;ENST00000494877;ENST00000377012;ENST00000467259;ENST00000377016;ENST00000462632;ENST00000486434;ENST00000355973;ENST00000477029;ENST00000488334;ENST00000489385;ENST00000494634;ENST00000491829;ENST00000485508;ENST00000473774;ENST00000476670;ENST00000489839	GO:0004888(transmembrane signaling receptor activity);GO:0004930(G protein-coupled receptor activity);GO:0004965(G protein-coupled GABA receptor activity);GO:0005515(protein binding);GO:0005576(extracellular region);GO:0005737(cytoplasm);GO:0005886(plasma membrane);GO:0005887(integral component of plasma membrane);GO:0007165(signal transduction);GO:0007186(G protein-coupled receptor signaling pat…	04024(cAMP signaling pathway);04080(Neuroactive ligand-receptor interaction);04727(GABAergic synapse);04742(Taste transduction);04915(Estrogen signaling pathway);05032(Morphine addiction);05032(Morphine addiction)	null	null	gamma-aminobutyric acid type B receptor subunit 1 [Source:HGNC Symbol;Acc:HGNC:4070]	protein_coding;nonsense_mediated_decay;retained_intron	DOID:0060037(developmental_disorder_of_mental_health);DOID:225(syndrome);DOID:0060040(pervasive_developmental_disorder);DOID:936(brain_disease);DOID:4(disease);DOID:162(cancer);DOID:2234(focal_epilepsy);DOID:863(nervous_system_disease);DOID:14566(disease_of_cellular_proliferation);DOID:2030(anxiety_disorder);DOID:0060041(autism_spectrum_disorder);DOID:12849(autistic_disorder);DOID:331(central_ner…	R_HSA_977443(GABA_receptor_activation);R_HSA_1296065(Inwardly_rectifying_K+_channels);R_HSA_1296041(Activation_of_G_protein_gated_Potassium_channels);R_HSA_991365(Activation_of_GABAB_receptors);R_HSA_112314(Neurotransmitter_receptors_and_postsynaptic_signal_transmission);R_HSA_500792(GPCR_ligand_binding);R_HSA_1296059(G_protein_gated_Potassium_channels);R_HSA_1296071(Potassium_Channels);R_HSA_997…	5.77258	6.30566	5.89148	8.13582	7.77513	8.17853	0.847168	1.01931	0.836841	1.00097	1.16307	1.04359	4.02549	3.78904	4.1018	5.26109	5.86382	6.21098	0	0	yes
ENSG00000145349	CAMK2D	176456;176453;176451;176458;176454;176460;176455;176464;176457;176463;176461;176459;176452	ENST00000514328;ENST00000296402;ENST00000394524;ENST00000394522;ENST00000513132;ENST00000379773;ENST00000342666;ENST00000505132;ENST00000515496;ENST00000509907;ENST00000508738;ENST00000505990;ENST00000511664	GO:0000166(nucleotide binding);GO:0001558(regulation of cell growth);GO:0002026(regulation of the force of heart contraction);GO:0003254(regulation of membrane depolarization);GO:0004672(protein kinase activity);GO:0004674(protein serine/threonine kinase activity);GO:0004683(calmodulin-dependent protein kinase activity);GO:0005515(protein binding);GO:0005516(calmodulin binding);GO:0005524(ATP bin…	04012(ErbB signaling pathway);04020(Calcium signaling pathway);04024(cAMP signaling pathway);04066(HIF-1 signaling pathway);04114(Oocyte meiosis);04217(Necroptosis);04261(Adrenergic signaling in cardiomyocytes);04310(Wnt signaling pathway);04360(Axon guidance);04713(Circadian entrainment);04720(Long-term potentiation);04722(Neurotrophin signaling pathway);04725(Cholinergic synapse);04728(Dopamine…	null	null	calcium/calmodulin dependent protein kinase II delta [Source:HGNC Symbol;Acc:HGNC:1462]	protein_coding;retained_intron;processed_transcript	null	R_HSA_212436(Generic_Transcription_Pathway);R_HSA_2262752(Cellular_responses_to_stress);R_HSA_1489509(DAG_and_IP3_signaling);R_HSA_8986944(Transcriptional_Regulation_by_MECP2);R_HSA_9617324(Negative_regulation_of_NMDA_receptor_mediated_neuronal_transmission);R_HSA_9022692(Regulation_of_MECP2_expression_and_activity);R_HSA_5683057(MAPK_family_signaling_cascades);R_HSA_382551(Transport_of_small_mol…	2.5993	2.31113	2.24916	4.0228	3.80083	4.71465	19.4633	16.9453	16.8165	32.9666	31.3693	32.6917	4.68597	4.60199	4.48065	3.87198	5.09295	5.4049	0	0	yes
ENSG00000198805	PNP	66845;66844;66848;66842;66846;66841;66847;66843	ENST00000554056;ENST00000361505;ENST00000556754;ENST00000556293;ENST00000553591;ENST00000553418;ENST00000554065;ENST00000557229	GO:0001882(nucleoside binding);GO:0002060(purine nucleobase binding);GO:0003824(catalytic activity);GO:0004731(purine-nucleoside phosphorylase activity);GO:0005576(extracellular region);GO:0005634(nucleus);GO:0005737(cytoplasm);GO:0005829(cytosol);GO:0005856(cytoskeleton);GO:0006139(nucleobase-containing compound metabolic process);GO:0006148(inosine catabolic process);GO:0006195(purine nucleotid…	00230(Purine metabolism);00240(Pyrimidine metabolism);00760(Nicotinate and nicotinamide metabolism);00760(Nicotinate and nicotinamide metabolism)	K03783	EC:2.4.2.1	purine nucleoside phosphorylase [Source:HGNC Symbol;Acc:HGNC:7892]	retained_intron;protein_coding	DOID:1307(dementia);DOID:4(disease);DOID:612(primary_immunodeficiency_disease);DOID:1289(neurodegenerative_disease);DOID:5813(purine_nucleoside_phosphorylase_deficiency);DOID:170(endocrine_gland_cancer);DOID:628(combined_T_cell_and_B_cell_immunodeficiency);DOID:162(cancer);DOID:10652(Alzheimer's_disease);DOID:680(tauopathy);DOID:863(nervous_system_disease);DOID:14566(disease_of_cellular_prolifera…	R_HSA_8956319(Nucleobase_catabolism);R_HSA_8956321(Nucleotide_salvage);R_HSA_168249(Innate_Immune_System);R_HSA_168256(Immune_System);R_HSA_6798695(Neutrophil_degranulation);R_HSA_15869(Metabolism_of_nucleotides);R_HSA_74217(Purine_salvage);R_HSA_74259(Purine_catabolism);R_HSA_1430728(Metabolism)	23.6584	23.9524	24.208	32.608	34.0213	30.6	9.16461	9.10474	9.69372	3.18536	3.00754	3.05993	60.5752	62.2293	60.0137	43.5392	38.1055	38.1592	0	0	yes
ENSG00000115641	FHL2	133667;133665;133668;133673;133675;133672;133666;133671;133677;133669;133678	ENST00000393353;ENST00000409177;ENST00000530340;ENST00000408995;ENST00000452732;ENST00000409807;ENST00000322142;ENST00000358129;ENST00000607522;ENST00000344213;ENST00000447958	GO:0000122(negative regulation of transcription by RNA polymerase II);GO:0001649(osteoblast differentiation);GO:0003712(transcription coregulator activity);GO:0003714(transcription corepressor activity);GO:0005515(protein binding);GO:0005634(nucleus);GO:0005654(nucleoplasm);GO:0005737(cytoplasm);GO:0005925(focal adhesion);GO:0006357(regulation of transcription by RNA polymerase II);GO:0008134(tra…	04380(Osteoclast differentiation);04380(Osteoclast differentiation)	K14380	null	four and a half LIM domains 2 [Source:HGNC Symbol;Acc:HGNC:3703]	protein_coding;nonsense_mediated_decay	DOID:0080001(bone_disease);DOID:2394(ovarian_cancer);DOID:1240(leukemia);DOID:2531(hematologic_cancer);DOID:17(musculoskeletal_system_disease);DOID:4(disease);DOID:1192(peripheral_nervous_system_neoplasm);DOID:848(arthritis);DOID:2621(autonomic_nervous_system_neoplasm);DOID:162(cancer);DOID:769(neuroblastoma);DOID:2151(malignant_ovarian_surface_epithelial_stromal_neoplasm);DOID:14566(disease_of_c…	R_HSA_400206(Regulation_of_lipid_metabolism_by_PPARalpha);R_HSA_1989781(PPARA_activates_gene_expression);R_HSA_556833(Metabolism_of_lipids);R_HSA_1430728(Metabolism)	1.01538	1.17951	1.12786	1.42534	1.33432	1.58072	0.197331	0.244407	0.169606	0.171275	0.094241	0.0976419	14.9139	15.2455	14.5181	37.5639	34.6544	32.9868	0	0	yes
ENSG00000165102	HGSNAT	215477;215484;215483;215486;215485;215479;215480;215482;215481;215478	ENST00000379644;ENST00000520678;ENST00000519000;ENST00000519705;ENST00000523989;ENST00000520704;ENST00000522082;ENST00000521576;ENST00000524016;ENST00000517319	GO:0005764(lysosome);GO:0005765(lysosomal membrane);GO:0005886(plasma membrane);GO:0006027(glycosaminoglycan catabolic process);GO:0007041(lysosomal transport);GO:0015019(heparan-alpha-glucosaminide N-acetyltransferase activity);GO:0016020(membrane);GO:0016021(integral component of membrane);GO:0016740(transferase activity);GO:0016746(transferase activity, transferring acyl groups);GO:0035579(spe…	00531(Glycosaminoglycan degradation);04142(Lysosome);04142(Lysosome)	K10532	EC:2.3.1.78	heparan-alpha-glucosaminide N-acetyltransferase [Source:HGNC Symbol;Acc:HGNC:26527]	protein_coding;retained_intron;nonsense_mediated_decay	DOID:12801(mucopolysaccharidosis_III);DOID:225(syndrome);DOID:4(disease);DOID:12798(mucopolysaccharidosis);DOID:0014667(disease_of_metabolism);DOID:3211(lysosomal_storage_disease);DOID:655(inherited_metabolic_disorder)	R_HSA_2206281(Mucopolysaccharidoses);R_HSA_5663084(Diseases_of_carbohydrate_metabolism);R_HSA_168249(Innate_Immune_System);R_HSA_71387(Metabolism_of_carbohydrates);R_HSA_5668914(Diseases_of_metabolism);R_HSA_1630316(Glycosaminoglycan_metabolism);R_HSA_168256(Immune_System);R_HSA_2024096(HS_GAG_degradation);R_HSA_6798695(Neutrophil_degranulation);R_HSA_1638091(Heparan_sulfate/heparin_(HS_GAG)_meta…	4.74388	5.09274	5.07741	9.05536	9.6957	9.18942	1.04845	1.22287	1.05869	0.700983	0.778925	0.779631	16.2924	15.4614	16.7794	12.1657	13.364	14.0589	0	0	yes
ENSG00000167081	PBX3	227308;227318;227305;227314;227311;227306;227309;227310;227312;227317;227313;227307;227315;227316	ENST00000373487;ENST00000428092;ENST00000342287;ENST00000492314;ENST00000672674;ENST00000373489;ENST00000373492;ENST00000373482;ENST00000491787;ENST00000491160;ENST00000447726;ENST00000497091;ENST00000673571;ENST00000538998	GO:0000790(nuclear chromatin);GO:0000978(RNA polymerase II cis-regulatory region sequence-specific DNA binding);GO:0000981(DNA-binding transcription factor activity, RNA polymerase II-specific);GO:0001228(DNA-binding transcription activator activity, RNA polymerase II-specific);GO:0001654(eye development);GO:0002087(regulation of respiratory gaseous exchange by nervous system process);GO:0003677(…	05202(Transcriptional misregulation in cancer);05202(Transcriptional misregulation in cancer)	K15610	null	PBX homeobox 3 [Source:HGNC Symbol;Acc:HGNC:8634]	protein_coding;retained_intron;processed_transcript;nonsense_mediated_decay	DOID:4(disease);DOID:0060031(autoimmune_disease_of_gastrointestinal_tract);DOID:417(hypersensitivity_reaction_type_II_disease);DOID:10608(celiac_disease);DOID:0060056(hypersensitivity_reaction_disease);DOID:2914(immune_system_disease);DOID:7(disease_of_anatomical_entity)	null	62.376	60.5257	58.5253	47.5348	48.8356	51.6858	1.93148	2.01654	1.869	2.44759	2.0969	2.46922	3.8894	3.45751	3.62809	4.075	4.31855	4.37034	0	0	yes
ENSG00000154127	UBASH3B	48607;48616;48615;48613;48608;48614;48617	ENST00000284273;ENST00000526493;ENST00000529998;ENST00000530917;ENST00000525711;ENST00000533451;ENST00000530578	GO:0004721(phosphoprotein phosphatase activity);GO:0004725(protein tyrosine phosphatase activity);GO:0005515(protein binding);GO:0005634(nucleus);GO:0005737(cytoplasm);GO:0006469(negative regulation of protein kinase activity);GO:0009968(negative regulation of signal transduction);GO:0016787(hydrolase activity);GO:0030168(platelet activation);GO:0031625(ubiquitin protein ligase binding);GO:003533…	null	K18993	EC:3.1.3.48	ubiquitin associated and SH3 domain containing B [Source:HGNC Symbol;Acc:HGNC:29884]	protein_coding;retained_intron;processed_transcript	null	null	4.14671	3.88385	4.07627	6.01305	6.51876	6.76418	0.350146	0.287773	0.297944	0.120283	0.165833	0.15561	5.98633	6.05877	5.6873	5.58275	6.69131	6.62295	0	0	yes
ENSG00000169710	FASN	107642;107644;107645;107646;107649;107651;107650;107654;107652;107648;107653;107647	ENST00000306749;ENST00000584610;ENST00000578424;ENST00000580382;ENST00000635197;ENST00000637026;ENST00000637525;ENST00000637693;ENST00000635733;ENST00000579410;ENST00000636968;ENST00000636628	GO:0001649(osteoblast differentiation);GO:0003723(RNA binding);GO:0003824(catalytic activity);GO:0004312(fatty acid synthase activity);GO:0004313([acyl-carrier-protein] S-acetyltransferase activity);GO:0004314([acyl-carrier-protein] S-malonyltransferase activity);GO:0004315(3-oxoacyl-[acyl-carrier-protein] synthase activity);GO:0004316(3-oxoacyl-[acyl-carrier-protein] reductase (NADPH) activity);…	00061(Fatty acid biosynthesis);04152(AMPK signaling pathway);04910(Insulin signaling pathway);04910(Insulin signaling pathway)	null	null	fatty acid synthase [Source:HGNC Symbol;Acc:HGNC:3594]	protein_coding;retained_intron;nonsense_mediated_decay;processed_transcript	DOID:934(viral_infectious_disease);DOID:1612(breast_cancer);DOID:3458(breast_adenocarcinoma);DOID:654(overnutrition);DOID:3620(central_nervous_system_cancer);DOID:630(genetic_disease);DOID:0050687(cell_type_cancer);DOID:0050117(disease_by_infectious_agent);DOID:4(disease);DOID:0050177(monogenic_disease);DOID:4195(hyperglycemia);DOID:1749(squamous_cell_carcinoma);DOID:409(liver_disease);DOID:77(ga…	R_HSA_196854(Metabolism_of_vitamins_and_cofactors);R_HSA_163685(Integration_of_energy_metabolism);R_HSA_9006931(Signaling_by_Nuclear_Receptors);R_HSA_8957322(Metabolism_of_steroids);R_HSA_75105(Fatty_acyl_CoA_biosynthesis);R_HSA_9024446(NR1H2_and_NR1H3_mediated_signaling);R_HSA_8978868(Fatty_acid_metabolism);R_HSA_1655829(Regulation_of_cholesterol_biosynthesis_by_SREBP_(SREBF));R_HSA_196849(Metab…	142.746	145.544	145.127	140.946	142.885	126.594	40.5311	41.4789	41.5378	11.2964	11.754	11.0467	69.9937	66.108	71.3848	43.8027	42.3499	39.8074	0	0	yes
ENSG00000124215	CDH26	147585;147587;147586;147589;147588	ENST00000348616;ENST00000370991;ENST00000477058;ENST00000244049;ENST00000497614	GO:0005178(integrin binding);GO:0005509(calcium ion binding);GO:0005515(protein binding);GO:0005886(plasma membrane);GO:0007155(cell adhesion);GO:0007156(homophilic cell adhesion via plasma membrane adhesion molecules);GO:0008013(beta-catenin binding);GO:0015630(microtubule cytoskeleton);GO:0016020(membrane);GO:0016021(integral component of membrane);GO:0016342(catenin complex);GO:0035710(CD4-pos…	null	K22658	null	cadherin 26 [Source:HGNC Symbol;Acc:HGNC:15902]	protein_coding;processed_transcript	null	null	0.0409148	0.115629	0.0491915	0.046627	0.216869	0.210794	53.2981	51.3895	50.544	19.3814	20.2998	21.3446	0.189946	0.270168	0.399515	0.31131	0.270115	0.371015	0	0	yes
ENSG00000164761	TNFRSF11B	219300;219301;219302	ENST00000297350;ENST00000521597;ENST00000517352	GO:0001501(skeletal system development);GO:0005125(cytokine activity);GO:0005515(protein binding);GO:0005576(extracellular region);GO:0005615(extracellular space);GO:0005886(plasma membrane);GO:0006915(apoptotic process);GO:0007165(signal transduction);GO:0007584(response to nutrient);GO:0010035(response to inorganic substance);GO:0030198(extracellular matrix organization);GO:0031012(extracellula…	04060(Cytokine-cytokine receptor interaction);04380(Osteoclast differentiation);04380(Osteoclast differentiation)	K05148	null	TNF receptor superfamily member 11b [Source:HGNC Symbol;Acc:HGNC:11909]	protein_coding;retained_intron;nonsense_mediated_decay	DOID:13250(diarrhea);DOID:18(urinary_system_disease);DOID:0080001(bone_disease);DOID:3996(urinary_system_cancer);DOID:5223(infertility);DOID:1240(leukemia);DOID:10241(thalassemia);DOID:10591(pre_eclampsia);DOID:1612(breast_cancer);DOID:3458(breast_adenocarcinoma);DOID:6000(congestive_heart_failure);DOID:2531(hematologic_cancer);DOID:28(endocrine_system_disease);DOID:654(overnutrition);DOID:17(mus…	R_HSA_1280215(Cytokine_Signaling_in_Immune_system);R_HSA_5668541(TNFR2_non_canonical_NF_kB_pathway);R_HSA_168256(Immune_System);R_HSA_5669034(TNFs_bind_their_physiological_receptors)	0.0589852	0.073006	0.0211899	0.0435262	0	0.0440621	35.6715	35.7847	33.4241	14.8156	14.4306	14.8984	5.25979	6.31479	6.23903	2.29152	1.86517	1.83128	0	0	yes
ENSG00000119917	IFIT3	33136;33135	ENST00000371811;ENST00000371818	GO:0002376(immune system process);GO:0003674(molecular_function);GO:0003723(RNA binding);GO:0005515(protein binding);GO:0005737(cytoplasm);GO:0005739(mitochondrion);GO:0005829(cytosol);GO:0008285(negative regulation of cell population proliferation);GO:0009615(response to virus);GO:0035457(cellular response to interferon-alpha);GO:0042802(identical protein binding);GO:0043066(negative regulation …	null	null	null	interferon induced protein with tetratricopeptide repeats 3 [Source:HGNC Symbol;Acc:HGNC:5411]	protein_coding	null	R_HSA_1280215(Cytokine_Signaling_in_Immune_system);R_HSA_168256(Immune_System);R_HSA_909733(Interferon_alpha/beta_signaling);R_HSA_913531(Interferon_Signaling)	25.7038	26.3612	25.2391	76.0667	89.5728	80.7479	2.09396	2.82242	2.0279	6.54932	6.68693	6.30965	9.05185	8.21177	7.75481	2.44538	2.91492	4.50029	0	0	yes
ENSG00000198131	ZNF544	125934;125940;125921;125930;125943;125937;125936;125931;125928;125929;125935;125924;125927;125942;125938;125925;125941;125922;125923	ENST00000596652;ENST00000595981;ENST00000599227;ENST00000596825;ENST00000269829;ENST00000596677;ENST00000600220;ENST00000600775;ENST00000652201;ENST00000594303;ENST00000600044;ENST00000597240;ENST00000596597;ENST00000627781;ENST00000596929;ENST00000594384;ENST00000599714;ENST00000602260;ENST00000597564	GO:0003676(nucleic acid binding);GO:0003677(DNA binding);GO:0005515(protein binding);GO:0005634(nucleus);GO:0006355(regulation of transcription, DNA-templated);GO:0046872(metal ion binding);GO:0046872(metal ion binding)	05168(Herpes simplex virus 1 infection);05168(Herpes simplex virus 1 infection)	K09228	null	zinc finger protein 544 [Source:HGNC Symbol;Acc:HGNC:16759]	protein_coding;nonsense_mediated_decay;processed_transcript;retained_intron	null	R_HSA_212436(Generic_Transcription_Pathway);R_HSA_74160(Gene_expression_(Transcription));R_HSA_73857(RNA_Polymerase_II_Transcription)	0.188408	0.153352	0.194614	0.33619	0.229601	0.353926	2.18419	2.15371	2.54498	1.5733	1.16021	1.38249	6.24857	5.80973	5.98291	5.53589	6.48174	6.40706	0	0	yes
ENSG00000244486	SCARF2	151896;151897;151898	ENST00000622235;ENST00000623402;ENST00000494535	GO:0005044(scavenger receptor activity);GO:0005515(protein binding);GO:0005925(focal adhesion);GO:0006897(endocytosis);GO:0007155(cell adhesion);GO:0007157(heterophilic cell-cell adhesion via plasma membrane cell adhesion molecules);GO:0016020(membrane);GO:0016021(integral component of membrane);GO:0016021(integral component of membrane)	null	null	null	scavenger receptor class F member 2 [Source:HGNC Symbol;Acc:HGNC:19869]	protein_coding;retained_intron	null	null	10.1152	8.55837	9.01954	10.8932	10.2014	10.0137	183.63	194.996	210.775	198.208	208.086	198.764	1.26189	1.93654	1.66541	1.64622	1.90207	1.59517	0	0	yes
ENSG00000125398	SOX9	105216	ENST00000245479	GO:0000122(negative regulation of transcription by RNA polymerase II);GO:0000790(nuclear chromatin);GO:0000976(transcription regulatory region sequence-specific DNA binding);GO:0000978(RNA polymerase II cis-regulatory region sequence-specific DNA binding);GO:0000981(DNA-binding transcription factor activity, RNA polymerase II-specific);GO:0000987(cis-regulatory region sequence-specific DNA bindin…	04024(cAMP signaling pathway)	K18435	null	SRY-box transcription factor 9 [Source:HGNC Symbol;Acc:HGNC:11204]	protein_coding	DOID:0080001(bone_disease);DOID:3996(urinary_system_cancer);DOID:1612(breast_cancer);DOID:1324(lung_cancer);DOID:17(musculoskeletal_system_disease);DOID:0050687(cell_type_cancer);DOID:0060101(benign_glioma);DOID:4(disease);DOID:4545(mesenchymal_chondrosarcoma);DOID:1192(peripheral_nervous_system_neoplasm);DOID:4844(benign_ependymoma);DOID:9256(colorectal_cancer);DOID:5672(large_intestine_cancer);…	R_HSA_212436(Generic_Transcription_Pathway);R_HSA_201681(TCF_dependent_signaling_in_response_to_WNT);R_HSA_195721(Signaling_by_WNT);R_HSA_74160(Gene_expression_(Transcription));R_HSA_3769402(Deactivation_of_the_beta_catenin_transactivating_complex);R_HSA_9690406(Transcriptional_regulation_of_testis_differentiation);R_HSA_1266738(Developmental_Biology);R_HSA_73857(RNA_Polymerase_II_Transcription);…	0.059356	0.101603	0.056325	0.079244	0.052325	0.143194	21.5236	21.7863	22.4364	28.9371	31.2459	32.4528	1.58641	1.13585	0.992951	1.67216	1.81179	1.90598	0	0	yes
ENSG00000168615	ADAM9	215090;215091;215089;215098;215093;215095;215092;215094;215097	ENST00000487273;ENST00000481513;ENST00000466936;ENST00000463437;ENST00000379917;ENST00000481058;ENST00000481873;ENST00000468065;ENST00000484143	GO:0000186(activation of MAPKK activity);GO:0004222(metalloendopeptidase activity);GO:0005080(protein kinase C binding);GO:0005178(integrin binding);GO:0005515(protein binding);GO:0005518(collagen binding);GO:0005576(extracellular region);GO:0005615(extracellular space);GO:0005886(plasma membrane);GO:0005925(focal adhesion);GO:0006508(proteolysis);GO:0006509(membrane protein ectodomain proteolysi…	null	K06834	EC:3.4.24.-	ADAM metallopeptidase domain 9 [Source:HGNC Symbol;Acc:HGNC:216]	protein_coding;retained_intron;nonsense_mediated_decay;processed_transcript	DOID:684(hepatocellular_carcinoma);DOID:1612(breast_cancer);DOID:5679(retinal_disease);DOID:0050687(cell_type_cancer);DOID:3571(liver_cancer);DOID:4(disease);DOID:0050828(artery_disease);DOID:2349(arteriosclerosis);DOID:162(cancer);DOID:1909(melanoma);DOID:1936(atherosclerosis);DOID:3119(gastrointestinal_system_cancer);DOID:863(nervous_system_disease);DOID:1492(eye_and_adnexa_disease);DOID:14566(…	R_HSA_1442490(Collagen_degradation);R_HSA_1474244(Extracellular_matrix_organization);R_HSA_1474228(Degradation_of_the_extracellular_matrix)	22.8877	22.7929	21.8124	19.7725	21.8398	20.7781	94.1034	87.6977	84.002	121.181	119.38	120.427	42.612	41.5795	42.7048	28.0062	32.9453	34.5194	0	0	yes
ENSG00000101670	LIPG	110744;110748;110742;110745;110746;110743;110747	ENST00000261292;ENST00000623277;ENST00000577628;ENST00000427224;ENST00000580036;ENST00000583083;ENST00000579750	GO:0004465(lipoprotein lipase activity);GO:0004620(phospholipase activity);GO:0004806(triglyceride lipase activity);GO:0005515(protein binding);GO:0005576(extracellular region);GO:0005615(extracellular space);GO:0005769(early endosome);GO:0005794(Golgi apparatus);GO:0006629(lipid metabolic process);GO:0006633(fatty acid biosynthetic process);GO:0007584(response to nutrient);GO:0008201(heparin bin…	00561(Glycerolipid metabolism);04979(Cholesterol metabolism);04979(Cholesterol metabolism)	K22284	EC:3.1.1.3	lipase G, endothelial type [Source:HGNC Symbol;Acc:HGNC:6623]	protein_coding;TEC;non_stop_decay	DOID:225(syndrome);DOID:4(disease);DOID:0050828(artery_disease);DOID:2349(arteriosclerosis);DOID:5844(myocardial_infarction);DOID:4194(glucose_metabolism_disease);DOID:0014667(disease_of_metabolism);DOID:114(heart_disease);DOID:3393(coronary_artery_disease);DOID:1936(atherosclerosis);DOID:9408(acute_myocardial_infarction);DOID:1287(cardiovascular_system_disease);DOID:2348(arteriosclerotic_cardiov…	R_HSA_8964058(HDL_remodeling);R_HSA_382551(Transport_of_small_molecules);R_HSA_174824(Plasma_lipoprotein_assembly,_remodeling,_and_clearance);R_HSA_8963899(Plasma_lipoprotein_remodeling)	4.38468	4.20192	3.7609	5.83438	6.63207	5.93259	0.715299	0.808508	0.816418	0.257628	0.218719	0.299379	0.415939	0.393243	0.356902	0.361445	0.386155	0.356247	0	0	yes
ENSG00000182871	COL18A1	151019;151024;151026;151023;151032;151027;151031	ENST00000651438;ENST00000359759;ENST00000342220;ENST00000355480;ENST00000473212;ENST00000459895;ENST00000423214	GO:0001525(angiogenesis);GO:0001886(endothelial cell morphogenesis);GO:0005201(extracellular matrix structural constituent);GO:0005515(protein binding);GO:0005576(extracellular region);GO:0005581(collagen trimer);GO:0005604(basement membrane);GO:0005615(extracellular space);GO:0005788(endoplasmic reticulum lumen);GO:0007155(cell adhesion);GO:0007601(visual perception);GO:0008284(positive regulati…	04974(Protein digestion and absorption);04974(Protein digestion and absorption)	K06823	null	collagen type XVIII alpha 1 chain [Source:HGNC Symbol;Acc:HGNC:2195]	protein_coding;retained_intron;processed_transcript	DOID:684(hepatocellular_carcinoma);DOID:3996(urinary_system_cancer);DOID:1307(dementia);DOID:1240(leukemia);DOID:2531(hematologic_cancer);DOID:1324(lung_cancer);DOID:225(syndrome);DOID:850(lung_disease);DOID:3571(liver_cancer);DOID:1037(lymphoblastic_leukemia);DOID:0050117(disease_by_infectious_agent);DOID:4(disease);DOID:1579(respiratory_system_disease);DOID:1289(neurodegenerative_disease);DOID:…	R_HSA_1474290(Collagen_formation);R_HSA_1442490(Collagen_degradation);R_HSA_1474244(Extracellular_matrix_organization);R_HSA_1650814(Collagen_biosynthesis_and_modifying_enzymes);R_HSA_1592389(Activation_of_Matrix_Metalloproteinases);R_HSA_3000157(Laminin_interactions);R_HSA_8948216(Collagen_chain_trimerization);R_HSA_2022090(Assembly_of_collagen_fibrils_and_other_multimeric_structures);R_HSA_2160…	3.28887	3.03575	3.31251	5.77858	5.96492	5.04741	21.7795	22.0836	23.563	25.1939	27.9967	25.6885	82.1798	80.2151	83.1415	78.349	65.9588	61.9854	0	0	yes
ENSG00000241973	PI4KA	151970;151971;151979;151980;151988;151972;151984;151973;151981;151974;151978;151977;151987;151983;151982;151976;151975;151989	ENST00000255882;ENST00000492581;ENST00000462210;ENST00000477368;ENST00000485950;ENST00000477245;ENST00000484220;ENST00000466772;ENST00000494113;ENST00000399213;ENST00000485123;ENST00000489966;ENST00000485963;ENST00000466162;ENST00000475414;ENST00000466394;ENST00000482030;ENST00000449120	GO:0000166(nucleotide binding);GO:0004430(1-phosphatidylinositol 4-kinase activity);GO:0005515(protein binding);GO:0005524(ATP binding);GO:0005737(cytoplasm);GO:0005829(cytosol);GO:0005886(plasma membrane);GO:0005925(focal adhesion);GO:0006661(phosphatidylinositol biosynthetic process);GO:0007165(signal transduction);GO:0016020(membrane);GO:0016301(kinase activity);GO:0016310(phosphorylation);GO:…	00562(Inositol phosphate metabolism);04070(Phosphatidylinositol signaling system);04070(Phosphatidylinositol signaling system)	K00888	EC:2.7.1.67	phosphatidylinositol 4-kinase alpha [Source:HGNC Symbol;Acc:HGNC:8983]	protein_coding;retained_intron;processed_transcript	DOID:934(viral_infectious_disease);DOID:225(syndrome);DOID:0050117(disease_by_infectious_agent);DOID:4(disease);DOID:5419(schizophrenia);DOID:409(liver_disease);DOID:77(gastrointestinal_system_disease);DOID:1883(hepatitis_C);DOID:2468(psychotic_disorder);DOID:1561(cognitive_disorder);DOID:2237(hepatitis);DOID:3118(hepatobiliary_disease);DOID:150(disease_of_mental_health);DOID:7(disease_of_anatomi…	R_HSA_1483255(PI_Metabolism);R_HSA_1483248(Synthesis_of_PIPs_at_the_ER_membrane);R_HSA_1660514(Synthesis_of_PIPs_at_the_Golgi_membrane);R_HSA_556833(Metabolism_of_lipids);R_HSA_1483257(Phospholipid_metabolism);R_HSA_1430728(Metabolism)	8.72335	9.58406	9.14738	7.93328	8.44972	8.56491	446.403	453.925	454.581	370.246	375.796	377.77	20.9288	22.4845	22.9085	19.1973	18.4598	18.4458	0	0	yes
ENSG00000167601	AXL	121064;121065;121069;121067;121066	ENST00000301178;ENST00000359092;ENST00000593513;ENST00000594880;ENST00000599659	GO:0000166(nucleotide binding);GO:0001618(virus receptor activity);GO:0001764(neuron migration);GO:0001779(natural killer cell differentiation);GO:0001786(phosphatidylserine binding);GO:0001818(negative regulation of cytokine production);GO:0001961(positive regulation of cytokine-mediated signaling pathway);GO:0001974(blood vessel remodeling);GO:0002376(immune system process);GO:0004672(protein k…	01521(EGFR tyrosine kinase inhibitor resistance);01521(EGFR tyrosine kinase inhibitor resistance)	null	null	AXL receptor tyrosine kinase [Source:HGNC Symbol;Acc:HGNC:905]	protein_coding;processed_transcript;retained_intron	DOID:18(urinary_system_disease);DOID:3996(urinary_system_cancer);DOID:1324(lung_cancer);DOID:2377(multiple_sclerosis);DOID:0050687(cell_type_cancer);DOID:1115(sarcoma);DOID:4(disease);DOID:3451(skin_carcinoma);DOID:3151(skin_squamous_cell_carcinoma);DOID:12556(acute_kidney_tubular_necrosis);DOID:1749(squamous_cell_carcinoma);DOID:1289(neurodegenerative_disease);DOID:1752(ocular_melanoma);DOID:557…	R_HSA_194138(Signaling_by_VEGF);R_HSA_4420097(VEGFA_VEGFR2_Pathway);R_HSA_162582(Signal_Transduction);R_HSA_9006934(Signaling_by_Receptor_Tyrosine_Kinases)	7.32339	7.35844	8.0207	16.9339	15.1478	15.0447	1.54586	1.61826	1.61485	0.483532	0.576491	0.502243	29.838	29.7984	28.9182	42.1256	41.1044	36.4758	0	0	yes
ENSG00000020633	RUNX3	11072;11073;11075	ENST00000308873;ENST00000399916;ENST00000496967	GO:0000122(negative regulation of transcription by RNA polymerase II);GO:0000790(nuclear chromatin);GO:0000977(RNA polymerase II regulatory region sequence-specific DNA binding);GO:0000981(DNA-binding transcription factor activity, RNA polymerase II-specific);GO:0001503(ossification);GO:0002062(chondrocyte differentiation);GO:0003677(DNA binding);GO:0003700(DNA-binding transcription factor activi…	04658(Th1 and Th2 cell differentiation);05169(Epstein-Barr virus infection);05169(Epstein-Barr virus infection)	null	null	RUNX family transcription factor 3 [Source:HGNC Symbol;Acc:HGNC:10473]	protein_coding;processed_transcript	DOID:684(hepatocellular_carcinoma);DOID:2394(ovarian_cancer);DOID:2871(endometrial_carcinoma);DOID:1240(leukemia);DOID:9119(acute_myeloid_leukemia);DOID:3275(thymoma);DOID:2531(hematologic_cancer);DOID:4897(bile_duct_carcinoma);DOID:1324(lung_cancer);DOID:3277(thymus_cancer);DOID:12603(acute_leukemia);DOID:0050687(cell_type_cancer);DOID:3571(liver_cancer);DOID:4(disease);DOID:3451(skin_carcinoma)…	R_HSA_212436(Generic_Transcription_Pathway);R_HSA_201681(TCF_dependent_signaling_in_response_to_WNT);R_HSA_8951936(RUNX3_regulates_p14_ARF);R_HSA_8941858(Regulation_of_RUNX3_expression_and_activity);R_HSA_8951430(RUNX3_regulates_WNT_signaling);R_HSA_195721(Signaling_by_WNT);R_HSA_8952158(RUNX3_regulates_BCL2L11_(BIM)_transcription);R_HSA_74160(Gene_expression_(Transcription));R_HSA_8949275(RUNX3_…	3.91576	3.66707	3.94174	3.45883	3.44652	3.76762	0.0156194	0.0380636	0	0	0.0108562	0	1.63394	1.65831	1.67716	2.72342	2.19959	2.57445	0	0	yes
ENSG00000120875	DUSP4	214466;214467	ENST00000240100;ENST00000240101	GO:0000188(inactivation of MAPK activity);GO:0001706(endoderm formation);GO:0004721(phosphoprotein phosphatase activity);GO:0004725(protein tyrosine phosphatase activity);GO:0005515(protein binding);GO:0005634(nucleus);GO:0005654(nucleoplasm);GO:0005737(cytoplasm);GO:0006470(protein dephosphorylation);GO:0008138(protein tyrosine/serine/threonine phosphatase activity);GO:0008330(protein tyrosine/t…	04010(MAPK signaling pathway);04010(MAPK signaling pathway)	K04459	3.1.3.48;EC:3.1.3.16	dual specificity phosphatase 4 [Source:HGNC Symbol;Acc:HGNC:3070]	protein_coding	DOID:1324(lung_cancer);DOID:4(disease);DOID:3905(lung_carcinoma);DOID:162(cancer);DOID:3908(non_small_cell_lung_carcinoma);DOID:14566(disease_of_cellular_proliferation);DOID:3910(lung_adenocarcinoma);DOID:0050686(organ_system_cancer);DOID:0050615(respiratory_system_cancer)	R_HSA_166520(Signaling_by_NTRKs);R_HSA_975138(TRAF6_mediated_induction_of_NFkB_and_MAP_kinases_upon_TLR7/8_or_9_activation);R_HSA_5683057(MAPK_family_signaling_cascades);R_HSA_448424(Interleukin_17_signaling);R_HSA_5675221(Negative_regulation_of_MAPK_pathway);R_HSA_168179(Toll_Like_Receptor_TLR1:TLR2_Cascade);R_HSA_1280215(Cytokine_Signaling_in_Immune_system);R_HSA_166058(MyD88:MAL(TIRAP)_cascade…	1.1277	1.42494	1.072	1.79609	1.73	1.45712	28.1118	26.559	26.8813	30.8646	33.724	34.2587	7.62565	8.76283	8.3646	17.4933	16.9253	16.8298	0	0	yes
ENSG00000130066	SAT1	1011;1015;1009;1012;1008;1016;1010;1014	ENST00000379270;ENST00000474223;ENST00000379253;ENST00000489394;ENST00000379251;ENST00000462639;ENST00000379254;ENST00000487713	GO:0001525(angiogenesis);GO:0004145(diamine N-acetyltransferase activity);GO:0005515(protein binding);GO:0005622(intracellular);GO:0005737(cytoplasm);GO:0005829(cytosol);GO:0006595(polyamine metabolic process);GO:0006596(polyamine biosynthetic process);GO:0006598(polyamine catabolic process);GO:0008080(N-acetyltransferase activity);GO:0009447(putrescine catabolic process);GO:0016740(transferase a…	00330(Arginine and proline metabolism);04216(Ferroptosis);04216(Ferroptosis)	null	null	spermidine/spermine N1-acetyltransferase 1 [Source:HGNC Symbol;Acc:HGNC:10540]	protein_coding;processed_transcript	DOID:934(viral_infectious_disease);DOID:1612(breast_cancer);DOID:1324(lung_cancer);DOID:936(brain_disease);DOID:161(keratosis);DOID:0050117(disease_by_infectious_agent);DOID:4(disease);DOID:5419(schizophrenia);DOID:9584(Venezuelan_equine_encephalitis);DOID:9256(colorectal_cancer);DOID:5672(large_intestine_cancer);DOID:16(integumentary_system_disease);DOID:3905(lung_carcinoma);DOID:162(cancer);DOI…	R_HSA_71291(Metabolism_of_amino_acids_and_derivatives);R_HSA_351202(Metabolism_of_polyamines);R_HSA_351200(Interconversion_of_polyamines);R_HSA_1430728(Metabolism)	3.27418	3.95717	3.36931	18.1543	16.2071	19.5894	38.7713	37.8293	36.2768	490.061	515.884	556.684	28.8946	29.4308	26.8403	64.6739	59.9175	62.672	0	0	yes
ENSG00000126803	HSPA2	70698;70697	ENST00000247207;ENST00000394709	GO:0000166(nucleotide binding);GO:0000795(synaptonemal complex);GO:0001673(male germ cell nucleus);GO:0001934(positive regulation of protein phosphorylation);GO:0005515(protein binding);GO:0005524(ATP binding);GO:0005634(nucleus);GO:0005737(cytoplasm);GO:0005819(spindle);GO:0005829(cytosol);GO:0005856(cytoskeleton);GO:0005886(plasma membrane);GO:0006986(response to unfolded protein);GO:0007140(ma…	03040(Spliceosome);04010(MAPK signaling pathway);04141(Protein processing in endoplasmic reticulum);04144(Endocytosis);04213(Longevity regulating pathway - multiple species);04612(Antigen processing and presentation);04915(Estrogen signaling pathway);05134(Legionellosis);05145(Toxoplasmosis);05162(Measles);05164(Influenza A);05164(Influenza A)	K03283	null	heat shock protein family A (Hsp70) member 2 [Source:HGNC Symbol;Acc:HGNC:5235]	protein_coding	DOID:0080001(bone_disease);DOID:5223(infertility);DOID:17(musculoskeletal_system_disease);DOID:1123(spondyloarthropathy);DOID:4(disease);DOID:6590(spondylitis);DOID:866(vein_disease);DOID:12336(male_infertility);DOID:162(cancer);DOID:799(varicose_veins);DOID:14566(disease_of_cellular_proliferation);DOID:3342(bone_inflammation_disease);DOID:1287(cardiovascular_system_disease);DOID:178(vascular_dis…	R_HSA_2262752(Cellular_responses_to_stress);R_HSA_8953897(Cellular_responses_to_external_stimuli);R_HSA_3371556(Cellular_response_to_heat_stress);R_HSA_3371453(Regulation_of_HSF1_mediated_heat_shock_response);R_HSA_1640170(Cell_Cycle);R_HSA_1500620(Meiosis);R_HSA_3371568(Attenuation_phase);R_HSA_1221632(Meiotic_synapsis);R_HSA_1474165(Reproduction);R_HSA_3371571(HSF1_dependent_transactivation);R_…	0.056525	0.0780019	0.0349067	0.0710672	0.0348756	0.0530812	2.00047	1.73823	1.50753	0.572951	0.753114	0.58662	12.3763	12.3165	12.2751	3.50358	3.51186	3.44145	0	0	yes
ENSG00000071051	NCK2	133681;133682;133684;133683	ENST00000233154;ENST00000451463;ENST00000522586;ENST00000393348	GO:0001771(immunological synapse formation);GO:0001784(phosphotyrosine residue binding);GO:0005070(SH3/SH2 adaptor activity);GO:0005515(protein binding);GO:0005737(cytoplasm);GO:0005783(endoplasmic reticulum);GO:0005829(cytosol);GO:0006417(regulation of translation);GO:0007015(actin filament organization);GO:0007165(signal transduction);GO:0007172(signal complex assembly);GO:0007173(epidermal gro…	04012(ErbB signaling pathway);04360(Axon guidance);04660(T cell receptor signaling pathway);05130(Pathogenic Escherichia coli infection);05130(Pathogenic Escherichia coli infection)	K19862	null	NCK adaptor protein 2 [Source:HGNC Symbol;Acc:HGNC:7665]	protein_coding	DOID:5679(retinal_disease);DOID:4(disease);DOID:8466(retinal_degeneration);DOID:863(nervous_system_disease);DOID:1492(eye_and_adnexa_disease);DOID:0050155(sensory_system_disease);DOID:1686(glaucoma);DOID:5614(eye_disease);DOID:7(disease_of_anatomical_entity)	R_HSA_194315(Signaling_by_Rho_GTPases);R_HSA_9012999(RHO_GTPase_cycle);R_HSA_194138(Signaling_by_VEGF);R_HSA_9716542(Signaling_by_Rho_GTPases,_Miro_GTPases_and_RHOBTB3);R_HSA_3928664(Ephrin_signaling);R_HSA_9013424(RHOV_GTPase_cycle);R_HSA_1266738(Developmental_Biology);R_HSA_8985801(Regulation_of_cortical_dendrite_branching);R_HSA_428540(Activation_of_RAC1);R_HSA_186763(Downstream_signal_transdu…	8.21264	8.02365	7.44907	8.78174	8.39249	9.30185	25.6284	24.3055	25.4664	46.5937	49.2371	47.9034	13.091	13.5788	14.4228	25.5586	22.48	20.9809	0	0	yes
ENSG00000143320	CRABP2	21529;21530;21532;21531	ENST00000368222;ENST00000621784;ENST00000368220;ENST00000368221	GO:0001972(retinoic acid binding);GO:0005501(retinoid binding);GO:0005515(protein binding);GO:0005634(nucleus);GO:0005654(nucleoplasm);GO:0005737(cytoplasm);GO:0005783(endoplasmic reticulum);GO:0005829(cytosol);GO:0006355(regulation of transcription, DNA-templated);GO:0007165(signal transduction);GO:0008289(lipid binding);GO:0008544(epidermis development);GO:0016918(retinal binding);GO:0019841(re…	null	K17289	null	cellular retinoic acid binding protein 2 [Source:HGNC Symbol;Acc:HGNC:2339]	protein_coding	DOID:3996(urinary_system_cancer);DOID:13810(familial_hypercholesterolemia);DOID:1612(breast_cancer);DOID:4(disease);DOID:1192(peripheral_nervous_system_neoplasm);DOID:3146(lipid_metabolism_disorder);DOID:16(integumentary_system_disease);DOID:0014667(disease_of_metabolism);DOID:1168(familial_hyperlipidemia);DOID:3459(breast_carcinoma);DOID:2621(autonomic_nervous_system_neoplasm);DOID:162(cancer);D…	R_HSA_9006931(Signaling_by_Nuclear_Receptors);R_HSA_162582(Signal_Transduction);R_HSA_5362517(Signaling_by_Retinoic_Acid)	98.484	101.99	102.218	140.58	129.379	130.393	2.48894	2.91181	2.54689	1.47139	2.16013	2.08854	3.12353	2.44706	3.51762	2.71782	2.99798	3.22674	0	0	yes
ENSG00000091129	NRCAM	208865;208866;208862;208864;208871;208870;208869;208868;208875;208872;208867;208877;208873	ENST00000351718;ENST00000379024;ENST00000522550;ENST00000379028;ENST00000613830;ENST00000465585;ENST00000415105;ENST00000445634;ENST00000419936;ENST00000417701;ENST00000379022;ENST00000418239;ENST00000489800	GO:0001525(angiogenesis);GO:0001764(neuron migration);GO:0005515(protein binding);GO:0005576(extracellular region);GO:0005886(plasma membrane);GO:0005887(integral component of plasma membrane);GO:0007155(cell adhesion);GO:0007409(axonogenesis);GO:0007411(axon guidance);GO:0007413(axonal fasciculation);GO:0007416(synapse assembly);GO:0007417(central nervous system development);GO:0008104(protein l…	04514(Cell adhesion molecules (CAMs));04514(Cell adhesion molecules (CAMs))	K06756	null	neuronal cell adhesion molecule [Source:HGNC Symbol;Acc:HGNC:7994]	protein_coding;processed_transcript;retained_intron	DOID:0060037(developmental_disorder_of_mental_health);DOID:0050687(cell_type_cancer);DOID:0060040(pervasive_developmental_disorder);DOID:4(disease);DOID:1781(thyroid_cancer);DOID:170(endocrine_gland_cancer);DOID:162(cancer);DOID:1909(melanoma);DOID:657(adenoma);DOID:14566(disease_of_cellular_proliferation);DOID:0060041(autism_spectrum_disorder);DOID:12849(autistic_disorder);DOID:3969(papillary_th…	R_HSA_445095(Interaction_between_L1_and_Ankyrins);R_HSA_1266738(Developmental_Biology);R_HSA_447038(NrCAM_interactions);R_HSA_9675108(Nervous_system_development);R_HSA_447043(Neurofascin_interactions);R_HSA_422475(Axon_guidance);R_HSA_373760(L1CAM_interactions)	0.0917335	0.0929357	0.139986	0.116425	0.18215	0.255564	1.96617	1.77236	1.96877	1.87117	1.7701	2.10109	6.24696	6.0781	6.0119	11.7196	13.9552	14.9985	0	0	yes
ENSG00000141753	IGFBP4	100571	ENST00000269593	GO:0001558(regulation of cell growth);GO:0005102(signaling receptor binding);GO:0005515(protein binding);GO:0005520(insulin-like growth factor binding);GO:0005576(extracellular region);GO:0005615(extracellular space);GO:0005788(endoplasmic reticulum lumen);GO:0006954(inflammatory response);GO:0007165(signal transduction);GO:0010906(regulation of glucose metabolic process);GO:0019838(growth factor…	null	null	null	insulin like growth factor binding protein 4 [Source:HGNC Symbol;Acc:HGNC:5473]	protein_coding	DOID:3996(urinary_system_cancer);DOID:0050687(cell_type_cancer);DOID:4(disease);DOID:3069(astrocytoma);DOID:3068(glioblastoma_multiforme);DOID:3856(male_reproductive_organ_cancer);DOID:162(cancer);DOID:1909(melanoma);DOID:14566(disease_of_cellular_proliferation);DOID:4450(renal_cell_carcinoma);DOID:263(kidney_cancer);DOID:4451(renal_carcinoma);DOID:3070(malignant_glioma);DOID:0050686(organ_system…	R_HSA_597592(Post_translational_protein_modification);R_HSA_392499(Metabolism_of_proteins);R_HSA_381426(Regulation_of_Insulin_like_Growth_Factor_(IGF)_transport_and_uptake_by_Insulin_like_Growth_Factor_Binding_Proteins_(IGFBPs));R_HSA_8957275(Post_translational_protein_phosphorylation)	3.83036	3.70784	4.19967	7.52827	5.36692	5.91052	27.3794	31.5744	32.5158	13.8214	15.5232	14.9061	0.250317	0.378805	0.452962	0.509546	0.441701	0.364368	0	0	yes
ENSG00000079337	RAPGEF3	53483;53488;53497;53484;53487;53490;53489;53496;53494;53493;53499;53502;53492;53485;53500;53495;53486;53498;53501	ENST00000449771;ENST00000482843;ENST00000395358;ENST00000405493;ENST00000395360;ENST00000488250;ENST00000479866;ENST00000476259;ENST00000548434;ENST00000490387;ENST00000495465;ENST00000549347;ENST00000548919;ENST00000547856;ENST00000466322;ENST00000473777;ENST00000549151;ENST00000494764;ENST00000495953	GO:0000166(nucleotide binding);GO:0001525(angiogenesis);GO:0005085(guanyl-nucleotide exchange factor activity);GO:0005515(protein binding);GO:0005886(plasma membrane);GO:0005902(microvillus);GO:0007165(signal transduction);GO:0007264(small GTPase mediated signal transduction);GO:0012505(endomembrane system);GO:0016020(membrane);GO:0017034(Rap guanyl-nucleotide exchange factor activity);GO:0019904…	04015(Rap1 signaling pathway);04024(cAMP signaling pathway);04072(Phospholipase D signaling pathway);04261(Adrenergic signaling in cardiomyocytes);04670(Leukocyte transendothelial migration);04720(Long-term potentiation);04726(Serotonergic synapse);04726(Serotonergic synapse)	K08014	null	Rap guanine nucleotide exchange factor 3 [Source:HGNC Symbol;Acc:HGNC:16629]	protein_coding;retained_intron;nonsense_mediated_decay;processed_transcript	DOID:10286(prostate_carcinoma);DOID:1240(leukemia);DOID:6000(congestive_heart_failure);DOID:2531(hematologic_cancer);DOID:0050687(cell_type_cancer);DOID:1037(lymphoblastic_leukemia);DOID:4(disease);DOID:3856(male_reproductive_organ_cancer);DOID:114(heart_disease);DOID:170(endocrine_gland_cancer);DOID:9952(acute_lymphocytic_leukemia);DOID:162(cancer);DOID:1909(melanoma);DOID:14566(disease_of_cellu…	R_HSA_163685(Integration_of_energy_metabolism);R_HSA_392517(Rap1_signalling);R_HSA_76009(Platelet_Aggregation_(Plug_Formation));R_HSA_76002(Platelet_activation,_signaling_and_aggregation);R_HSA_168256(Immune_System);R_HSA_381676(Glucagon_like_Peptide_1_(GLP1)_regulates_insulin_secretion);R_HSA_354192(Integrin_signaling);R_HSA_162582(Signal_Transduction);R_HSA_1280218(Adaptive_Immune_System);R_HSA…	0.0241633	0.0174517	0.0268363	0.0615609	0.0243461	0.0163292	0.547982	0.615853	0.533627	0.3204	0.236828	0.316406	8.61753	8.12737	9.13307	6.05851	5.46352	5.66267	0	0	yes
ENSG00000157851	DPYSL5	127835;127840;127836;127837;127838;127839	ENST00000288699;ENST00000484882;ENST00000401478;ENST00000431402;ENST00000614712;ENST00000434719	GO:0005515(protein binding);GO:0005737(cytoplasm);GO:0005829(cytosol);GO:0007165(signal transduction);GO:0007399(nervous system development);GO:0007411(axon guidance);GO:0008017(microtubule binding);GO:0016787(hydrolase activity);GO:0016810(hydrolase activity, acting on carbon-nitrogen (but not peptide) bonds);GO:0030425(dendrite);GO:0043025(neuronal cell body);GO:0043025(neuronal cell body)	04360(Axon guidance);04360(Axon guidance)	K07529	null	dihydropyrimidinase like 5 [Source:HGNC Symbol;Acc:HGNC:20637]	protein_coding;retained_intron	null	R_HSA_373755(Semaphorin_interactions);R_HSA_399956(CRMPs_in_Sema3A_signaling);R_HSA_1266738(Developmental_Biology);R_HSA_9675108(Nervous_system_development);R_HSA_422475(Axon_guidance)	9.85514	9.14754	9.23094	8.43893	7.49273	8.03439	0.167514	0.111733	0.122421	0.0754932	0.0525874	0.0650916	7.17877	7.2414	7.19899	9.02195	7.89456	8.08479	0	0	yes
ENSG00000218336	TENM3	179281;179277;179285;179282;179286;179278	ENST00000511685;ENST00000513201;ENST00000502950;ENST00000510504;ENST00000507737;ENST00000512480	GO:0005515(protein binding);GO:0005886(plasma membrane);GO:0005887(integral component of plasma membrane);GO:0007155(cell adhesion);GO:0007156(homophilic cell adhesion via plasma membrane adhesion molecules);GO:0007157(heterophilic cell-cell adhesion via plasma membrane cell adhesion molecules);GO:0007165(signal transduction);GO:0010976(positive regulation of neuron projection development);GO:001…	null	null	null	teneurin transmembrane protein 3 [Source:HGNC Symbol;Acc:HGNC:29944]	protein_coding;processed_transcript;retained_intron	null	null	16.6165	16.6894	17.1491	11.4521	11.6529	13.0759	1.34814	1.31736	1.04235	0.712025	0.922565	0.830368	6.24897	6.24784	5.705	3.64501	5.06061	5.29145	0	0	yes
ENSG00000134871	COL4A2	66175;66178;66176;66187;66192;66173;66191;66183;66188;66184;66174;66185;66179;66189;66180;66182;66190	ENST00000360467;ENST00000619688;ENST00000650540;ENST00000650322;ENST00000648222;ENST00000649101;ENST00000463084;ENST00000494852;ENST00000649396;ENST00000650225;ENST00000480771;ENST00000483683;ENST00000462309;ENST00000649951;ENST00000617564;ENST00000478681;ENST00000480609	GO:0001525(angiogenesis);GO:0005201(extracellular matrix structural constituent);GO:0005515(protein binding);GO:0005576(extracellular region);GO:0005581(collagen trimer);GO:0005587(collagen type IV trimer);GO:0005604(basement membrane);GO:0005615(extracellular space);GO:0005788(endoplasmic reticulum lumen);GO:0006351(transcription, DNA-templated);GO:0007568(aging);GO:0014823(response to activity)…	04151(PI3K-Akt signaling pathway);04510(Focal adhesion);04512(ECM-receptor interaction);04926(Relaxin signaling pathway);04933(AGE-RAGE signaling pathway in diabetic complications);04974(Protein digestion and absorption);05146(Amoebiasis);05165(Human papillomavirus infection);05200(Pathways in cancer);05222(Small cell lung cancer);05222(Small cell lung cancer)	null	null	collagen type IV alpha 2 chain [Source:HGNC Symbol;Acc:HGNC:2203]	protein_coding;processed_transcript;retained_intron	DOID:225(syndrome);DOID:4(disease);DOID:162(cancer);DOID:14566(disease_of_cellular_proliferation)	R_HSA_375165(NCAM_signaling_for_neurite_out_growth);R_HSA_1474290(Collagen_formation);R_HSA_1442490(Collagen_degradation);R_HSA_1474244(Extracellular_matrix_organization);R_HSA_5653656(Vesicle_mediated_transport);R_HSA_1650814(Collagen_biosynthesis_and_modifying_enzymes);R_HSA_2173782(Binding_and_Uptake_of_Ligands_by_Scavenger_Receptors);R_HSA_3000480(Scavenging_by_Class_A_Receptors);R_HSA_300017…	0.100028	0.0839107	0.102964	0.149976	0.0692001	0.0677353	0.249878	0.243419	0.199071	0.0706973	0.0712102	0.0414169	29.7408	28.9213	30.388	37.421	31.285	30.759	0	0	yes
ENSG00000248905	FMN1	76189;76198;76203;76201;76190;76197;76196;76192;76194;76193	ENST00000616417;ENST00000558628;ENST00000674090;ENST00000558197;ENST00000334528;ENST00000558711;ENST00000560317;ENST00000672206;ENST00000559610;ENST00000558882	GO:0003779(actin binding);GO:0005634(nucleus);GO:0005737(cytoplasm);GO:0005789(endoplasmic reticulum membrane);GO:0005884(actin filament);GO:0005886(plasma membrane);GO:0005912(adherens junction);GO:0008017(microtubule binding);GO:0010467(gene expression);GO:0016020(membrane);GO:0017124(SH3 domain binding);GO:0030054(cell junction);GO:0030838(positive regulation of actin filament polymerization);…	null	K10367	null	formin 1 [Source:HGNC Symbol;Acc:HGNC:3768]	protein_coding;retained_intron;processed_transcript	null	null	0.0201119	0.0168131	0.0148248	0.0256869	0.0124832	0.015586	0.0391335	0.0551225	0.0557237	0.0104849	0.0180881	0.00181969	4.23027	4.25541	4.2104	3.16242	4.99158	5.51731	0	0	yes
ENSG00000120738	EGR1	186974	ENST00000239938	GO:0000122(negative regulation of transcription by RNA polymerase II);GO:0000790(nuclear chromatin);GO:0000976(transcription regulatory region sequence-specific DNA binding);GO:0000977(RNA polymerase II regulatory region sequence-specific DNA binding);GO:0000981(DNA-binding transcription factor activity, RNA polymerase II-specific);GO:0001228(DNA-binding transcription activator activity, RNA poly…	04371(Apelin signaling pathway);04912(GnRH signaling pathway);04928(Parathyroid hormone synthesis, secretion and action);04933(AGE-RAGE signaling pathway in diabetic complications);05020(Prion diseases);05166(Human T-cell leukemia virus 1 infection)	null	null	early growth response 1 [Source:HGNC Symbol;Acc:HGNC:3238]	protein_coding	DOID:0080001(bone_disease);DOID:684(hepatocellular_carcinoma);DOID:3996(urinary_system_cancer);DOID:10286(prostate_carcinoma);DOID:1240(leukemia);DOID:1612(breast_cancer);DOID:2531(hematologic_cancer);DOID:17(musculoskeletal_system_disease);DOID:225(syndrome);DOID:936(brain_disease);DOID:3571(liver_cancer);DOID:4(disease);DOID:0050828(artery_disease);DOID:1192(peripheral_nervous_system_neoplasm);…	R_HSA_166520(Signaling_by_NTRKs);R_HSA_9006925(Intracellular_signaling_by_second_messengers);R_HSA_1280215(Cytokine_Signaling_in_Immune_system);R_HSA_9031628(NGF_stimulated_transcription);R_HSA_168256(Immune_System);R_HSA_198725(Nuclear_Events_(kinase_and_transcription_factor_activation));R_HSA_6807070(PTEN_Regulation);R_HSA_162582(Signal_Transduction);R_HSA_8943724(Regulation_of_PTEN_gene_transc…	27.1335	32.4082	28.5821	32.5148	27.7781	29.5114	8.09981	9.81337	10.8929	1.28091	1.3041	1.03632	28.0995	40.0856	35.7992	47.9393	47.431	49.1001	0	0	yes
ENSG00000164687	FABP5	217414;217416;217415;217417	ENST00000297258;ENST00000486269;ENST00000396359;ENST00000481695	GO:0001972(retinoic acid binding);GO:0005324(long-chain fatty acid transporter activity);GO:0005504(fatty acid binding);GO:0005515(protein binding);GO:0005576(extracellular region);GO:0005615(extracellular space);GO:0005634(nucleus);GO:0005654(nucleoplasm);GO:0005737(cytoplasm);GO:0005829(cytosol);GO:0005886(plasma membrane);GO:0006006(glucose metabolic process);GO:0006629(lipid metabolic process…	03320(PPAR signaling pathway);03320(PPAR signaling pathway)	K08754	null	fatty acid binding protein 5 [Source:HGNC Symbol;Acc:HGNC:3560]	protein_coding;retained_intron	DOID:0050687(cell_type_cancer);DOID:0050117(disease_by_infectious_agent);DOID:4(disease);DOID:5419(schizophrenia);DOID:1749(squamous_cell_carcinoma);DOID:3312(bipolar_disorder);DOID:3310(atopic_dermatitis);DOID:2723(dermatitis);DOID:16(integumentary_system_disease);DOID:1564(fungal_infectious_disease);DOID:162(cancer);DOID:2468(psychotic_disorder);DOID:37(skin_disease);DOID:14566(disease_of_cellu…	R_HSA_9006931(Signaling_by_Nuclear_Receptors);R_HSA_168249(Innate_Immune_System);R_HSA_8979227(Triglyceride_metabolism);R_HSA_168256(Immune_System);R_HSA_6798695(Neutrophil_degranulation);R_HSA_162582(Signal_Transduction);R_HSA_556833(Metabolism_of_lipids);R_HSA_5362517(Signaling_by_Retinoic_Acid);R_HSA_163560(Triglyceride_catabolism);R_HSA_1430728(Metabolism)	26.3371	24.3778	25.0359	13.3232	13.868	13.3719	188.364	190.084	198.992	88.8718	88.4457	86.5554	24.5907	29.4104	25.5453	36.7072	27.5576	27.515	0	0	yes
ENSG00000139263	LRIG3	56594;56593;56598;56600;56595;56599;56601;56597;56596	ENST00000320743;ENST00000379141;ENST00000547329;ENST00000552267;ENST00000433272;ENST00000550304;ENST00000548968;ENST00000552646;ENST00000550825	GO:0005515(protein binding);GO:0005615(extracellular space);GO:0005886(plasma membrane);GO:0007275(multicellular organism development);GO:0016020(membrane);GO:0016021(integral component of membrane);GO:0030659(cytoplasmic vesicle membrane);GO:0031012(extracellular matrix);GO:0031410(cytoplasmic vesicle);GO:0032474(otolith morphogenesis);GO:0032474(otolith morphogenesis)	null	null	null	leucine rich repeats and immunoglobulin like domains 3 [Source:HGNC Symbol;Acc:HGNC:30991]	protein_coding;retained_intron;nonsense_mediated_decay	null	null	0.0900535	0.118761	0.0670851	0.0253875	0.0288386	0.062628	21.3333	20.6765	19.4625	34.8906	32.3691	31.5257	4.55787	4.40256	3.63328	2.23064	2.46822	2.52174	0	0	yes
ENSG00000144476	ACKR3	142002;142001	ENST00000272928;ENST00000447924	GO:0001525(angiogenesis);GO:0001570(vasculogenesis);GO:0004930(G protein-coupled receptor activity);GO:0005044(scavenger receptor activity);GO:0005515(protein binding);GO:0005634(nucleus);GO:0005737(cytoplasm);GO:0005768(endosome);GO:0005769(early endosome);GO:0005886(plasma membrane);GO:0005905(clathrin-coated pit);GO:0006935(chemotaxis);GO:0006955(immune response);GO:0007155(cell adhesion);GO:0…	04060(Cytokine-cytokine receptor interaction);04060(Cytokine-cytokine receptor interaction)	K04304	null	atypical chemokine receptor 3 [Source:HGNC Symbol;Acc:HGNC:23692]	protein_coding	DOID:0080001(bone_disease);DOID:684(hepatocellular_carcinoma);DOID:3996(urinary_system_cancer);DOID:1324(lung_cancer);DOID:17(musculoskeletal_system_disease);DOID:3620(central_nervous_system_cancer);DOID:0050687(cell_type_cancer);DOID:1115(sarcoma);DOID:0050621(respiratory_system_benign_neoplasm);DOID:3571(liver_cancer);DOID:4(disease);DOID:4043(skeletal_muscle_cancer);DOID:0060085(organ_system_b…	R_HSA_375276(Peptide_ligand_binding_receptors);R_HSA_380108(Chemokine_receptors_bind_chemokines);R_HSA_373076(Class_A/1_(Rhodopsin_like_receptors));R_HSA_500792(GPCR_ligand_binding);R_HSA_162582(Signal_Transduction);R_HSA_388396(GPCR_downstream_signalling);R_HSA_372790(Signaling_by_GPCR);R_HSA_418594(G_alpha_(i)_signalling_events)	0.0274264	0	0.0237089	0	0.0265688	0	21.0177	20.9539	21.3531	37.5949	37.0192	36.9503	0.160449	0.208115	0.238503	0.869858	0.628582	0.337097	0	0	yes
ENSG00000143674	MAP3K21	27088;27089;27090	ENST00000366624;ENST00000366623;ENST00000366622	GO:0000166(nucleotide binding);GO:0000186(activation of MAPKK activity);GO:0004672(protein kinase activity);GO:0004674(protein serine/threonine kinase activity);GO:0004709(MAP kinase kinase kinase activity);GO:0005515(protein binding);GO:0005524(ATP binding);GO:0005575(cellular_component);GO:0005737(cytoplasm);GO:0006468(protein phosphorylation);GO:0007165(signal transduction);GO:0007257(activati…	null	K17534	EC:2.7.11.25	mitogen-activated protein kinase kinase kinase 21 [Source:HGNC Symbol;Acc:HGNC:29798]	protein_coding	null	null	0.0118111	0.0202517	0.0165046	0	0.0303202	0.0196039	6.61772	6.82539	5.95485	7.88911	7.74728	7.39978	4.29748	3.85127	3.81392	3.48933	4.56447	5.06299	0	0	yes
ENSG00000100644	HIF1A	70521;70520;70522;70528;70524;70531;70518;70523;70530;70525;70519;70532	ENST00000394997;ENST00000337138;ENST00000323441;ENST00000556237;ENST00000539097;ENST00000547430;ENST00000557446;ENST00000557538;ENST00000555014;ENST00000557206;ENST00000553999;ENST00000556827	GO:0000790(nuclear chromatin);GO:0000977(RNA polymerase II regulatory region sequence-specific DNA binding);GO:0000978(RNA polymerase II cis-regulatory region sequence-specific DNA binding);GO:0000981(DNA-binding transcription factor activity, RNA polymerase II-specific);GO:0001228(DNA-binding transcription activator activity, RNA polymerase II-specific);GO:0001525(angiogenesis);GO:0001568(blood …	04066(HIF-1 signaling pathway);04137(Mitophagy - animal);04140(Autophagy - animal);04659(Th17 cell differentiation);04919(Thyroid hormone signaling pathway);05167(Kaposi sarcoma-associated herpesvirus infection);05200(Pathways in cancer);05205(Proteoglycans in cancer);05211(Renal cell carcinoma);05230(Central carbon metabolism in cancer);05231(Choline metabolism in cancer);05231(Choline metabolis…	K08268	null	hypoxia inducible factor 1 subunit alpha [Source:HGNC Symbol;Acc:HGNC:4910]	protein_coding;processed_transcript;retained_intron	DOID:18(urinary_system_disease);DOID:0080001(bone_disease);DOID:684(hepatocellular_carcinoma);DOID:3996(urinary_system_cancer);DOID:13580(cholestasis);DOID:2394(ovarian_cancer);DOID:1240(leukemia);DOID:4138(bile_duct_disease);DOID:10591(pre_eclampsia);DOID:934(viral_infectious_disease);DOID:0050624(gastrointestinal_system_benign_neoplasm);DOID:1612(breast_cancer);DOID:2531(hematologic_cancer);DOI…	R_HSA_2262752(Cellular_responses_to_stress);R_HSA_8849473(PTK6_Expression);R_HSA_157118(Signaling_by_NOTCH);R_HSA_597592(Post_translational_protein_modification);R_HSA_1234174(Cellular_response_to_hypoxia);R_HSA_8951664(Neddylation);R_HSA_1234176(Oxygen_dependent_proline_hydroxylation_of_Hypoxia_inducible_Factor_Alpha);R_HSA_400253(Circadian_Clock);R_HSA_1280215(Cytokine_Signaling_in_Immune_syste…	71.8003	71.4023	71.131	72.127	73.0879	78.3353	21.4659	21.4832	20.9095	24.3406	25.6568	24.1554	280.261	288.884	280.437	195.096	252.187	279.168	0	0	yes
ENSG00000171208	NETO2	89240;89241;89242;89244	ENST00000562435;ENST00000303155;ENST00000562559;ENST00000563078	GO:0005515(protein binding);GO:0014069(postsynaptic density);GO:0016020(membrane);GO:0016021(integral component of membrane);GO:0035255(ionotropic glutamate receptor binding);GO:0045202(synapse);GO:2000312(regulation of kainate selective glutamate receptor activity);GO:2000312(regulation of kainate selective glutamate receptor activity)	null	null	null	neuropilin and tolloid like 2 [Source:HGNC Symbol;Acc:HGNC:14644]	protein_coding	null	null	2.95957	2.90762	2.76503	2.70547	3.17661	3.49513	1.26832	1.07683	1.18299	0.558335	0.516644	0.346275	14.2313	13.3648	13.3453	9.81136	12.0226	12.1666	0	0	yes
ENSG00000204569	PPP1R10	193090;193096;193092;193094;193093;193091;193095	ENST00000376511;ENST00000473954;ENST00000476704;ENST00000468181;ENST00000461593;ENST00000496955;ENST00000484449	GO:0000784(nuclear chromosome, telomeric region);GO:0000785(chromatin);GO:0003677(DNA binding);GO:0003723(RNA binding);GO:0004864(protein phosphatase inhibitor activity);GO:0005515(protein binding);GO:0005634(nucleus);GO:0005654(nucleoplasm);GO:0006606(protein import into nucleus);GO:0010667(negative regulation of cardiac muscle cell apoptotic process);GO:0016604(nuclear body);GO:0032206(positive…	null	null	null	protein phosphatase 1 regulatory subunit 10 [Source:HGNC Symbol;Acc:HGNC:9284]	protein_coding;processed_transcript;retained_intron	DOID:1307(dementia);DOID:4(disease);DOID:1289(neurodegenerative_disease);DOID:162(cancer);DOID:10652(Alzheimer's_disease);DOID:680(tauopathy);DOID:863(nervous_system_disease);DOID:14566(disease_of_cellular_proliferation);DOID:331(central_nervous_system_disease);DOID:1561(cognitive_disorder);DOID:150(disease_of_mental_health);DOID:7(disease_of_anatomical_entity)	null	16.9751	16.3186	17.3314	22.6721	21.9509	22.7431	17.5473	17.2978	18.5857	1.0373	0.903699	0.823991	24.4048	24.7872	26.9497	27.9708	25.0104	26.3688	0	0	yes
ENSG00000047457	CP	166469;166475;166467;166471;166466;166478;166472;166474;166480;166481;166479;166470;166473;166476	ENST00000264613;ENST00000490639;ENST00000479771;ENST00000494544;ENST00000481169;ENST00000489736;ENST00000474204;ENST00000463556;ENST00000471356;ENST00000455472;ENST00000497797;ENST00000460674;ENST00000473296;ENST00000497902	GO:0004322(ferroxidase activity);GO:0005507(copper ion binding);GO:0005576(extracellular region);GO:0005615(extracellular space);GO:0005765(lysosomal membrane);GO:0005788(endoplasmic reticulum lumen);GO:0005886(plasma membrane);GO:0006811(ion transport);GO:0006825(copper ion transport);GO:0006826(iron ion transport);GO:0006879(cellular iron ion homeostasis);GO:0016491(oxidoreductase activity);GO:…	00860(Porphyrin and chlorophyll metabolism);04216(Ferroptosis);04216(Ferroptosis)	null	null	ceruloplasmin [Source:HGNC Symbol;Acc:HGNC:2295]	protein_coding;retained_intron;nonsense_mediated_decay	DOID:9809(hypersensitivity_vasculitis);DOID:230(lateral_sclerosis);DOID:0080001(bone_disease);DOID:13580(cholestasis);DOID:1307(dementia);DOID:4138(bile_duct_disease);DOID:10591(pre_eclampsia);DOID:17(musculoskeletal_system_disease);DOID:11123(Henoch_Schoenlein_purpura);DOID:936(brain_disease);DOID:4(disease);DOID:0050828(artery_disease);DOID:2213(hemorrhagic_disease);DOID:1289(neurodegenerative_…	R_HSA_5619049(Defective_SLC40A1_causes_hemochromatosis_4_(HFE4)_(macrophages));R_HSA_597592(Post_translational_protein_modification);R_HSA_382551(Transport_of_small_molecules);R_HSA_917937(Iron_uptake_and_transport);R_HSA_425407(SLC_mediated_transmembrane_transport);R_HSA_425410(Metal_ion_SLC_transporters);R_HSA_5619060(Defective_CP_causes_aceruloplasminemia_(ACERULOP));R_HSA_5619115(Disorders_of…	0.0161297	0.0439718	0.0121705	0.0161142	0.00783381	0.0145619	2.5334	2.43954	2.46008	2.47903	2.96764	2.51784	8.41608	8.73691	9.10454	4.10281	4.5345	4.99256	0	0	yes
ENSG00000171444	MCC	185431;185430;185434;185433;185442;185437;185435;185432;185436	ENST00000408903;ENST00000302475;ENST00000514701;ENST00000624689;ENST00000511242;ENST00000506605;ENST00000502648;ENST00000515367;ENST00000505604	GO:0005509(calcium ion binding);GO:0005515(protein binding);GO:0005634(nucleus);GO:0005654(nucleoplasm);GO:0005737(cytoplasm);GO:0005829(cytosol);GO:0005886(plasma membrane);GO:0007165(signal transduction);GO:0010633(negative regulation of epithelial cell migration);GO:0016020(membrane);GO:0016055(Wnt signaling pathway);GO:0030027(lamellipodium);GO:0036464(cytoplasmic ribonucleoprotein granule);G…	null	null	null	MCC regulator of WNT signaling pathway [Source:HGNC Symbol;Acc:HGNC:6935]	protein_coding;processed_transcript;retained_intron	DOID:4(disease);DOID:162(cancer);DOID:14566(disease_of_cellular_proliferation)	null	1.98244	1.82863	1.77273	2.37169	2.27059	2.33307	10.5996	10.4818	9.41452	5.41379	5.18034	5.39271	0.565149	0.481192	0.694281	0.684545	0.672807	0.758653	0	0	yes
ENSG00000105928	GSDME	202880;202881;202882;202883;202888;202892;202885;202884;202889;202887;202893;202886;202890;202891	ENST00000645220;ENST00000342947;ENST00000479636;ENST00000409970;ENST00000414428;ENST00000493723;ENST00000430096;ENST00000419307;ENST00000469133;ENST00000446822;ENST00000473990;ENST00000415480;ENST00000559637;ENST00000411476	GO:0005515(protein binding);GO:0005546(phosphatidylinositol-4,5-bisphosphate binding);GO:0005737(cytoplasm);GO:0005829(cytosol);GO:0005886(plasma membrane);GO:0007605(sensory perception of sound);GO:0008219(cell death);GO:0008285(negative regulation of cell population proliferation);GO:0012501(programmed cell death);GO:0016020(membrane);GO:0043410(positive regulation of MAPK cascade);GO:0060113(i…	null	K22146	null	gasdermin E [Source:HGNC Symbol;Acc:HGNC:2810]	protein_coding;retained_intron;processed_transcript	DOID:4(disease);DOID:162(cancer);DOID:14566(disease_of_cellular_proliferation)	R_HSA_5218859(Regulated_Necrosis);R_HSA_9645723(Diseases_of_programmed_cell_death);R_HSA_111471(Apoptotic_factor_mediated_response);R_HSA_168249(Innate_Immune_System);R_HSA_5620971(Pyroptosis);R_HSA_168256(Immune_System);R_HSA_9710421(Defective_pyroptosis);R_HSA_111457(Release_of_apoptotic_factors_from_the_mitochondria);R_HSA_109581(Apoptosis);R_HSA_5686938(Regulation_of_TLR_by_endogenous_ligand)…	1.68136	1.43071	1.65822	2.86085	3.27008	3.41805	4.78127	4.39669	4.64478	9.97889	10.2482	9.91907	1.37679	1.45953	1.24899	1.87134	1.88939	1.96149	0	0	yes
ENSG00000171914	TLN2	79065;79074;79073;79064;79066;79075;79071;79079;79063;79069;79072	ENST00000561311;ENST00000472902;ENST00000489129;ENST00000561197;ENST00000636159;ENST00000467297;ENST00000494733;ENST00000559174;ENST00000561322;ENST00000474847;ENST00000559908	GO:0001726(ruffle);GO:0003779(actin binding);GO:0005178(integrin binding);GO:0005198(structural molecule activity);GO:0005200(structural constituent of cytoskeleton);GO:0005515(protein binding);GO:0005737(cytoplasm);GO:0005856(cytoskeleton);GO:0005886(plasma membrane);GO:0005925(focal adhesion);GO:0006897(endocytosis);GO:0007010(cytoskeleton organization);GO:0007016(cytoskeletal anchoring at plas…	04015(Rap1 signaling pathway);04510(Focal adhesion);04611(Platelet activation);05166(Human T-cell leukemia virus 1 infection);05166(Human T-cell leukemia virus 1 infection)	K06271	null	talin 2 [Source:HGNC Symbol;Acc:HGNC:15447]	protein_coding;retained_intron;processed_transcript	DOID:936(brain_disease);DOID:4(disease);DOID:2234(focal_epilepsy);DOID:863(nervous_system_disease);DOID:331(central_nervous_system_disease);DOID:1826(epilepsy_syndrome);DOID:3328(temporal_lobe_epilepsy);DOID:7(disease_of_anatomical_entity)	null	1.98071	1.91433	2.07273	2.55877	2.45541	2.49356	22.976	22.0981	22.3544	13.1218	13.2454	12.795	1.12203	1.16994	1.09091	1.75299	1.94642	1.97302	0	0	yes
ENSG00000099282	TSPAN15	31725;31727;31731;31732;31729;31726	ENST00000373290;ENST00000475069;ENST00000459981;ENST00000470508;ENST00000490083;ENST00000478112	GO:0005515(protein binding);GO:0005768(endosome);GO:0005788(endoplasmic reticulum lumen);GO:0005886(plasma membrane);GO:0005887(integral component of plasma membrane);GO:0009986(cell surface);GO:0016020(membrane);GO:0016021(integral component of membrane);GO:0019899(enzyme binding);GO:0031902(late endosome membrane);GO:0044267(cellular protein metabolic process);GO:0045746(negative regulation of …	null	K17297	null	tetraspanin 15 [Source:HGNC Symbol;Acc:HGNC:23298]	protein_coding;retained_intron;processed_transcript	null	R_HSA_977225(Amyloid_fiber_formation);R_HSA_392499(Metabolism_of_proteins)	0.344088	0.440465	0.489375	0.450097	0.378979	0.518095	6.2005	6.02792	6.37888	12.7061	15.3092	13.6532	13.3055	12.9235	15.1138	10.7048	9.47329	8.52533	0	0	yes
ENSG00000168806	LCMT2	77388;77389	ENST00000305641;ENST00000567039	GO:0005515(protein binding);GO:0005737(cytoplasm);GO:0006400(tRNA modification);GO:0008033(tRNA processing);GO:0008168(methyltransferase activity);GO:0008175(tRNA methyltransferase activity);GO:0016740(transferase activity);GO:0030488(tRNA methylation);GO:0031591(wybutosine biosynthetic process);GO:0032259(methylation);GO:0032259(methylation)	null	K15451	2.3.1.231;EC:2.1.1.290	leucine carboxyl methyltransferase 2 [Source:HGNC Symbol;Acc:HGNC:17558]	protein_coding	null	R_HSA_72306(tRNA_processing);R_HSA_8953854(Metabolism_of_RNA);R_HSA_6782315(tRNA_modification_in_the_nucleus_and_cytosol);R_HSA_6782861(Synthesis_of_wybutosine_at_G37_of_tRNA(Phe))	0.0163747	0.0225647	0.0376481	0.00789774	0.0231559	0.00726855	2.23012	2.15151	2.24701	0.495826	0.35812	0.339083	5.83799	5.94581	5.39194	5.94194	5.97051	5.53843	0	0	yes
ENSG00000244306	DUXAP10	66646;66642;66640;66651;66654;66653;66644;66643;66645;66649;66641	ENST00000624585;ENST00000612696;ENST00000648085;ENST00000619091;ENST00000610531;ENST00000546959;ENST00000612052;ENST00000619784;ENST00000616922;ENST00000549065;ENST00000614614	null	null	null	null	double homeobox A pseudogene 10 [Source:NCBI gene (formerly Entrezgene);Acc:503639]	processed_transcript;transcribed_processed_pseudogene	null	null	3.77916	3.61777	3.5923	4.4232	3.97831	4.50939	0.135078	0.11056	0.102424	0.0301056	0.0348322	0.0397265	3.23062	3.29114	3.46911	1.65794	1.93634	2.13696	0	0	yes
ENSG00000176907	TCIM	215173	ENST00000315792	GO:0002264(endothelial cell activation involved in immune response);GO:0005112(Notch binding);GO:0005515(protein binding);GO:0005634(nucleus);GO:0005654(nucleoplasm);GO:0005730(nucleolus);GO:0005737(cytoplasm);GO:0005829(cytosol);GO:0005886(plasma membrane);GO:0006915(apoptotic process);GO:0010739(positive regulation of protein kinase A signaling);GO:0016607(nuclear speck);GO:0034605(cellular res…	null	null	null	transcriptional and immune response regulator [Source:HGNC Symbol;Acc:HGNC:1357]	protein_coding	DOID:4(disease);DOID:162(cancer);DOID:14566(disease_of_cellular_proliferation)	null	0.084094	0.18685	0.181534	0.22861	0.285941	0.031085	15.0703	14.3908	14.4303	44.2689	35.7296	36.0225	11.4814	12.356	12.3187	37.0025	38.5694	40.5282	0	0	yes
ENSG00000079308	TNS1	140318;140332;140314;140321;140325;140317;140315;140313;140323;140324;140330;140333;140327;140338;140322;140334;140316;140331;140326;140328;140329;140319	ENST00000615025;ENST00000439083;ENST00000171887;ENST00000430930;ENST00000479185;ENST00000611415;ENST00000651849;ENST00000646520;ENST00000495556;ENST00000446903;ENST00000492338;ENST00000423413;ENST00000413554;ENST00000465306;ENST00000480416;ENST00000449814;ENST00000446688;ENST00000413280;ENST00000480665;ENST00000310858;ENST00000453356;ENST00000490566	GO:0003723(RNA binding);GO:0003779(actin binding);GO:0005515(protein binding);GO:0005737(cytoplasm);GO:0005856(cytoskeleton);GO:0005925(focal adhesion);GO:0007044(cell-substrate junction assembly);GO:0009986(cell surface);GO:0010761(fibroblast migration);GO:0030054(cell junction);GO:0030055(cell-substrate junction);GO:0035556(intracellular signal transduction);GO:0035556(intracellular signal tran…	null	K18080	null	tensin 1 [Source:HGNC Symbol;Acc:HGNC:11973]	protein_coding;retained_intron;processed_transcript	null	null	0.116246	0.172806	0.0856197	0.193407	0.211382	0.183741	5.94651	5.91385	6.50786	4.48232	4.88738	4.59659	0.287531	0.316008	0.29691	0.25317	0.248251	0.236214	0	0	yes
ENSG00000176920	FUT2	122948;122947;122949	ENST00000425340;ENST00000522966;ENST00000522283	GO:0001936(regulation of endothelial cell proliferation);GO:0005794(Golgi apparatus);GO:0005975(carbohydrate metabolic process);GO:0006486(protein glycosylation);GO:0006664(glycolipid metabolic process);GO:0008107(galactoside 2-alpha-L-fucosyltransferase activity);GO:0008417(fucosyltransferase activity);GO:0016020(membrane);GO:0016021(integral component of membrane);GO:0016740(transferase activit…	00601(Glycosphingolipid biosynthesis - lacto and neolacto series);00603(Glycosphingolipid biosynthesis - globo and isoglobo series);00603(Glycosphingolipid biosynthesis - globo and isoglobo series)	K00718	EC:2.4.1.69	fucosyltransferase 2 [Source:HGNC Symbol;Acc:HGNC:4013]	protein_coding;processed_transcript	DOID:1612(breast_cancer);DOID:4(disease);DOID:3459(breast_carcinoma);DOID:162(cancer);DOID:14566(disease_of_cellular_proliferation);DOID:5093(thoracic_cancer);DOID:0050686(organ_system_cancer)	R_HSA_9037629(Lewis_blood_group_biosynthesis);R_HSA_71387(Metabolism_of_carbohydrates);R_HSA_9033658(Blood_group_systems_biosynthesis);R_HSA_9033807(ABO_blood_group_biosynthesis);R_HSA_1430728(Metabolism)	0.116826	0.151338	0.0923409	0.38043	0.454697	0.311748	35.0852	33.4521	34.4078	47.8381	42.8549	35.9259	0.183124	0.265825	0.245988	0.366688	0.421389	0.17097	0	0	yes
ENSG00000124766	SOX4	192037	ENST00000244745	GO:0000790(nuclear chromatin);GO:0000976(transcription regulatory region sequence-specific DNA binding);GO:0000978(RNA polymerase II cis-regulatory region sequence-specific DNA binding);GO:0000981(DNA-binding transcription factor activity, RNA polymerase II-specific);GO:0001228(DNA-binding transcription activator activity, RNA polymerase II-specific);GO:0001501(skeletal system development);GO:000…	05206(MicroRNAs in cancer)	K09268	null	SRY-box transcription factor 4 [Source:HGNC Symbol;Acc:HGNC:11200]	protein_coding	DOID:684(hepatocellular_carcinoma);DOID:0050687(cell_type_cancer);DOID:3571(liver_cancer);DOID:4(disease);DOID:4194(glucose_metabolism_disease);DOID:2994(germ_cell_cancer);DOID:0014667(disease_of_metabolism);DOID:162(cancer);DOID:1909(melanoma);DOID:3119(gastrointestinal_system_cancer);DOID:3095(germ_cell_and_embryonal_cancer);DOID:14566(disease_of_cellular_proliferation);DOID:686(liver_carcinoma…	R_HSA_201681(TCF_dependent_signaling_in_response_to_WNT);R_HSA_195721(Signaling_by_WNT);R_HSA_3769402(Deactivation_of_the_beta_catenin_transactivating_complex);R_HSA_162582(Signal_Transduction)	10.7779	11.3709	10.8908	10.7481	11.2888	10.0182	66.6165	61.8495	60.6859	81.2153	79.381	77.558	23.6263	24.3813	22.7421	21.008	23.8302	23.2212	0	0	yes
ENSG00000153898	MCOLN2	16551;16555;16554;16553;16556;16552	ENST00000370608;ENST00000531325;ENST00000284027;ENST00000530971;ENST00000531874;ENST00000463065	GO:0002250(adaptive immune response);GO:0002376(immune system process);GO:0005261(cation channel activity);GO:0005262(calcium channel activity);GO:0005764(lysosome);GO:0005768(endosome);GO:0005886(plasma membrane);GO:0006811(ion transport);GO:0006816(calcium ion transport);GO:0015031(protein transport);GO:0016020(membrane);GO:0016021(integral component of membrane);GO:0031902(late endosome membra…	null	K04993	null	mucolipin 2 [Source:HGNC Symbol;Acc:HGNC:13357]	protein_coding;processed_transcript;retained_intron;nonsense_mediated_decay	null	R_HSA_382551(Transport_of_small_molecules);R_HSA_3295583(TRP_channels);R_HSA_2672351(Stimuli_sensing_channels);R_HSA_983712(Ion_channel_transport)	6.511	6.34134	6.00801	5.65118	5.35137	6.1999	0.029599	0.0160867	0.0259562	0	0	0.0182888	1.20525	1.22349	1.07074	0.756163	0.779109	0.929757	0	0	yes
ENSG00000101096	NFATC2	147030;147029;147035;147031;147032	ENST00000371564;ENST00000396009;ENST00000496054;ENST00000609943;ENST00000610033	GO:0000122(negative regulation of transcription by RNA polymerase II);GO:0000790(nuclear chromatin);GO:0000976(transcription regulatory region sequence-specific DNA binding);GO:0000978(RNA polymerase II cis-regulatory region sequence-specific DNA binding);GO:0000981(DNA-binding transcription factor activity, RNA polymerase II-specific);GO:0001227(DNA-binding transcription repressor activity, RNA …	04022(cGMP-PKG signaling pathway);04218(Cellular senescence);04310(Wnt signaling pathway);04360(Axon guidance);04370(VEGF signaling pathway);04380(Osteoclast differentiation);04625(C-type lectin receptor signaling pathway);04650(Natural killer cell mediated cytotoxicity);04658(Th1 and Th2 cell differentiation);04659(Th17 cell differentiation);04660(T cell receptor signaling pathway);04662(B cell …	K17332	null	nuclear factor of activated T cells 2 [Source:HGNC Symbol;Acc:HGNC:7776]	protein_coding;retained_intron	null	R_HSA_212436(Generic_Transcription_Pathway);R_HSA_5621481(C_type_lectin_receptors_(CLRs));R_HSA_5607763(CLEC7A_(Dectin_1)_induces_NFAT_activation);R_HSA_168249(Innate_Immune_System);R_HSA_74160(Gene_expression_(Transcription));R_HSA_168256(Immune_System);R_HSA_1168372(Downstream_signaling_events_of_B_Cell_Receptor_(BCR));R_HSA_5607764(CLEC7A_(Dectin_1)_signaling);R_HSA_73857(RNA_Polymerase_II_Tra…	0.032095	0.0612028	0.0527818	0.00991372	0.0129591	0.0307058	5.65063	5.98709	5.85445	9.77411	9.32214	9.03741	0.158479	0.289432	0.136584	0.158958	0.239408	0.1366	0	0	yes
ENSG00000183010	PYCR1	107499;107497;107496;107501;107498;107503;107502;107495;107506;107507;107510;107511;107505;107512;107509;107508	ENST00000329875;ENST00000619204;ENST00000403172;ENST00000577756;ENST00000629768;ENST00000402252;ENST00000584848;ENST00000337943;ENST00000585215;ENST00000577624;ENST00000581271;ENST00000583564;ENST00000405481;ENST00000585244;ENST00000579366;ENST00000579698	GO:0004735(pyrroline-5-carboxylate reductase activity);GO:0005515(protein binding);GO:0005739(mitochondrion);GO:0005759(mitochondrial matrix);GO:0006561(proline biosynthetic process);GO:0008652(cellular amino acid biosynthetic process);GO:0016491(oxidoreductase activity);GO:0034599(cellular response to oxidative stress);GO:0042802(identical protein binding);GO:0051881(regulation of mitochondrial …	00330(Arginine and proline metabolism);00330(Arginine and proline metabolism)	K00286	EC:1.5.1.2	pyrroline-5-carboxylate reductase 1 [Source:HGNC Symbol;Acc:HGNC:9721]	protein_coding	DOID:4(disease);DOID:16(integumentary_system_disease);DOID:37(skin_disease);DOID:3144(cutis_laxa);DOID:7(disease_of_anatomical_entity)	R_HSA_71291(Metabolism_of_amino_acids_and_derivatives);R_HSA_8964539(Glutamate_and_glutamine_metabolism);R_HSA_1430728(Metabolism)	0.527096	0.454185	0.32166	0.611826	0.430978	0.41803	24.7641	28.1399	26.5122	47.1113	48.416	48.7624	5.5897	5.89542	6.01365	19.3834	13.6383	11.5715	0	0	yes
ENSG00000141570	CBX8	106875;106877;106878;106876	ENST00000269385;ENST00000427800;ENST00000485449;ENST00000413392	GO:0000122(negative regulation of transcription by RNA polymerase II);GO:0000151(ubiquitin ligase complex);GO:0000790(nuclear chromatin);GO:0000792(heterochromatin);GO:0003727(single-stranded RNA binding);GO:0005515(protein binding);GO:0005634(nucleus);GO:0005654(nucleoplasm);GO:0006325(chromatin organization);GO:0008284(positive regulation of cell population proliferation);GO:0016574(histone ubi…	null	K11455	null	chromobox 8 [Source:HGNC Symbol;Acc:HGNC:15962]	protein_coding;processed_transcript	null	R_HSA_4551638(SUMOylation_of_chromatin_organization_proteins);R_HSA_212436(Generic_Transcription_Pathway);R_HSA_2262752(Cellular_responses_to_stress);R_HSA_4655427(SUMOylation_of_DNA_methylation_proteins);R_HSA_597592(Post_translational_protein_modification);R_HSA_9006925(Intracellular_signaling_by_second_messengers);R_HSA_8953897(Cellular_responses_to_external_stimuli);R_HSA_2559583(Cellular_Sen…	20.9723	21.3127	20.8181	24.4918	22.465	20.2092	2.91423	2.76326	2.58032	3.65851	3.87225	3.54475	3.02943	2.85514	3.26726	3.66728	2.47181	3.22781	0	0	yes
ENSG00000154229	PRKCA	104809;104813;104812;104810;104811	ENST00000413366;ENST00000583775;ENST00000284384;ENST00000578063;ENST00000583361	GO:0000166(nucleotide binding);GO:0001525(angiogenesis);GO:0001938(positive regulation of endothelial cell proliferation);GO:0002159(desmosome assembly);GO:0004672(protein kinase activity);GO:0004674(protein serine/threonine kinase activity);GO:0004697(protein kinase C activity);GO:0004698(calcium-dependent protein kinase C activity);GO:0005178(integrin binding);GO:0005515(protein binding);GO:000…	01521(EGFR tyrosine kinase inhibitor resistance);04010(MAPK signaling pathway);04012(ErbB signaling pathway);04014(Ras signaling pathway);04015(Rap1 signaling pathway);04020(Calcium signaling pathway);04066(HIF-1 signaling pathway);04070(Phosphatidylinositol signaling system);04071(Sphingolipid signaling pathway);04072(Phospholipase D signaling pathway);04150(mTOR signaling pathway);04151(PI3K-Ak…	null	null	protein kinase C alpha [Source:HGNC Symbol;Acc:HGNC:9393]	protein_coding;retained_intron;nonsense_mediated_decay;processed_transcript	DOID:2170(vaginitis);DOID:18(urinary_system_disease);DOID:684(hepatocellular_carcinoma);DOID:1240(leukemia);DOID:1612(breast_cancer);DOID:2531(hematologic_cancer);DOID:4897(bile_duct_carcinoma);DOID:1324(lung_cancer);DOID:17(musculoskeletal_system_disease);DOID:0050687(cell_type_cancer);DOID:3571(liver_cancer);DOID:4(disease);DOID:1579(respiratory_system_disease);DOID:5419(schizophrenia);DOID:174…	R_HSA_194315(Signaling_by_Rho_GTPases);R_HSA_1489509(DAG_and_IP3_signaling);R_HSA_163685(Integration_of_energy_metabolism);R_HSA_2514859(Inactivation,_recovery_and_regulation_of_the_phototransduction_cascade);R_HSA_1474244(Extracellular_matrix_organization);R_HSA_5099900(WNT5A_dependent_internalization_of_FZD4);R_HSA_194138(Signaling_by_VEGF);R_HSA_76005(Response_to_elevated_platelet_cytosolic_Ca…	1.41861	1.23319	1.42321	1.41726	1.16554	1.37804	9.13618	9.03207	9.26909	8.89477	8.74027	8.66502	4.53906	5.06224	4.98749	3.73394	4.57173	4.56592	0	0	yes
ENSG00000254535	PABPC4L	177241	ENST00000421491	GO:0003676(nucleic acid binding);GO:0003723(RNA binding);GO:0003730(mRNA 3'-UTR binding);GO:0005634(nucleus);GO:0005737(cytoplasm);GO:0005829(cytosol);GO:0008143(poly(A) binding);GO:0008266(poly(U) RNA binding);GO:0010494(cytoplasmic stress granule);GO:1990904(ribonucleoprotein complex)	03013(RNA transport);03015(mRNA surveillance pathway);03018(RNA degradation)	K13126	null	poly(A) binding protein cytoplasmic 4 like [Source:HGNC Symbol;Acc:HGNC:31955]	protein_coding	null	null	7.54028	7.99819	7.51385	6.69501	6.3993	7.63571	0.021267	0.042001	0	0	0.010479	0.008004	0.550644	0.610812	0.561465	0.192015	0.373326	0.36309	0	0	yes
ENSG00000165312	OTUD1	29628	ENST00000376495	GO:0004843(thiol-dependent ubiquitin-specific protease activity);GO:0006508(proteolysis);GO:0008233(peptidase activity);GO:0008234(cysteine-type peptidase activity);GO:0016579(protein deubiquitination);GO:0016787(hydrolase activity);GO:0036459(thiol-dependent ubiquitinyl hydrolase activity);GO:0070536(protein K63-linked deubiquitination)	null	K13716	EC:3.4.19.12	OTU deubiquitinase 1 [Source:HGNC Symbol;Acc:HGNC:27346]	protein_coding	null	null	1.26976	1.07841	1.18571	3.24914	2.8086	3.03	13.4742	13.0734	12.7916	46.142	45.9504	50.8745	4.94611	4.20246	4.859	6.03043	6.68815	6.79601	0	0	yes
ENSG00000111331	OAS3	60119;60117;60120;60123;60121;60122;60118	ENST00000228928;ENST00000551007;ENST00000546638;ENST00000549918;ENST00000546800;ENST00000546973;ENST00000548514	GO:0000166(nucleotide binding);GO:0001730(2'-5'-oligoadenylate synthetase activity);GO:0002376(immune system process);GO:0003723(RNA binding);GO:0003725(double-stranded RNA binding);GO:0005515(protein binding);GO:0005524(ATP binding);GO:0005615(extracellular space);GO:0005634(nucleus);GO:0005654(nucleoplasm);GO:0005737(cytoplasm);GO:0005829(cytosol);GO:0005886(plasma membrane);GO:0006139(nucleoba…	04621(NOD-like receptor signaling pathway);05160(Hepatitis C);05162(Measles);05164(Influenza A);05168(Herpes simplex virus 1 infection);05169(Epstein-Barr virus infection);05169(Epstein-Barr virus infection)	K14216	EC:2.7.7.84	2'-5'-oligoadenylate synthetase 3 [Source:HGNC Symbol;Acc:HGNC:8088]	protein_coding;processed_transcript;retained_intron	DOID:936(brain_disease);DOID:4(disease);DOID:863(nervous_system_disease);DOID:331(central_nervous_system_disease);DOID:9588(encephalitis);DOID:7(disease_of_anatomical_entity)	R_HSA_1280215(Cytokine_Signaling_in_Immune_system);R_HSA_1169410(Antiviral_mechanism_by_IFN_stimulated_genes);R_HSA_8983711(OAS_antiviral_response);R_HSA_168256(Immune_System);R_HSA_877300(Interferon_gamma_signaling);R_HSA_909733(Interferon_alpha/beta_signaling);R_HSA_913531(Interferon_Signaling)	8.26225	7.2972	8.03471	18.5941	17.986	18.2832	6.7249	6.46222	6.78799	2.4028	2.34072	2.49442	13.2762	12.6587	13.094	6.81704	6.28841	6.6624	0	0	yes
ENSG00000100504	PYGL	69608;69614;69609;69613;69598;69612;69610	ENST00000216392;ENST00000530336;ENST00000544180;ENST00000553872;ENST00000532462;ENST00000528757;ENST00000532107	GO:0000166(nucleotide binding);GO:0002060(purine nucleobase binding);GO:0003824(catalytic activity);GO:0004645(1,4-alpha-oligoglucan phosphorylase activity);GO:0005515(protein binding);GO:0005524(ATP binding);GO:0005536(glucose binding);GO:0005576(extracellular region);GO:0005737(cytoplasm);GO:0005829(cytosol);GO:0005975(carbohydrate metabolic process);GO:0005977(glycogen metabolic process);GO:00…	00500(Starch and sucrose metabolism);04217(Necroptosis);04910(Insulin signaling pathway);04922(Glucagon signaling pathway);04931(Insulin resistance);04931(Insulin resistance)	K00688	EC:2.4.1.1	glycogen phosphorylase L [Source:HGNC Symbol;Acc:HGNC:9725]	protein_coding;retained_intron	DOID:4(disease);DOID:4194(glucose_metabolism_disease);DOID:0014667(disease_of_metabolism);DOID:9352(type_2_diabetes_mellitus);DOID:0060158(acquired_metabolic_disease);DOID:9351(diabetes_mellitus);DOID:0050013(carbohydrate_metabolism_disease)	R_HSA_168249(Innate_Immune_System);R_HSA_71387(Metabolism_of_carbohydrates);R_HSA_168256(Immune_System);R_HSA_8982491(Glycogen_metabolism);R_HSA_70221(Glycogen_breakdown_(glycogenolysis));R_HSA_6798695(Neutrophil_degranulation);R_HSA_1430728(Metabolism)	28.604	29.2848	29.5604	33.9112	35.8652	35.9835	1.4376	1.38672	1.60581	1.71558	1.97291	1.74344	35.0644	36.1362	36.5843	18.0091	18.0015	18.845	0	0	yes
ENSG00000182809	CRIP2	74710;74707;74706;74711;74709;74705;74713;74708;74714;74715;74712	ENST00000547643;ENST00000538259;ENST00000550577;ENST00000552643;ENST00000551836;ENST00000483017;ENST00000548989;ENST00000329146;ENST00000548309;ENST00000551738;ENST00000548923	GO:0005515(protein binding);GO:0008270(zinc ion binding);GO:0046872(metal ion binding);GO:0046872(metal ion binding)	null	null	null	cysteine rich protein 2 [Source:HGNC Symbol;Acc:HGNC:2361]	retained_intron;protein_coding;processed_transcript	null	null	10.27	9.52726	10.116	15.9986	16.1093	13.5717	0.423777	0.439164	0.378925	0.0962111	0.155861	0.194532	36.5847	33.7121	37.0669	49.0586	36.0833	30.1848	0	0	yes
ENSG00000133961	NUMB	71439;71447;71458;71446;71445;71463;71452;71459;71450;71453;71443;71444;71440;71442;71460;71448;71464;71455;71449;71451;71462;71456;71457;71461;71467;71454;71441;71465	ENST00000554546;ENST00000556772;ENST00000554394;ENST00000555238;ENST00000557597;ENST00000557774;ENST00000560335;ENST00000554315;ENST00000555738;ENST00000554014;ENST00000544991;ENST00000356296;ENST00000355058;ENST00000535282;ENST00000556989;ENST00000555394;ENST00000554818;ENST00000557486;ENST00000554521;ENST00000559312;ENST00000556112;ENST00000555859;ENST00000555307;ENST00000555987;ENST00000556600…	GO:0005515(protein binding);GO:0005634(nucleus);GO:0005737(cytoplasm);GO:0005769(early endosome);GO:0005886(plasma membrane);GO:0005905(clathrin-coated pit);GO:0005925(focal adhesion);GO:0007275(multicellular organism development);GO:0007399(nervous system development);GO:0007405(neuroblast proliferation);GO:0007409(axonogenesis);GO:0008013(beta-catenin binding);GO:0016020(membrane);GO:0016323(ba…	04330(Notch signaling pathway);04330(Notch signaling pathway)	K06057	null	NUMB endocytic adaptor protein [Source:HGNC Symbol;Acc:HGNC:8060]	protein_coding;retained_intron;processed_transcript	DOID:630(genetic_disease);DOID:4(disease);DOID:0050177(monogenic_disease);DOID:0050736(autosomal_dominant_disease);DOID:5683(hereditary_breast_ovarian_cancer);DOID:0050739(autosomal_genetic_disease);DOID:162(cancer);DOID:14566(disease_of_cellular_proliferation)	R_HSA_5632684(Hedgehog_'on'_state);R_HSA_157118(Signaling_by_NOTCH);R_HSA_2122948(Activated_NOTCH1_Transmits_Signal_to_the_Nucleus);R_HSA_1980143(Signaling_by_NOTCH1);R_HSA_437239(Recycling_pathway_of_L1);R_HSA_1266738(Developmental_Biology);R_HSA_5358351(Signaling_by_Hedgehog);R_HSA_162582(Signal_Transduction);R_HSA_9675108(Nervous_system_development);R_HSA_5610787(Hedgehog_'off'_state);R_HSA_56…	5.32222	5.61769	5.37281	6.81601	6.45559	7.14905	10.2325	9.40736	9.58733	10.3734	10.4996	11.0388	25.7564	27.0364	26.749	27.8997	28.1188	29.9533	0	0	yes
ENSG00000159228	CBR1	149922;149921;149920;149919;149923	ENST00000290349;ENST00000439427;ENST00000530908;ENST00000466328;ENST00000399191	GO:0004090(carbonyl reductase (NADPH) activity);GO:0005737(cytoplasm);GO:0005829(cytosol);GO:0016491(oxidoreductase activity);GO:0016655(oxidoreductase activity, acting on NAD(P)H, quinone or similar compound as acceptor);GO:0017144(drug metabolic process);GO:0019371(cyclooxygenase pathway);GO:0030855(epithelial cell differentiation);GO:0042373(vitamin K metabolic process);GO:0047020(15-hydroxypr…	00590(Arachidonic acid metabolism);00790(Folate biosynthesis);00980(Metabolism of xenobiotics by cytochrome P450);05204(Chemical carcinogenesis);05204(Chemical carcinogenesis)	null	null	carbonyl reductase 1 [Source:HGNC Symbol;Acc:HGNC:1548]	protein_coding;processed_transcript	DOID:4(disease);DOID:162(cancer);DOID:14566(disease_of_cellular_proliferation)	R_HSA_8978868(Fatty_acid_metabolism);R_HSA_2142753(Arachidonic_acid_metabolism);R_HSA_556833(Metabolism_of_lipids);R_HSA_2162123(Synthesis_of_Prostaglandins_(PG)_and_Thromboxanes_(TX));R_HSA_1430728(Metabolism)	0.270261	0.159615	0.161638	0.22742	0.139459	0.118991	20.8866	22.4154	22.3456	16.9472	16.5707	15.7831	75.1032	79.3059	79.563	66.212	50.2022	43.7714	0	0	yes
ENSG00000165066	NKX6-3	215237;215238	ENST00000518699;ENST00000524115	GO:0000122(negative regulation of transcription by RNA polymerase II);GO:0000790(nuclear chromatin);GO:0000978(RNA polymerase II cis-regulatory region sequence-specific DNA binding);GO:0000981(DNA-binding transcription factor activity, RNA polymerase II-specific);GO:0001227(DNA-binding transcription repressor activity, RNA polymerase II-specific);GO:0001228(DNA-binding transcription activator act…	null	null	null	NK6 homeobox 3 [Source:HGNC Symbol;Acc:HGNC:26328]	protein_coding	null	null	0	0	0	0	0.0216326	0	9.52793	9.49066	9.79873	8.91442	10.5289	8.39182	0.0171671	0.0653318	0.0367938	0.0573322	0.0547268	0.0534232	0	0	yes
ENSG00000162407	PLPP3	15066;15071;15068;15069;15067	ENST00000371250;ENST00000476206;ENST00000459962;ENST00000461655;ENST00000472957	GO:0000139(Golgi membrane);GO:0001568(blood vessel development);GO:0001702(gastrulation with mouth forming second);GO:0001933(negative regulation of protein phosphorylation);GO:0005178(integrin binding);GO:0005515(protein binding);GO:0005783(endoplasmic reticulum);GO:0005789(endoplasmic reticulum membrane);GO:0005794(Golgi apparatus);GO:0005802(trans-Golgi network);GO:0005886(plasma membrane);GO:…	00561(Glycerolipid metabolism);00564(Glycerophospholipid metabolism);00565(Ether lipid metabolism);00600(Sphingolipid metabolism);04072(Phospholipase D signaling pathway);04666(Fc gamma R-mediated phagocytosis);04975(Fat digestion and absorption);05231(Choline metabolism in cancer);05231(Choline metabolism in cancer)	K01080	EC:3.1.3.4	phospholipid phosphatase 3 [Source:HGNC Symbol;Acc:HGNC:9229]	protein_coding;processed_transcript	null	R_HSA_428157(Sphingolipid_metabolism);R_HSA_1660661(Sphingolipid_de_novo_biosynthesis);R_HSA_556833(Metabolism_of_lipids);R_HSA_1430728(Metabolism)	0.0633436	0.0713703	0.0585037	0.0273332	0.0453583	0.0581113	6.18458	5.60042	5.83496	5.58018	5.22919	5.92423	11.8628	11.9763	12.2008	8.34375	8.2929	8.22422	0	0	yes
ENSG00000130958	SLC35D2	225756;225757;225754;225759;225755;225758	ENST00000253270;ENST00000490599;ENST00000650065;ENST00000375257;ENST00000375259;ENST00000482643	GO:0000139(Golgi membrane);GO:0005338(nucleotide-sugar transmembrane transporter activity);GO:0005461(UDP-glucuronic acid transmembrane transporter activity);GO:0005462(UDP-N-acetylglucosamine transmembrane transporter activity);GO:0005463(UDP-N-acetylgalactosamine transmembrane transporter activity);GO:0005794(Golgi apparatus);GO:0006024(glycosaminoglycan biosynthetic process);GO:0008150(biologi…	null	K15281	null	solute carrier family 35 member D2 [Source:HGNC Symbol;Acc:HGNC:20799]	protein_coding;nonsense_mediated_decay;processed_transcript	null	R_HSA_382551(Transport_of_small_molecules);R_HSA_425407(SLC_mediated_transmembrane_transport);R_HSA_71387(Metabolism_of_carbohydrates);R_HSA_1630316(Glycosaminoglycan_metabolism);R_HSA_2022928(HS_GAG_biosynthesis);R_HSA_1638091(Heparan_sulfate/heparin_(HS_GAG)_metabolism);R_HSA_425397(Transport_of_vitamins,_nucleosides,_and_related_molecules);R_HSA_2022854(Keratan_sulfate_biosynthesis);R_HSA_1638…	4.87784	4.9296	4.18065	5.05777	5.7358	5.36554	20.8964	19.7709	21.0452	22.1834	23.1693	22.1856	3.074	2.79333	2.45156	2.16909	2.29255	2.17456	0	0	yes
ENSG00000155465	SLC7A7	67414;67429;67422;67420;67415;67418;67417;67419;67431;67416;67423;67426;67421;67434;67432;67427;67425;67430;67433;67435;67424;67428	ENST00000674313;ENST00000555911;ENST00000555678;ENST00000397528;ENST00000285850;ENST00000556287;ENST00000397532;ENST00000397529;ENST00000554741;ENST00000555702;ENST00000554517;ENST00000488800;ENST00000554061;ENST00000553351;ENST00000555959;ENST00000555251;ENST00000554758;ENST00000557129;ENST00000553874;ENST00000553632;ENST00000556350;ENST00000557629	GO:0000821(regulation of arginine metabolic process);GO:0005886(plasma membrane);GO:0005887(integral component of plasma membrane);GO:0006865(amino acid transport);GO:0015174(basic amino acid transmembrane transporter activity);GO:0015179(L-amino acid transmembrane transporter activity);GO:0016020(membrane);GO:0016021(integral component of membrane);GO:0016323(basolateral plasma membrane);GO:0022…	04974(Protein digestion and absorption);04974(Protein digestion and absorption)	K13867	null	solute carrier family 7 member 7 [Source:HGNC Symbol;Acc:HGNC:11065]	protein_coding;retained_intron;nonsense_mediated_decay;processed_transcript	null	R_HSA_210991(Basigin_interactions);R_HSA_382551(Transport_of_small_molecules);R_HSA_425407(SLC_mediated_transmembrane_transport);R_HSA_352230(Amino_acid_transport_across_the_plasma_membrane);R_HSA_202733(Cell_surface_interactions_at_the_vascular_wall);R_HSA_5619115(Disorders_of_transmembrane_transporters);R_HSA_5619102(SLC_transporter_disorders);R_HSA_5660862(Defective_SLC7A7_causes_lysinuric_pro…	0.0645038	0.178635	0.137549	0.112414	0.182965	0.223261	105.657	106.43	109.688	146.667	141.282	139.045	1.21423	1.85254	1.66047	0.834559	0.626933	0.822898	0	0	yes
ENSG00000008441	NFIX	116028;116020;116021;116025;116034;116026;116023;116029;116033;116031;116027;116030	ENST00000360105;ENST00000397661;ENST00000592199;ENST00000587760;ENST00000587260;ENST00000585575;ENST00000585382;ENST00000588228;ENST00000586873;ENST00000586797;ENST00000358552;ENST00000676441	GO:0000122(negative regulation of transcription by RNA polymerase II);GO:0000790(nuclear chromatin);GO:0000981(DNA-binding transcription factor activity, RNA polymerase II-specific);GO:0003677(DNA binding);GO:0003700(DNA-binding transcription factor activity);GO:0005515(protein binding);GO:0005634(nucleus);GO:0005654(nucleoplasm);GO:0006260(DNA replication);GO:0006355(regulation of transcription,…	null	K09171	null	nuclear factor I X [Source:HGNC Symbol;Acc:HGNC:7788]	protein_coding;nonsense_mediated_decay	DOID:1240(leukemia);DOID:2531(hematologic_cancer);DOID:4(disease);DOID:162(cancer);DOID:14566(disease_of_cellular_proliferation);DOID:0060083(immune_system_cancer);DOID:0050686(organ_system_cancer)	R_HSA_74160(Gene_expression_(Transcription));R_HSA_73980(RNA_Polymerase_III_Transcription_Termination);R_HSA_749476(RNA_Polymerase_III_Abortive_And_Retractive_Initiation);R_HSA_74158(RNA_Polymerase_III_Transcription)	10.4554	10.8426	10.9477	7.83747	7.55396	7.79152	1.15299	0.971082	1.09902	2.2415	2.3942	2.21424	16.1747	15.9527	15.8447	19.778	19.7921	18.8094	0	0	yes
ENSG00000197993	KEL	211015;211019;211016;211018;211022;211017;211023;211020	ENST00000355265;ENST00000479768;ENST00000470850;ENST00000465697;ENST00000467543;ENST00000478969;ENST00000460479;ENST00000494148	GO:0004222(metalloendopeptidase activity);GO:0005515(protein binding);GO:0005654(nucleoplasm);GO:0005829(cytosol);GO:0005886(plasma membrane);GO:0006508(proteolysis);GO:0006874(cellular calcium ion homeostasis);GO:0008233(peptidase activity);GO:0008237(metallopeptidase activity);GO:0008361(regulation of cell size);GO:0010961(cellular magnesium ion homeostasis);GO:0016020(membrane);GO:0016021(inte…	null	K06577	EC:3.4.24.-	Kell metallo-endopeptidase (Kell blood group) [Source:HGNC Symbol;Acc:HGNC:6308]	protein_coding;processed_transcript;retained_intron;nonsense_mediated_decay	null	R_HSA_375276(Peptide_ligand_binding_receptors);R_HSA_373076(Class_A/1_(Rhodopsin_like_receptors));R_HSA_500792(GPCR_ligand_binding);R_HSA_162582(Signal_Transduction);R_HSA_372790(Signaling_by_GPCR)	0	0	0	0.0149635	0.062089	0.0170212	20.1618	20.3833	19.9929	38.4776	37.6247	36.9285	0.0471564	0.141888	0.0999271	0.116349	0.107396	0.0621765	0	0	yes
ENSG00000173210	ABLIM3	188194;188207;188196;188197;188195;188198;188208;188204;188202;188199;188206;188205	ENST00000326685;ENST00000517451;ENST00000506113;ENST00000515171;ENST00000309868;ENST00000504238;ENST00000502855;ENST00000514212;ENST00000515796;ENST00000508983;ENST00000356541;ENST00000519549	GO:0001725(stress fiber);GO:0003779(actin binding);GO:0005515(protein binding);GO:0005737(cytoplasm);GO:0006351(transcription, DNA-templated);GO:0007010(cytoskeleton organization);GO:0015629(actin cytoskeleton);GO:0030027(lamellipodium);GO:0030032(lamellipodium assembly);GO:0030036(actin cytoskeleton organization);GO:0045944(positive regulation of transcription by RNA polymerase II);GO:0046872(me…	04360(Axon guidance);04360(Axon guidance)	K07520	null	actin binding LIM protein family member 3 [Source:HGNC Symbol;Acc:HGNC:29132]	protein_coding;nonsense_mediated_decay;retained_intron;processed_transcript	null	R_HSA_418885(DCC_mediated_attractive_signaling);R_HSA_1266738(Developmental_Biology);R_HSA_373752(Netrin_1_signaling);R_HSA_9675108(Nervous_system_development);R_HSA_422475(Axon_guidance)	0	0	0	0	0.0252348	0.0152082	3.9594	3.79687	3.73759	3.38078	3.19057	2.83862	2.26774	2.58756	2.3737	3.22671	2.93577	2.82627	0	0	yes
ENSG00000076641	PAG1	217394;217396;217397;217395	ENST00000220597;ENST00000522811;ENST00000519326;ENST00000523463	GO:0002250(adaptive immune response);GO:0002376(immune system process);GO:0005515(protein binding);GO:0005886(plasma membrane);GO:0007165(signal transduction);GO:0016020(membrane);GO:0016021(integral component of membrane);GO:0035556(intracellular signal transduction);GO:0035591(signaling adaptor activity);GO:0042169(SH2 domain binding);GO:0045121(membrane raft);GO:0050852(T cell receptor signali…	null	null	null	phosphoprotein membrane anchor with glycosphingolipid microdomains 1 [Source:HGNC Symbol;Acc:HGNC:30043]	protein_coding;retained_intron;processed_transcript	null	R_HSA_180292(GAB1_signalosome);R_HSA_177929(Signaling_by_EGFR);R_HSA_202403(TCR_signaling);R_HSA_168256(Immune_System);R_HSA_202427(Phosphorylation_of_CD3_and_TCR_zeta_chains);R_HSA_162582(Signal_Transduction);R_HSA_1280218(Adaptive_Immune_System);R_HSA_9006934(Signaling_by_Receptor_Tyrosine_Kinases)	0.232623	0.258797	0.41387	0.368928	0.439706	0.467199	8.64904	8.5724	8.29795	6.70582	5.77474	5.48541	0.515947	0.538165	0.684429	1.01844	1.29983	1.353	0	0	yes
ENSG00000211584	SLC48A1	53510;53508;53506;53505;53503;53509;53504;53511;53512	ENST00000442218;ENST00000442892;ENST00000549243;ENST00000547002;ENST00000548498;ENST00000551301;ENST00000552003;ENST00000461620;ENST00000476104	GO:0005515(protein binding);GO:0005764(lysosome);GO:0005765(lysosomal membrane);GO:0005768(endosome);GO:0005886(plasma membrane);GO:0010008(endosome membrane);GO:0015232(heme transporter activity);GO:0015886(heme transport);GO:0016020(membrane);GO:0016021(integral component of membrane);GO:0020037(heme binding);GO:0020037(heme binding)	null	K15380	null	solute carrier family 48 member 1 [Source:HGNC Symbol;Acc:HGNC:26035]	protein_coding;nonsense_mediated_decay;retained_intron;processed_transcript	null	null	1.87319	2.02997	1.79555	3.33838	3.3828	3.02436	7.4273	8.21008	7.24106	7.2556	7.02264	6.73953	17.4913	19.0018	19.377	26.5704	20.0223	19.717	0	0	yes
ENSG00000228509	AC006460	138608;138607;138609;138610;138603;138605;138604;138611;138606	ENST00000674692;ENST00000676386;ENST00000676284;ENST00000676152;ENST00000676095;ENST00000411949;ENST00000421437;ENST00000675274;ENST00000428032	null	null	null	null	novel transcript, antisense to NAB1	lncRNA	null	null	0.0298081	0.0625851	0.0463374	0.0126706	0.0407312	0.028446	0.45556	0.459207	0.546828	0.0564763	0.0572203	0.0636106	8.17893	8.5123	8.99689	5.54042	5.40356	6.29973	0	0	yes
ENSG00000120885	CLU	214274;214279;214273;214272;214275;214277;214280;214287;214286;214288;214285;214278;214282;214284;214276	ENST00000523500;ENST00000523589;ENST00000405140;ENST00000316403;ENST00000522299;ENST00000522098;ENST00000560566;ENST00000523396;ENST00000519472;ENST00000522238;ENST00000518050;ENST00000522502;ENST00000519742;ENST00000522413;ENST00000521770	GO:0000902(cell morphogenesis);GO:0001540(amyloid-beta binding);GO:0001774(microglial cell activation);GO:0001836(release of cytochrome c from mitochondria);GO:0002376(immune system process);GO:0002434(immune complex clearance);GO:0002576(platelet degranulation);GO:0005102(signaling receptor binding);GO:0005515(protein binding);GO:0005576(extracellular region);GO:0005615(extracellular space);GO:0…	04610(Complement and coagulation cascades);04610(Complement and coagulation cascades)	null	null	clusterin [Source:HGNC Symbol;Acc:HGNC:2095]	protein_coding;retained_intron	DOID:18(urinary_system_disease);DOID:0080001(bone_disease);DOID:3996(urinary_system_cancer);DOID:1307(dementia);DOID:10591(pre_eclampsia);DOID:1612(breast_cancer);DOID:17(musculoskeletal_system_disease);DOID:5679(retinal_disease);DOID:225(syndrome);DOID:0050687(cell_type_cancer);DOID:0050117(disease_by_infectious_agent);DOID:4(disease);DOID:5419(schizophrenia);DOID:0050828(artery_disease);DOID:17…	R_HSA_166658(Complement_cascade);R_HSA_76005(Response_to_elevated_platelet_cytosolic_Ca2+);R_HSA_168249(Innate_Immune_System);R_HSA_76002(Platelet_activation,_signaling_and_aggregation);R_HSA_6803157(Antimicrobial_peptides);R_HSA_168256(Immune_System);R_HSA_166665(Terminal_pathway_of_complement);R_HSA_977606(Regulation_of_Complement_cascade);R_HSA_114608(Platelet_degranulation);R_HSA_109582(Hemos…	4.14612	4.16867	4.54893	4.38772	4.16421	4.46647	31.942	31.8547	31.0583	39.8059	41.8758	40.1457	2.4476	2.66364	2.89404	4.19035	3.60149	3.58672	0	0	yes
ENSG00000144802	NFKBIZ	163104;163109;163107;163102;163101;163100;163108;163110;163106;163105;163103	ENST00000326172;ENST00000495089;ENST00000465476;ENST00000394054;ENST00000483180;ENST00000461724;ENST00000477601;ENST00000495719;ENST00000491281;ENST00000486444;ENST00000326151	GO:0005515(protein binding);GO:0005634(nucleus);GO:0006357(regulation of transcription by RNA polymerase II);GO:0006954(inflammatory response);GO:0016607(nuclear speck);GO:0036464(cytoplasmic ribonucleoprotein granule);GO:0050729(positive regulation of inflammatory response);GO:0050852(T cell receptor signaling pathway);GO:2000321(positive regulation of T-helper 17 cell differentiation);GO:200032…	05202(Transcriptional misregulation in cancer);05202(Transcriptional misregulation in cancer)	K14242	null	NFKB inhibitor zeta [Source:HGNC Symbol;Acc:HGNC:29805]	protein_coding;retained_intron	null	null	1.79478	2.11663	2.03545	4.61634	4.64117	4.35576	25.0226	24.8294	23.4248	62.3723	66.2488	72.8127	7.22765	7.39872	7.51126	6.33937	8.03754	7.86269	0	0	yes
ENSG00000140297	GCNT3	78876;78879;78877;78872;78875;78874;78873;78880;78871;78878	ENST00000396065;ENST00000560210;ENST00000560585;ENST00000560874;ENST00000559189;ENST00000560111;ENST00000560580;ENST00000559200;ENST00000558721;ENST00000559626	GO:0000139(Golgi membrane);GO:0002426(immunoglobulin production in mucosal tissue);GO:0003829(beta-1,3-galactosyl-O-glycosyl-glycoprotein beta-1,6-N-acetylglucosaminyltransferase activity);GO:0005794(Golgi apparatus);GO:0005975(carbohydrate metabolic process);GO:0006486(protein glycosylation);GO:0006493(protein O-linked glycosylation);GO:0008109(N-acetyllactosaminide beta-1,6-N-acetylglucosaminyl…	00512(Mucin type O-glycan biosynthesis);00512(Mucin type O-glycan biosynthesis)	K09662	EC:2.4.1.-	glucosaminyl (N-acetyl) transferase 3, mucin type [Source:HGNC Symbol;Acc:HGNC:4205]	protein_coding;processed_transcript	DOID:4(disease);DOID:162(cancer);DOID:14566(disease_of_cellular_proliferation)	R_HSA_597592(Post_translational_protein_modification);R_HSA_5173105(O_linked_glycosylation);R_HSA_913709(O_linked_glycosylation_of_mucins);R_HSA_392499(Metabolism_of_proteins)	0	0.00330918	0.0248625	0.00845698	0.0518888	0.0144767	30.4417	29.4656	28.9409	14.8003	14.8527	13.4213	2.41949	2.71276	2.49977	1.58989	1.49165	1.39643	0	0	yes
ENSG00000128606	LRRC17	208440;208441;208439;208443;208444	ENST00000339431;ENST00000249377;ENST00000498487;ENST00000455453;ENST00000485478	GO:0001503(ossification);GO:0005515(protein binding);GO:0005576(extracellular region);GO:0005615(extracellular space);GO:0031012(extracellular matrix);GO:0045671(negative regulation of osteoclast differentiation);GO:0048539(bone marrow development);GO:0048539(bone marrow development)	null	null	null	leucine rich repeat containing 17 [Source:HGNC Symbol;Acc:HGNC:16895]	protein_coding;processed_transcript	null	null	0	0.0290332	0	0.0387452	0.107115	0.174423	17.0075	16.2789	16.5581	17.7216	19.6887	17.1728	3.37758	3.37787	3.37859	0.82693	0.679732	0.701527	0	0	yes
ENSG00000186529	CYP4F3	116595;116593;116598;116596;116599;116597;116600;116594	ENST00000221307;ENST00000592279;ENST00000585846;ENST00000591058;ENST00000609670;ENST00000587360;ENST00000592424;ENST00000586182	GO:0004497(monooxygenase activity);GO:0005506(iron ion binding);GO:0005783(endoplasmic reticulum);GO:0005789(endoplasmic reticulum membrane);GO:0006629(lipid metabolic process);GO:0006631(fatty acid metabolic process);GO:0006690(icosanoid metabolic process);GO:0006691(leukotriene metabolic process);GO:0008391(arachidonic acid monooxygenase activity);GO:0016020(membrane);GO:0016021(integral compon…	00590(Arachidonic acid metabolism);00590(Arachidonic acid metabolism)	K17726	1.14.14.79;1.14.14.94;EC:1.14.14.78	cytochrome P450 family 4 subfamily F member 3 [Source:HGNC Symbol;Acc:HGNC:2646]	protein_coding;retained_intron;nonsense_mediated_decay	null	R_HSA_2142691(Synthesis_of_Leukotrienes_(LT)_and_Eoxins_(EX));R_HSA_211979(Eicosanoids);R_HSA_211859(Biological_oxidations);R_HSA_8978868(Fatty_acid_metabolism);R_HSA_211945(Phase_I_Functionalization_of_compounds);R_HSA_211897(Cytochrome_P450_arranged_by_substrate_type);R_HSA_2142753(Arachidonic_acid_metabolism);R_HSA_211935(Fatty_acids);R_HSA_211958(Miscellaneous_substrates);R_HSA_556833(Metabol…	0.0184278	0.0425223	0.00899777	0.0245708	0.0171263	0.0205371	4.67459	5.05499	4.15576	2.09011	2.11186	2.17273	0.0582173	0.0442048	0.0478016	0.0311744	0.0262542	0.0287949	0	0	yes
ENSG00000173598	NUDT4	58265;58266;58270;58267;58268;58269;58271	ENST00000337179;ENST00000415493;ENST00000547014;ENST00000550056;ENST00000549992;ENST00000548662;ENST00000546925	GO:0000298(endopolyphosphatase activity);GO:0003723(RNA binding);GO:0005515(protein binding);GO:0005634(nucleus);GO:0005737(cytoplasm);GO:0005829(cytosol);GO:0008486(diphosphoinositol-polyphosphate diphosphatase activity);GO:0016787(hydrolase activity);GO:0019722(calcium-mediated signaling);GO:0019935(cyclic-nucleotide-mediated signaling);GO:0030515(snoRNA binding);GO:0034431(bis(5'-adenosyl)-hex…	null	K07766	EC:3.6.1.52	nudix hydrolase 4 [Source:HGNC Symbol;Acc:HGNC:8051]	protein_coding	null	R_HSA_1483249(Inositol_phosphate_metabolism);R_HSA_1855167(Synthesis_of_pyrophosphates_in_the_cytosol);R_HSA_1430728(Metabolism)	9.39863	10.0158	9.67642	6.68263	6.58869	6.38421	39.5849	38.0765	36.7082	38.6031	37.5358	38.64	10.6357	11.0386	11.5987	10.0588	10.4396	10.8108	0	0	yes
ENSG00000171617	ENC1	183419;183416;183417;183420;183423;183422	ENST00000651128;ENST00000302351;ENST00000618628;ENST00000509284;ENST00000509127;ENST00000508331	GO:0000790(nuclear chromatin);GO:0003779(actin binding);GO:0005515(protein binding);GO:0005634(nucleus);GO:0005654(nucleoplasm);GO:0005730(nucleolus);GO:0005737(cytoplasm);GO:0005856(cytoskeleton);GO:0007275(multicellular organism development);GO:0007399(nervous system development);GO:0010499(proteasomal ubiquitin-independent protein catabolic process);GO:0010976(positive regulation of neuron pro…	null	K10462	null	ectodermal-neural cortex 1 [Source:HGNC Symbol;Acc:HGNC:3345]	protein_coding;processed_transcript	DOID:4(disease);DOID:162(cancer);DOID:14566(disease_of_cellular_proliferation)	null	0.773838	0.804738	1.06088	3.59359	3.47599	3.78941	57.7152	53.7929	51.1206	42.3891	41.491	40.2488	4.58985	4.29662	4.47246	5.86238	7.72149	7.72102	0	0	yes
ENSG00000101846	STS	286;284;285;288;290;289;291	ENST00000674429;ENST00000664306;ENST00000666110;ENST00000660000;ENST00000674499;ENST00000658154;ENST00000217961	GO:0003824(catalytic activity);GO:0004065(arylsulfatase activity);GO:0004773(steryl-sulfatase activity);GO:0005764(lysosome);GO:0005768(endosome);GO:0005783(endoplasmic reticulum);GO:0005788(endoplasmic reticulum lumen);GO:0005789(endoplasmic reticulum membrane);GO:0005794(Golgi apparatus);GO:0005886(plasma membrane);GO:0006629(lipid metabolic process);GO:0006687(glycosphingolipid metabolic proce…	00140(Steroid hormone biosynthesis);00140(Steroid hormone biosynthesis)	null	null	steroid sulfatase [Source:HGNC Symbol;Acc:HGNC:11425]	protein_coding;nonsense_mediated_decay;processed_transcript	DOID:0060037(developmental_disorder_of_mental_health);DOID:2871(endometrial_carcinoma);DOID:540(strabismus);DOID:1612(breast_cancer);DOID:3620(central_nervous_system_cancer);DOID:630(genetic_disease);DOID:225(syndrome);DOID:0050687(cell_type_cancer);DOID:0060040(pervasive_developmental_disorder);DOID:4(disease);DOID:3069(astrocytoma);DOID:0050177(monogenic_disease);DOID:1319(brain_cancer);DOID:30…	R_HSA_597592(Post_translational_protein_modification);R_HSA_428157(Sphingolipid_metabolism);R_HSA_392499(Metabolism_of_proteins);R_HSA_1663150(The_activation_of_arylsulfatases);R_HSA_556833(Metabolism_of_lipids);R_HSA_1660662(Glycosphingolipid_metabolism);R_HSA_163841(Gamma_carboxylation,_hypusine_formation_and_arylsulfatase_activation);R_HSA_1430728(Metabolism)	1.21575	1.22239	1.50492	0.735818	0.963719	0.857351	2.20743	2.15832	2.039	0.538197	0.577068	0.539408	14.8742	15.5962	16.0601	3.66014	3.72895	4.02915	0	0	yes
ENSG00000136828	RALGPS1	227350;227358;227365;227349;227353;227356;227359;227357;227351;227355;227364;227352;227354;227366	ENST00000259351;ENST00000373434;ENST00000438723;ENST00000424082;ENST00000394011;ENST00000373436;ENST00000477700;ENST00000480993;ENST00000394022;ENST00000472427;ENST00000467325;ENST00000373439;ENST00000319107;ENST00000471643	GO:0005085(guanyl-nucleotide exchange factor activity);GO:0005575(cellular_component);GO:0005737(cytoplasm);GO:0005886(plasma membrane);GO:0007264(small GTPase mediated signal transduction);GO:0008321(Ral guanyl-nucleotide exchange factor activity);GO:0016020(membrane);GO:0032485(regulation of Ral protein signal transduction);GO:0035556(intracellular signal transduction);GO:0035556(intracellular …	null	null	null	Ral GEF with PH domain and SH3 binding motif 1 [Source:HGNC Symbol;Acc:HGNC:16851]	protein_coding;processed_transcript;retained_intron	null	null	0.548071	0.621253	0.676538	0.938955	0.940134	1.12847	12.6029	12.6533	11.9367	4.16738	3.88447	4.0134	1.74051	1.85717	1.80528	1.89812	1.94297	2.00435	0	0	yes
ENSG00000144746	ARL6IP5	162047;162050;162048;162051	ENST00000273258;ENST00000470936;ENST00000484921;ENST00000485444	GO:0002037(negative regulation of L-glutamate import across plasma membrane);GO:0003674(molecular_function);GO:0005515(protein binding);GO:0005737(cytoplasm);GO:0005783(endoplasmic reticulum);GO:0005789(endoplasmic reticulum membrane);GO:0005856(cytoskeleton);GO:0005886(plasma membrane);GO:0008631(intrinsic apoptotic signaling pathway in response to oxidative stress);GO:0010917(negative regulatio…	null	K20393	null	ADP ribosylation factor like GTPase 6 interacting protein 5 [Source:HGNC Symbol;Acc:HGNC:16937]	protein_coding;retained_intron;nonsense_mediated_decay	DOID:3996(urinary_system_cancer);DOID:1240(leukemia);DOID:2531(hematologic_cancer);DOID:0050687(cell_type_cancer);DOID:4(disease);DOID:10534(stomach_cancer);DOID:1749(squamous_cell_carcinoma);DOID:5041(esophageal_cancer);DOID:162(cancer);DOID:3119(gastrointestinal_system_cancer);DOID:14566(disease_of_cellular_proliferation);DOID:0060083(immune_system_cancer);DOID:11054(urinary_bladder_cancer);DOI…	R_HSA_210500(Glutamate_Neurotransmitter_Release_Cycle);R_HSA_112315(Transmission_across_Chemical_Synapses);R_HSA_112310(Neurotransmitter_release_cycle);R_HSA_112316(Neuronal_System)	23.7639	22.9617	24.165	23.2866	24.2724	26.54	4.92737	4.26525	4.70992	3.17656	3.42026	2.75915	28.4376	25.3421	25.1077	10.981	11.3973	11.5374	0	0	yes
ENSG00000111962	UST	200036;200040;200037	ENST00000367463;ENST00000466695;ENST00000473631	GO:0000139(Golgi membrane);GO:0005794(Golgi apparatus);GO:0006477(protein sulfation);GO:0008146(sulfotransferase activity);GO:0016020(membrane);GO:0016021(integral component of membrane);GO:0016740(transferase activity);GO:0030010(establishment of cell polarity);GO:0030208(dermatan sulfate biosynthetic process);GO:0050770(regulation of axonogenesis);GO:0050770(regulation of axonogenesis)	00532(Glycosaminoglycan biosynthesis - chondroitin sulfate / dermatan sulfate);00532(Glycosaminoglycan biosynthesis - chondroitin sulfate / dermatan sulfate)	K03193	EC:2.8.2.-	uronyl 2-sulfotransferase [Source:HGNC Symbol;Acc:HGNC:17223]	protein_coding;processed_transcript	null	R_HSA_71387(Metabolism_of_carbohydrates);R_HSA_1630316(Glycosaminoglycan_metabolism);R_HSA_1793185(Chondroitin_sulfate/dermatan_sulfate_metabolism);R_HSA_2022923(Dermatan_sulfate_biosynthesis);R_HSA_1430728(Metabolism)	1.45268	1.57623	1.46471	2.07307	2.39344	2.32401	12.4165	12.6929	12.1791	9.78127	10.0472	9.82044	3.73832	3.69855	3.1279	5.69665	5.76488	5.96211	0	0	yes
ENSG00000245848	CEBPA	118878	ENST00000498907	GO:0000050(urea cycle);GO:0000122(negative regulation of transcription by RNA polymerase II);GO:0000790(nuclear chromatin);GO:0000976(transcription regulatory region sequence-specific DNA binding);GO:0000978(RNA polymerase II cis-regulatory region sequence-specific DNA binding);GO:0000981(DNA-binding transcription factor activity, RNA polymerase II-specific);GO:0001228(DNA-binding transcription a…	04932(Non-alcoholic fatty liver disease (NAFLD));05200(Pathways in cancer);05202(Transcriptional misregulation in cancer);05221(Acute myeloid leukemia)	null	null	CCAAT enhancer binding protein alpha [Source:HGNC Symbol;Acc:HGNC:1833]	protein_coding	DOID:684(hepatocellular_carcinoma);DOID:1240(leukemia);DOID:6000(congestive_heart_failure);DOID:9119(acute_myeloid_leukemia);DOID:2531(hematologic_cancer);DOID:1324(lung_cancer);DOID:654(overnutrition);DOID:225(syndrome);DOID:0050687(cell_type_cancer);DOID:3571(liver_cancer);DOID:1037(lymphoblastic_leukemia);DOID:4(disease);DOID:615(leukopenia);DOID:1749(squamous_cell_carcinoma);DOID:9500(leukocy…	R_HSA_9616222(Transcriptional_regulation_of_granulopoiesis);R_HSA_1266738(Developmental_Biology);R_HSA_381340(Transcriptional_regulation_of_white_adipocyte_differentiation)	9.7514	9.38091	8.89898	7.47073	7.76858	6.29178	85.9425	91.4865	99.5916	204.445	217.387	209.831	1.02752	1.31921	1.27565	3.18381	2.14522	2.01071	0	0	yes
ENSG00000132646	PCNA	143395;143396	ENST00000379143;ENST00000379160	GO:0000083(regulation of transcription involved in G1/S transition of mitotic cell cycle);GO:0000122(negative regulation of transcription by RNA polymerase II);GO:0000307(cyclin-dependent protein kinase holoenzyme complex);GO:0000701(purine-specific mismatch base pair DNA N-glycosylase activity);GO:0000723(telomere maintenance);GO:0000784(nuclear chromosome, telomeric region);GO:0000785(chromatin…	03030(DNA replication);03410(Base excision repair);03420(Nucleotide excision repair);03430(Mismatch repair);04110(Cell cycle);04530(Tight junction);05161(Hepatitis B);05161(Hepatitis B)	null	null	proliferating cell nuclear antigen [Source:HGNC Symbol;Acc:HGNC:8729]	protein_coding	DOID:18(urinary_system_disease);DOID:684(hepatocellular_carcinoma);DOID:2871(endometrial_carcinoma);DOID:934(viral_infectious_disease);DOID:2531(hematologic_cancer);DOID:1324(lung_cancer);DOID:5082(liver_cirrhosis);DOID:3620(central_nervous_system_cancer);DOID:630(genetic_disease);DOID:225(syndrome);DOID:0050687(cell_type_cancer);DOID:8923(skin_melanoma);DOID:850(lung_disease);DOID:3571(liver_can…	R_HSA_212436(Generic_Transcription_Pathway);R_HSA_69206(G1/S_Transition);R_HSA_73933(Resolution_of_Abasic_Sites_(AP_sites));R_HSA_6804114(TP53_Regulates_Transcription_of_Genes_Involved_in_G2_Cell_Cycle_Arrest);R_HSA_5696399(Global_Genome_Nucleotide_Excision_Repair_(GG_NER));R_HSA_5696400(Dual_Incision_in_GG_NER);R_HSA_5696398(Nucleotide_Excision_Repair);R_HSA_174414(Processive_synthesis_on_the_C_…	162.412	153.087	160.071	179.461	196.443	181.165	132.593	131.108	130.005	25.5985	25.6796	23.305	113.798	108.251	105.099	81.4922	84.393	81.0283	0	0	yes
ENSG00000178401	DNAJC22	53977;53979;53978;53980;53981	ENST00000549441;ENST00000647553;ENST00000395069;ENST00000551153;ENST00000552651	GO:0005515(protein binding);GO:0016020(membrane);GO:0016021(integral component of membrane);GO:0016021(integral component of membrane)	null	K19370	null	DnaJ heat shock protein family (Hsp40) member C22 [Source:HGNC Symbol;Acc:HGNC:25802]	protein_coding;nonsense_mediated_decay;retained_intron;processed_transcript	null	null	2.05714	2.04146	2.04938	2.75488	2.30956	2.69948	27.4121	28.0385	25.1146	9.41886	8.59669	8.84106	1.23848	1.34025	1.19689	0.95657	0.852436	0.714467	0	0	yes
ENSG00000164741	DLC1	213180;213181;213183;213187;213185;213186;213190;213194;213184;213189;213188	ENST00000276297;ENST00000358919;ENST00000512044;ENST00000510250;ENST00000521730;ENST00000513883;ENST00000515225;ENST00000506171;ENST00000520226;ENST00000503161;ENST00000509922	GO:0001843(neural tube closure);GO:0003007(heart morphogenesis);GO:0005096(GTPase activator activity);GO:0005515(protein binding);GO:0005634(nucleus);GO:0005737(cytoplasm);GO:0005829(cytosol);GO:0005901(caveola);GO:0005925(focal adhesion);GO:0006915(apoptotic process);GO:0006919(activation of cysteine-type endopeptidase activity involved in apoptotic process);GO:0007165(signal transduction);GO:00…	null	K20632	null	DLC1 Rho GTPase activating protein [Source:HGNC Symbol;Acc:HGNC:2897]	protein_coding;retained_intron;processed_transcript	DOID:684(hepatocellular_carcinoma);DOID:3996(urinary_system_cancer);DOID:10286(prostate_carcinoma);DOID:934(viral_infectious_disease);DOID:2531(hematologic_cancer);DOID:1324(lung_cancer);DOID:3571(liver_cancer);DOID:0050117(disease_by_infectious_agent);DOID:4(disease);DOID:10534(stomach_cancer);DOID:409(liver_disease);DOID:77(gastrointestinal_system_disease);DOID:8567(Hodgkin's_lymphoma);DOID:925…	R_HSA_194315(Signaling_by_Rho_GTPases);R_HSA_9012999(RHO_GTPase_cycle);R_HSA_9013106(RHOC_GTPase_cycle);R_HSA_9013149(RAC1_GTPase_cycle);R_HSA_9716542(Signaling_by_Rho_GTPases,_Miro_GTPases_and_RHOBTB3);R_HSA_9013148(CDC42_GTPase_cycle);R_HSA_162582(Signal_Transduction);R_HSA_9013026(RHOB_GTPase_cycle);R_HSA_9013406(RHOQ_GTPase_cycle);R_HSA_8980692(RHOA_GTPase_cycle)	0.0417462	0.038407	0.05059	0.0355503	0.0129122	0.0286011	1.24631	1.32402	1.26774	0.87296	0.821012	0.726249	10.9559	11.3181	10.636	11.448	14.6396	14.8474	0	0	yes
ENSG00000168610	STAT3	101031;101037;101039;101035;101032;101038;101034;101033;101040;101041;101042;101044;101036;101043	ENST00000264657;ENST00000404395;ENST00000471989;ENST00000588969;ENST00000585517;ENST00000462269;ENST00000389272;ENST00000462286;ENST00000498330;ENST00000478276;ENST00000585360;ENST00000590776;ENST00000491272;ENST00000588065	GO:0000122(negative regulation of transcription by RNA polymerase II);GO:0000790(nuclear chromatin);GO:0000976(transcription regulatory region sequence-specific DNA binding);GO:0000978(RNA polymerase II cis-regulatory region sequence-specific DNA binding);GO:0000981(DNA-binding transcription factor activity, RNA polymerase II-specific);GO:0001103(RNA polymerase II repressing transcription factor …	01521(EGFR tyrosine kinase inhibitor resistance);04062(Chemokine signaling pathway);04066(HIF-1 signaling pathway);04068(FoxO signaling pathway);04217(Necroptosis);04550(Signaling pathways regulating pluripotency of stem cells);04630(Jak-STAT signaling pathway);04659(Th17 cell differentiation);04917(Prolactin signaling pathway);04920(Adipocytokine signaling pathway);04931(Insulin resistance);0493…	K04692	null	signal transducer and activator of transcription 3 [Source:HGNC Symbol;Acc:HGNC:11364]	protein_coding;retained_intron;processed_transcript	DOID:18(urinary_system_disease);DOID:0080001(bone_disease);DOID:684(hepatocellular_carcinoma);DOID:3996(urinary_system_cancer);DOID:0050339(commensal_bacterial_infectious_disease);DOID:2394(ovarian_cancer);DOID:1240(leukemia);DOID:3490(Noonan_syndrome);DOID:934(viral_infectious_disease);DOID:1612(breast_cancer);DOID:3458(breast_adenocarcinoma);DOID:2531(hematologic_cancer);DOID:1324(lung_cancer);…	R_HSA_982772(Growth_hormone_receptor_signaling);R_HSA_2262752(Cellular_responses_to_stress);R_HSA_166520(Signaling_by_NTRKs);R_HSA_9707564(Cytoprotection_by_HMOX1);R_HSA_447115(Interleukin_12_family_signaling);R_HSA_198745(Signalling_to_STAT3);R_HSA_2559582(Senescence_Associated_Secretory_Phenotype_(SASP));R_HSA_9669938(Signaling_by_KIT_in_disease);R_HSA_9020956(Interleukin_27_signaling);R_HSA_89…	7.80881	7.85409	7.72913	14.338	14.0977	13.8884	17.1087	16.1792	16.2905	22.7849	23.4849	22.7776	46.1862	47.4194	48.561	41.7677	42.5128	42.1294	0	0	yes
ENSG00000233237	LINC00472	196441;196435;196437;196432;196442;196438;196444;196429;196443;196445;196431;196434;196428	ENST00000651660;ENST00000625013;ENST00000652370;ENST00000436803;ENST00000426635;ENST00000652523;ENST00000602878;ENST00000657420;ENST00000441570;ENST00000421704;ENST00000413945;ENST00000650942;ENST00000651778	null	null	null	null	long intergenic non-protein coding RNA 472 [Source:HGNC Symbol;Acc:HGNC:21380]	lncRNA	null	null	0.0261031	0.0167467	0.018814	0.0239886	0.0213469	0.0238279	0.166425	0.168934	0.130495	0.0547377	0.0347189	0.0149883	9.5198	9.56882	9.50644	2.93326	4.75862	5.24756	0	0	yes
ENSG00000130816	DNMT1	115028;115027;115035;115033;115039;115029;115026;115038;115053;115030;115050;115036;115040;115037;115042;115052;115048;115031;115046;115045;115051;115034;115047;115044;115041;115043;115049;115032	ENST00000359526;ENST00000592705;ENST00000589351;ENST00000587197;ENST00000591239;ENST00000340748;ENST00000586588;ENST00000589091;ENST00000586086;ENST00000591798;ENST00000592054;ENST00000593049;ENST00000586667;ENST00000587604;ENST00000585843;ENST00000586800;ENST00000588118;ENST00000588913;ENST00000586988;ENST00000585920;ENST00000590619;ENST00000589538;ENST00000588952;ENST00000591764;ENST00000586799…	GO:0000122(negative regulation of transcription by RNA polymerase II);GO:0000792(heterochromatin);GO:0003677(DNA binding);GO:0003682(chromatin binding);GO:0003723(RNA binding);GO:0003886(DNA (cytosine-5-)-methyltransferase activity);GO:0005515(protein binding);GO:0005634(nucleus);GO:0005654(nucleoplasm);GO:0005657(replication fork);GO:0005721(pericentric heterochromatin);GO:0006306(DNA methylatio…	00270(Cysteine and methionine metabolism);05206(MicroRNAs in cancer);05206(MicroRNAs in cancer)	K00558	EC:2.1.1.37	DNA methyltransferase 1 [Source:HGNC Symbol;Acc:HGNC:2976]	protein_coding;nonsense_mediated_decay;retained_intron;processed_transcript	DOID:684(hepatocellular_carcinoma);DOID:3996(urinary_system_cancer);DOID:1307(dementia);DOID:1240(leukemia);DOID:934(viral_infectious_disease);DOID:2531(hematologic_cancer);DOID:4897(bile_duct_carcinoma);DOID:1324(lung_cancer);DOID:12603(acute_leukemia);DOID:0050687(cell_type_cancer);DOID:3571(liver_cancer);DOID:1037(lymphoblastic_leukemia);DOID:0050117(disease_by_infectious_agent);DOID:574(perip…	R_HSA_4655427(SUMOylation_of_DNA_methylation_proteins);R_HSA_9645723(Diseases_of_programmed_cell_death);R_HSA_597592(Post_translational_protein_modification);R_HSA_74160(Gene_expression_(Transcription));R_HSA_427413(NoRC_negatively_regulates_rRNA_expression);R_HSA_9710421(Defective_pyroptosis);R_HSA_5250941(Negative_epigenetic_regulation_of_rRNA_expression);R_HSA_2990846(SUMOylation);R_HSA_533411…	30.7015	30.8114	30.4672	20.3235	20.3293	20.5703	8.65981	7.9716	8.08753	3.95838	4.80701	4.67641	27.3034	28.4759	27.6588	34.5591	33.449	33.3098	0	0	yes
ENSG00000087074	PPP1R15A	123004;123005	ENST00000200453;ENST00000600406	GO:0000164(protein phosphatase type 1 complex);GO:0005515(protein binding);GO:0005737(cytoplasm);GO:0005739(mitochondrion);GO:0005741(mitochondrial outer membrane);GO:0005783(endoplasmic reticulum);GO:0005789(endoplasmic reticulum membrane);GO:0005794(Golgi apparatus);GO:0005829(cytosol);GO:0006417(regulation of translation);GO:0006915(apoptotic process);GO:0006974(cellular response to DNA damage…	04141(Protein processing in endoplasmic reticulum);04141(Protein processing in endoplasmic reticulum)	K14019	null	protein phosphatase 1 regulatory subunit 15A [Source:HGNC Symbol;Acc:HGNC:14375]	protein_coding	DOID:1176(bronchial_disease);DOID:630(genetic_disease);DOID:0050687(cell_type_cancer);DOID:850(lung_disease);DOID:4(disease);DOID:0050177(monogenic_disease);DOID:1579(respiratory_system_disease);DOID:0050736(autosomal_dominant_disease);DOID:0050739(autosomal_genetic_disease);DOID:13515(tuberous_sclerosis);DOID:162(cancer);DOID:1909(melanoma);DOID:14566(disease_of_cellular_proliferation);DOID:0050…	R_HSA_2262752(Cellular_responses_to_stress);R_HSA_2173788(Downregulation_of_TGF_beta_receptor_signaling);R_HSA_8953897(Cellular_responses_to_external_stimuli);R_HSA_2173789(TGF_beta_receptor_signaling_activates_SMADs);R_HSA_9648895(Response_of_EIF2AK1_(HRI)_to_heme_deficiency);R_HSA_9006936(Signaling_by_TGFB_family_members);R_HSA_162582(Signal_Transduction);R_HSA_170834(Signaling_by_TGF_beta_Rece…	5.73113	5.41105	5.76903	10.9644	12.2816	10.4085	54.2248	49.2017	52.6022	330.2	377.877	383.715	9.24033	12.7508	12.2425	98.2595	76.3191	75.3396	0	0	yes
ENSG00000164199	ADGRV1	184425;184440;184433;184439;184444;184424;184426;184430;184436;184432;184443;184429;184448;184445;184456;184449;184423;184451;184452;184453;184442;184446;184434;184427;184455;184461;184459;184454;184431;184437;184428	ENST00000405460;ENST00000640464;ENST00000639473;ENST00000509621;ENST00000638510;ENST00000638316;ENST00000640109;ENST00000504142;ENST00000640779;ENST00000639676;ENST00000640729;ENST00000640083;ENST00000507314;ENST00000638975;ENST00000640369;ENST00000513828;ENST00000508842;ENST00000638990;ENST00000505845;ENST00000640815;ENST00000639884;ENST00000640407;ENST00000450321;ENST00000640281;ENST00000639707…	GO:0001917(photoreceptor inner segment);GO:0001965(G-protein alpha-subunit binding);GO:0002141(stereocilia ankle link);GO:0002142(stereocilia ankle link complex);GO:0004888(transmembrane signaling receptor activity);GO:0004930(G protein-coupled receptor activity);GO:0005509(calcium ion binding);GO:0005515(protein binding);GO:0005737(cytoplasm);GO:0005886(plasma membrane);GO:0007154(cell communica…	null	K18263	null	adhesion G protein-coupled receptor V1 [Source:HGNC Symbol;Acc:HGNC:17416]	protein_coding;retained_intron;nonsense_mediated_decay;processed_transcript	DOID:225(syndrome);DOID:4(disease)	R_HSA_9619665(EGR2_and_SOX10_mediated_initiation_of_Schwann_cell_myelination);R_HSA_1266738(Developmental_Biology);R_HSA_9675108(Nervous_system_development)	0.468251	0.516191	0.494994	0.442986	0.485828	0.494452	2.5999	2.49731	2.47072	4.29679	4.00563	4.09122	0.0225858	0.0182679	0.0168902	0.0110415	0.0188053	0.0187816	0	0	yes
ENSG00000154096	THY1	48352;48355;48354;48356;48362;48359;48360;48361;48357	ENST00000284240;ENST00000528522;ENST00000584021;ENST00000528295;ENST00000533840;ENST00000580275;ENST00000524659;ENST00000532974;ENST00000524970	GO:0001525(angiogenesis);GO:0001952(regulation of cell-matrix adhesion);GO:0002693(positive regulation of cellular extravasation);GO:0005096(GTPase activator activity);GO:0005178(integrin binding);GO:0005515(protein binding);GO:0005576(extracellular region);GO:0005783(endoplasmic reticulum);GO:0005829(cytosol);GO:0005886(plasma membrane);GO:0005887(integral component of plasma membrane);GO:000592…	04670(Leukocyte transendothelial migration);04670(Leukocyte transendothelial migration)	K06514	null	Thy-1 cell surface antigen [Source:HGNC Symbol;Acc:HGNC:11801]	protein_coding;retained_intron;nonsense_mediated_decay	DOID:2394(ovarian_cancer);DOID:3111(cystadenocarcinoma);DOID:0050687(cell_type_cancer);DOID:5746(ovarian_serous_cystadenocarcinoma);DOID:3713(ovary_adenocarcinoma);DOID:4(disease);DOID:162(cancer);DOID:1909(melanoma);DOID:2151(malignant_ovarian_surface_epithelial_stromal_neoplasm);DOID:14566(disease_of_cellular_proliferation);DOID:120(female_reproductive_organ_cancer);DOID:4001(ovarian_carcinoma)…	R_HSA_597592(Post_translational_protein_modification);R_HSA_163125(Post_translational_modification:_synthesis_of_GPI_anchored_proteins);R_HSA_392499(Metabolism_of_proteins)	15.3417	14.5023	15.0132	19.9934	20.1203	19.7732	0.0295303	0.00511991	0.0458144	0.0281562	0.0392393	0.0592305	0.343342	0.15683	0.225278	0.13671	0.0788018	0.0848117	0	0	yes
ENSG00000147955	SIGMAR1	223162;223166;223163;223165;223161;223160;223164	ENST00000277010;ENST00000478146;ENST00000477726;ENST00000497006;ENST00000353468;ENST00000378892;ENST00000461426	GO:0004985(opioid receptor activity);GO:0005515(protein binding);GO:0005634(nucleus);GO:0005635(nuclear envelope);GO:0005637(nuclear inner membrane);GO:0005640(nuclear outer membrane);GO:0005783(endoplasmic reticulum);GO:0005789(endoplasmic reticulum membrane);GO:0005811(lipid droplet);GO:0005886(plasma membrane);GO:0005887(integral component of plasma membrane);GO:0006869(lipid transport);GO:000…	null	null	null	sigma non-opioid intracellular receptor 1 [Source:HGNC Symbol;Acc:HGNC:8157]	protein_coding;processed_transcript;nonsense_mediated_decay	DOID:1307(dementia);DOID:4(disease);DOID:5419(schizophrenia);DOID:1289(neurodegenerative_disease);DOID:162(cancer);DOID:10652(Alzheimer's_disease);DOID:680(tauopathy);DOID:2468(psychotic_disorder);DOID:863(nervous_system_disease);DOID:14566(disease_of_cellular_proliferation);DOID:331(central_nervous_system_disease);DOID:1561(cognitive_disorder);DOID:150(disease_of_mental_health);DOID:7(disease_of…	R_HSA_9679191(Potential_therapeutics_for_SARS);R_HSA_9679506(SARS_CoV_Infections);R_HSA_5663205(Infectious_disease);R_HSA_1643685(Disease)	62.6442	63.7574	65.471	64.5341	65.3279	59.4402	0.889516	0.781193	0.932013	0.582231	0.484998	0.501496	41.6839	41.6377	42.7072	68.8544	46.7348	46.7989	0	0	yes
ENSG00000275700	AATF	99951;99963;99958;99957;99962;99955;99954;99964	ENST00000619387;ENST00000616062;ENST00000617141;ENST00000616392;ENST00000622432;ENST00000616434;ENST00000610798;ENST00000615319	GO:0003723(RNA binding);GO:0005515(protein binding);GO:0005634(nucleus);GO:0005654(nucleoplasm);GO:0005730(nucleolus);GO:0005737(cytoplasm);GO:0005794(Golgi apparatus);GO:0006357(regulation of transcription by RNA polymerase II);GO:0006974(cellular response to DNA damage stimulus);GO:0007346(regulation of mitotic cell cycle);GO:0019901(protein kinase binding);GO:0032929(negative regulation of sup…	null	K14782	null	apoptosis antagonizing transcription factor [Source:HGNC Symbol;Acc:HGNC:19235]	protein_coding;processed_transcript;retained_intron	DOID:5679(retinal_disease);DOID:4(disease);DOID:9256(colorectal_cancer);DOID:5672(large_intestine_cancer);DOID:771(retinal_cell_cancer);DOID:162(cancer);DOID:3119(gastrointestinal_system_cancer);DOID:863(nervous_system_disease);DOID:1492(eye_and_adnexa_disease);DOID:0060116(sensory_system_cancer);DOID:14566(disease_of_cellular_proliferation);DOID:10155(intestinal_cancer);DOID:0050155(sensory_syst…	R_HSA_204998(Cell_death_signalling_via_NRAGE,_NRIF_and_NADE);R_HSA_193648(NRAGE_signals_death_through_JNK);R_HSA_73887(Death_Receptor_Signalling);R_HSA_162582(Signal_Transduction);R_HSA_193704(p75_NTR_receptor_mediated_signalling)	11.8649	11.1349	10.5792	6.72185	6.77756	7.06541	16.9352	14.6647	16.5697	15.4669	15.4268	15.4345	29.7139	34.3389	33.2774	60.9719	50.4544	49.9945	0	0	yes
ENSG00000152894	PTPRK	198811;198815;198830;198813;198819;198831;198826;198818;198832;198823;198814;198820;198829;198827;198821;198812;198824;198825;198828;198834	ENST00000368226;ENST00000368215;ENST00000525459;ENST00000368213;ENST00000531050;ENST00000392449;ENST00000490332;ENST00000415055;ENST00000532751;ENST00000434424;ENST00000368210;ENST00000524481;ENST00000429595;ENST00000498284;ENST00000531466;ENST00000532331;ENST00000524534;ENST00000368205;ENST00000495748;ENST00000368202	GO:0001750(photoreceptor outer segment);GO:0004721(phosphoprotein phosphatase activity);GO:0004725(protein tyrosine phosphatase activity);GO:0005001(transmembrane receptor protein tyrosine phosphatase activity);GO:0005515(protein binding);GO:0005886(plasma membrane);GO:0005887(integral component of plasma membrane);GO:0005911(cell-cell junction);GO:0005912(adherens junction);GO:0006470(protein de…	null	K06776	EC:3.1.3.48	protein tyrosine phosphatase receptor type K [Source:HGNC Symbol;Acc:HGNC:9674]	protein_coding;nonsense_mediated_decay;processed_transcript;retained_intron	DOID:684(hepatocellular_carcinoma);DOID:3571(liver_cancer);DOID:4(disease);DOID:162(cancer);DOID:3119(gastrointestinal_system_cancer);DOID:14566(disease_of_cellular_proliferation);DOID:686(liver_carcinoma);DOID:0050686(organ_system_cancer)	R_HSA_177929(Signaling_by_EGFR);R_HSA_162582(Signal_Transduction);R_HSA_182971(EGFR_downregulation);R_HSA_9006934(Signaling_by_Receptor_Tyrosine_Kinases)	0.11265	0.0812966	0.060193	0.0996072	0.020549	0.068839	17.8158	18.1555	17.2948	29.7433	29.655	29.6142	19.506	18.4685	19.1158	15.0688	18.6688	20.1646	0	0	yes
ENSG00000117472	TSPAN1	14108;14114;14116;14113;14111;14107;14115;14110;14109	ENST00000372003;ENST00000464786;ENST00000470318;ENST00000482143;ENST00000475163;ENST00000498443;ENST00000472170;ENST00000469330;ENST00000482928	GO:0005515(protein binding);GO:0005654(nucleoplasm);GO:0005737(cytoplasm);GO:0005764(lysosome);GO:0005765(lysosomal membrane);GO:0005886(plasma membrane);GO:0005887(integral component of plasma membrane);GO:0016020(membrane);GO:0016021(integral component of membrane);GO:0030054(cell junction);GO:0031982(vesicle);GO:0043231(intracellular membrane-bounded organelle);GO:0048471(perinuclear region of…	null	K17348	null	tetraspanin 1 [Source:HGNC Symbol;Acc:HGNC:20657]	protein_coding;processed_transcript	DOID:684(hepatocellular_carcinoma);DOID:2394(ovarian_cancer);DOID:0050687(cell_type_cancer);DOID:3571(liver_cancer);DOID:4(disease);DOID:1749(squamous_cell_carcinoma);DOID:162(cancer);DOID:3119(gastrointestinal_system_cancer);DOID:2151(malignant_ovarian_surface_epithelial_stromal_neoplasm);DOID:14566(disease_of_cellular_proliferation);DOID:686(liver_carcinoma);DOID:120(female_reproductive_organ_c…	null	0.936516	1.28554	0.900065	3.04348	2.79662	2.32124	0.339534	0.345842	0.38379	0.0889514	0.279881	0.0766637	79.4499	76.3361	83.7516	39.4823	34.0086	27.5978	0	0	yes
ENSG00000176485	PLAAT3	42403;42405;42406;42407;42404	ENST00000323646;ENST00000415826;ENST00000394613;ENST00000540943;ENST00000639271	GO:0004623(phospholipase A2 activity);GO:0005515(protein binding);GO:0005575(cellular_component);GO:0005737(cytoplasm);GO:0005777(peroxisome);GO:0005778(peroxisomal membrane);GO:0005783(endoplasmic reticulum);GO:0005829(cytosol);GO:0005886(plasma membrane);GO:0006629(lipid metabolic process);GO:0006641(triglyceride metabolic process);GO:0006644(phospholipid metabolic process);GO:0007031(peroxisom…	00564(Glycerophospholipid metabolism);00565(Ether lipid metabolism);00590(Arachidonic acid metabolism);00591(Linoleic acid metabolism);00592(alpha-Linolenic acid metabolism);04014(Ras signaling pathway);04923(Regulation of lipolysis in adipocytes);04923(Regulation of lipolysis in adipocytes)	K16817	3.1.1.4;EC:3.1.1.32	phospholipase A and acyltransferase 3 [Source:HGNC Symbol;Acc:HGNC:17825]	protein_coding;processed_transcript	DOID:2394(ovarian_cancer);DOID:4(disease);DOID:162(cancer);DOID:2151(malignant_ovarian_surface_epithelial_stromal_neoplasm);DOID:14566(disease_of_cellular_proliferation);DOID:120(female_reproductive_organ_cancer);DOID:4001(ovarian_carcinoma);DOID:2152(ovary_epithelial_cancer);DOID:0050686(organ_system_cancer);DOID:193(reproductive_organ_cancer)	R_HSA_1482839(Acyl_chain_remodelling_of_PE);R_HSA_1482801(Acyl_chain_remodelling_of_PS);R_HSA_1482788(Acyl_chain_remodelling_of_PC);R_HSA_1483206(Glycerophospholipid_biosynthesis);R_HSA_556833(Metabolism_of_lipids);R_HSA_1483257(Phospholipid_metabolism);R_HSA_1430728(Metabolism);R_HSA_1482922(Acyl_chain_remodelling_of_PI)	0.115067	0.0992072	0.115218	0.18866	0.0901906	0.151207	11.039	10.9091	10.6754	32.2728	32.3532	33.9174	15.6438	15.1126	15.7458	14.2116	13.4958	11.5356	0	0	yes
ENSG00000073712	FERMT2	69777;69778;69774;69773;69779;69780;69776;69775;69788;69781;69783;69782;69786;69787	ENST00000341590;ENST00000343279;ENST00000557255;ENST00000395631;ENST00000635305;ENST00000553373;ENST00000555546;ENST00000554152;ENST00000557562;ENST00000553663;ENST00000553768;ENST00000399304;ENST00000555692;ENST00000554712	GO:0001725(stress fiber);GO:0005178(integrin binding);GO:0005515(protein binding);GO:0005547(phosphatidylinositol-3,4,5-trisphosphate binding);GO:0005634(nucleus);GO:0005654(nucleoplasm);GO:0005737(cytoplasm);GO:0005829(cytosol);GO:0005856(cytoskeleton);GO:0005886(plasma membrane);GO:0005925(focal adhesion);GO:0005938(cell cortex);GO:0007155(cell adhesion);GO:0007160(cell-matrix adhesion);GO:0007…	null	K17083	null	fermitin family member 2 [Source:HGNC Symbol;Acc:HGNC:15767]	protein_coding;retained_intron;nonsense_mediated_decay;processed_transcript	DOID:225(syndrome);DOID:4(disease)	R_HSA_194315(Signaling_by_Rho_GTPases);R_HSA_9012999(RHO_GTPase_cycle);R_HSA_446353(Cell_extracellular_matrix_interactions);R_HSA_446728(Cell_junction_organization);R_HSA_9013149(RAC1_GTPase_cycle);R_HSA_9716542(Signaling_by_Rho_GTPases,_Miro_GTPases_and_RHOBTB3);R_HSA_9013423(RAC3_GTPase_cycle);R_HSA_162582(Signal_Transduction);R_HSA_1500931(Cell_Cell_communication)	74.1561	72.7816	75.3474	79.4616	84.2932	90.0025	8.36375	8.32789	8.10443	9.16081	9.22065	8.67588	12.295	11.9511	11.9984	8.90217	10.5862	11.8766	0	0	yes
ENSG00000142173	COL6A2	151089;151093;151092;151095;151090;151094;151091;151096	ENST00000300527;ENST00000409416;ENST00000397763;ENST00000485591;ENST00000310645;ENST00000460886;ENST00000436769;ENST00000413758	GO:0005515(protein binding);GO:0005518(collagen binding);GO:0005576(extracellular region);GO:0005581(collagen trimer);GO:0005615(extracellular space);GO:0005788(endoplasmic reticulum lumen);GO:0007155(cell adhesion);GO:0009749(response to glucose);GO:0016020(membrane);GO:0030020(extracellular matrix structural constituent conferring tensile strength);GO:0030198(extracellular matrix organization);…	04151(PI3K-Akt signaling pathway);04510(Focal adhesion);04512(ECM-receptor interaction);04974(Protein digestion and absorption);05165(Human papillomavirus infection);05165(Human papillomavirus infection)	null	null	collagen type VI alpha 2 chain [Source:HGNC Symbol;Acc:HGNC:2212]	protein_coding;retained_intron;processed_transcript	DOID:17(musculoskeletal_system_disease);DOID:225(syndrome);DOID:913(atrophic_muscular_disease);DOID:4(disease);DOID:440(neuromuscular_disease);DOID:423(myopathy);DOID:863(nervous_system_disease);DOID:9884(muscular_dystrophy);DOID:66(muscle_tissue_disease);DOID:870(neuropathy);DOID:0080000(muscular_disease);DOID:7(disease_of_anatomical_entity)	R_HSA_375165(NCAM_signaling_for_neurite_out_growth);R_HSA_1474290(Collagen_formation);R_HSA_1442490(Collagen_degradation);R_HSA_1474244(Extracellular_matrix_organization);R_HSA_1650814(Collagen_biosynthesis_and_modifying_enzymes);R_HSA_3000178(ECM_proteoglycans);R_HSA_1266738(Developmental_Biology);R_HSA_8948216(Collagen_chain_trimerization);R_HSA_162582(Signal_Transduction);R_HSA_419037(NCAM1_in…	5.37368	5.21983	5.27296	13.3356	11.8898	12.1777	0.167953	0.331922	0.232712	0.271084	0.204158	0.318504	13.6664	14.2286	15.1309	22.4905	17.0269	18.0681	0	0	yes
ENSG00000167644	C19orf33	120168;120166;120167;120169	ENST00000301246;ENST00000588605;ENST00000589986;ENST00000591852	GO:0005634(nucleus);GO:0005654(nucleoplasm);GO:0005829(cytosol);GO:0005886(plasma membrane);GO:0008150(biological_process);GO:0008150(biological_process)	null	null	null	chromosome 19 open reading frame 33 [Source:HGNC Symbol;Acc:HGNC:16668]	protein_coding;retained_intron	null	null	0.0120423	0.000911902	0.00351708	0.00406043	0.0128144	0.000646602	73.0071	69.9092	81.8064	48.6634	56.9955	50.6512	57.4319	51.7127	62.0943	41.242	34.7545	31.3461	0	0	yes
ENSG00000158747	NBL1	10487;10468;10493;10483;10491;10486;10489;10490;10488;10484;10481	ENST00000375136;ENST00000602662;ENST00000548815;ENST00000451758;ENST00000615215;ENST00000621723;ENST00000618761;ENST00000439278;ENST00000425400;ENST00000622566;ENST00000428975	GO:0005515(protein binding);GO:0005576(extracellular region);GO:0005615(extracellular space);GO:0007165(signal transduction);GO:0007399(nervous system development);GO:0009887(animal organ morphogenesis);GO:0016015(morphogen activity);GO:0030514(negative regulation of BMP signaling pathway);GO:0035582(sequestering of BMP in extracellular matrix);GO:0036122(BMP binding);GO:0038098(sequestering of B…	04350(TGF-beta signaling pathway);04350(TGF-beta signaling pathway)	K19558	null	NBL1, DAN family BMP antagonist [Source:HGNC Symbol;Acc:HGNC:7650]	protein_coding	null	null	11.7486	11.7733	11.0311	9.35063	7.28408	8.35556	0.510338	0.486926	0.498132	0.462924	0.533087	0.525497	31.1234	32.512	36.3566	44.6075	33.8233	28.7693	0	0	yes
ENSG00000173467	AGR3	202454;202456;202455;202458	ENST00000310398;ENST00000414935;ENST00000402239;ENST00000486448	GO:0002162(dystroglycan binding);GO:0005515(protein binding);GO:0005783(endoplasmic reticulum);GO:0008150(biological_process);GO:0043231(intracellular membrane-bounded organelle);GO:0060548(negative regulation of cell death);GO:0060548(negative regulation of cell death)	null	K20357	null	anterior gradient 3, protein disulphide isomerase family member [Source:HGNC Symbol;Acc:HGNC:24167]	protein_coding;retained_intron	null	null	0	0	0	0	0.0470009	0	20.2878	21.2164	21.0406	15.5949	17.3062	14.9497	0.0434584	0.0320675	0	0.0459218	0.0356371	0.0389226	0	0	yes
ENSG00000197702	PARVA	38251;38252;38250;38254	ENST00000334956;ENST00000533345;ENST00000530755;ENST00000526746	GO:0001525(angiogenesis);GO:0002040(sprouting angiogenesis);GO:0003148(outflow tract septum morphogenesis);GO:0003779(actin binding);GO:0005515(protein binding);GO:0005634(nucleus);GO:0005737(cytoplasm);GO:0005829(cytosol);GO:0005856(cytoskeleton);GO:0005886(plasma membrane);GO:0005925(focal adhesion);GO:0006935(chemotaxis);GO:0007155(cell adhesion);GO:0007163(establishment or maintenance of cell…	04510(Focal adhesion);04510(Focal adhesion)	K06275	null	parvin alpha [Source:HGNC Symbol;Acc:HGNC:14652]	protein_coding;retained_intron;processed_transcript	null	R_HSA_446353(Cell_extracellular_matrix_interactions);R_HSA_446728(Cell_junction_organization);R_HSA_446388(Regulation_of_cytoskeletal_remodeling_and_cell_spreading_by_IPP_complex_components);R_HSA_1500931(Cell_Cell_communication);R_HSA_446343(Localization_of_the_PINCH_ILK_PARVIN_complex_to_focal_adhesions)	1.51339	1.70401	1.47362	1.34884	1.82323	1.43568	3.6735	3.23114	3.53662	2.37219	2.47942	2.44506	11.0937	12.152	11.3583	8.18565	8.51628	8.57058	0	0	yes
ENSG00000170558	CDH2	109726;109733;109731;109728;109730;109725;109729	ENST00000269141;ENST00000676041;ENST00000430882;ENST00000674998;ENST00000675708;ENST00000675688;ENST00000676445	GO:0005509(calcium ion binding);GO:0005515(protein binding);GO:0005737(cytoplasm);GO:0005788(endoplasmic reticulum lumen);GO:0005886(plasma membrane);GO:0005887(integral component of plasma membrane);GO:0005911(cell-cell junction);GO:0005912(adherens junction);GO:0005916(fascia adherens);GO:0005925(focal adhesion);GO:0007155(cell adhesion);GO:0007156(homophilic cell adhesion via plasma membrane a…	04514(Cell adhesion molecules (CAMs));05412(Arrhythmogenic right ventricular cardiomyopathy (ARVC));05412(Arrhythmogenic right ventricular cardiomyopathy (ARVC))	null	null	cadherin 2 [Source:HGNC Symbol;Acc:HGNC:1759]	protein_coding;retained_intron;nonsense_mediated_decay	DOID:684(hepatocellular_carcinoma);DOID:5223(infertility);DOID:1612(breast_cancer);DOID:11239(appendix_cancer);DOID:0050687(cell_type_cancer);DOID:3571(liver_cancer);DOID:4(disease);DOID:1749(squamous_cell_carcinoma);DOID:0050700(cardiomyopathy);DOID:5041(esophageal_cancer);DOID:114(heart_disease);DOID:170(endocrine_gland_cancer);DOID:0060036(intrinsic_cardiomyopathy);DOID:3459(breast_carcinoma);…	R_HSA_597592(Post_translational_protein_modification);R_HSA_446728(Cell_junction_organization);R_HSA_525793(Myogenesis);R_HSA_1266738(Developmental_Biology);R_HSA_418990(Adherens_junctions_interactions);R_HSA_421270(Cell_cell_junction_organization);R_HSA_392499(Metabolism_of_proteins);R_HSA_1500931(Cell_Cell_communication);R_HSA_381426(Regulation_of_Insulin_like_Growth_Factor_(IGF)_transport_and_…	0.141789	0.105486	0.140001	0.252426	0.257791	0.143427	0.211052	0.191987	0.240497	0.103342	0.108108	0.0802306	9.52592	10.1815	10.5769	7.88692	8.01756	8.74424	0	0	yes
ENSG00000143341	HMCN1	23910;23914;23911;23912	ENST00000271588;ENST00000414277;ENST00000485744;ENST00000493413	GO:0005201(extracellular matrix structural constituent);GO:0005509(calcium ion binding);GO:0005515(protein binding);GO:0005576(extracellular region);GO:0005604(basement membrane);GO:0005737(cytoplasm);GO:0005912(adherens junction);GO:0005938(cell cortex);GO:0007049(cell cycle);GO:0007156(homophilic cell adhesion via plasma membrane adhesion molecules);GO:0007157(heterophilic cell-cell adhesion vi…	null	K17341	null	hemicentin 1 [Source:HGNC Symbol;Acc:HGNC:19194]	protein_coding;processed_transcript	null	null	1.06696	1.10099	1.14671	1.72697	1.62215	1.87971	3.78866	3.8514	3.51265	2.6181	2.63569	2.50692	0.287005	0.258463	0.278558	0.0548678	0.0920439	0.109794	0	0	yes
ENSG00000163251	FZD5	139851	ENST00000295417	GO:0000139(Golgi membrane);GO:0000578(embryonic axis specification);GO:0001525(angiogenesis);GO:0001540(amyloid-beta binding);GO:0001944(vasculature development);GO:0002726(positive regulation of T cell cytokine production);GO:0004888(transmembrane signaling receptor activity);GO:0004930(G protein-coupled receptor activity);GO:0005515(protein binding);GO:0005769(early endosome);GO:0005794(Golgi a…	04150(mTOR signaling pathway);04310(Wnt signaling pathway);04390(Hippo signaling pathway);04550(Signaling pathways regulating pluripotency of stem cells);04916(Melanogenesis);04934(Cushing syndrome);05165(Human papillomavirus infection);05200(Pathways in cancer);05205(Proteoglycans in cancer);05217(Basal cell carcinoma);05224(Breast cancer);05225(Hepatocellular carcinoma);05226(Gastric cancer)	K02375	null	frizzled class receptor 5 [Source:HGNC Symbol;Acc:HGNC:4043]	protein_coding	DOID:0080001(bone_disease);DOID:17(musculoskeletal_system_disease);DOID:4(disease);DOID:848(arthritis);DOID:162(cancer);DOID:14566(disease_of_cellular_proliferation);DOID:3342(bone_inflammation_disease);DOID:7148(rheumatoid_arthritis);DOID:8398(osteoarthritis);DOID:7(disease_of_anatomical_entity)	R_HSA_201681(TCF_dependent_signaling_in_response_to_WNT);R_HSA_5140745(WNT5A_dependent_internalization_of_FZD2,_FZD5_and_ROR2);R_HSA_195721(Signaling_by_WNT);R_HSA_5340588(Signaling_by_RNF43_mutants);R_HSA_3858494(Beta_catenin_independent_WNT_signaling);R_HSA_500792(GPCR_ligand_binding);R_HSA_373080(Class_B/2_(Secretin_family_receptors));R_HSA_4086400(PCP/CE_pathway);R_HSA_162582(Signal_Transduct…	2.68674	2.34315	2.52044	1.58674	1.54544	1.76208	40.6337	40.6287	39.796	67.6511	71.99	70.8787	4.51351	4.13342	4.58483	3.48966	3.62942	4.04938	0	0	yes
ENSG00000104081	BMF	76661;76662;76665;76671;76669;76668;76664;76667;76666;76670	ENST00000354670;ENST00000397573;ENST00000561282;ENST00000558057;ENST00000557870;ENST00000559701;ENST00000561360;ENST00000431415;ENST00000558774;ENST00000560430	GO:0001669(acrosomal vesicle);GO:0001844(protein insertion into mitochondrial membrane involved in apoptotic signaling pathway);GO:0005515(protein binding);GO:0005741(mitochondrial outer membrane);GO:0005829(cytosol);GO:0005886(plasma membrane);GO:0006915(apoptotic process);GO:0010507(negative regulation of autophagy);GO:0016459(myosin complex);GO:0031334(positive regulation of protein-containing…	05206(MicroRNAs in cancer);05206(MicroRNAs in cancer)	K17460	null	Bcl2 modifying factor [Source:HGNC Symbol;Acc:HGNC:24132]	protein_coding;processed_transcript	null	R_HSA_139910(Activation_of_BMF_and_translocation_to_mitochondria);R_HSA_109581(Apoptosis);R_HSA_111453(BH3_only_proteins_associate_with_and_inactivate_anti_apoptotic_BCL_2_members);R_HSA_114452(Activation_of_BH3_only_proteins);R_HSA_5357801(Programmed_Cell_Death);R_HSA_109606(Intrinsic_Pathway_for_Apoptosis)	0.144438	0.156852	0.0762375	0.198022	0.294069	0.105117	4.33682	4.71217	5.21252	23.1623	21.5064	22.9442	1.13078	1.05901	1.20299	1.38018	0.997429	1.24073	0	0	yes
ENSG00000116761	CTH	15907;15906;15909;15911;15908	ENST00000370938;ENST00000411986;ENST00000346806;ENST00000482383;ENST00000464926	GO:0000098(sulfur amino acid catabolic process);GO:0003824(catalytic activity);GO:0004123(cystathionine gamma-lyase activity);GO:0005515(protein binding);GO:0005516(calmodulin binding);GO:0005737(cytoplasm);GO:0005829(cytosol);GO:0006534(cysteine metabolic process);GO:0008652(cellular amino acid biosynthetic process);GO:0016829(lyase activity);GO:0016846(carbon-sulfur lyase activity);GO:0018272(p…	00260(Glycine, serine and threonine metabolism);00270(Cysteine and methionine metabolism);00450(Selenocompound metabolism);00450(Selenocompound metabolism)	null	null	cystathionine gamma-lyase [Source:HGNC Symbol;Acc:HGNC:2501]	protein_coding;processed_transcript	DOID:4(disease);DOID:3978(extrinsic_cardiomyopathy);DOID:0050828(artery_disease);DOID:10825(essential_hypertension);DOID:0050700(cardiomyopathy);DOID:114(heart_disease);DOID:820(myocarditis);DOID:10763(hypertension);DOID:1287(cardiovascular_system_disease);DOID:178(vascular_disease);DOID:10762(portal_hypertension);DOID:272(hepatic_vascular_disease);DOID:7(disease_of_anatomical_entity)	R_HSA_2408508(Metabolism_of_ingested_SeMet,_Sec,_MeSec_into_H2Se);R_HSA_71291(Metabolism_of_amino_acids_and_derivatives);R_HSA_1614635(Sulfur_amino_acid_metabolism);R_HSA_1614558(Degradation_of_cysteine_and_homocysteine);R_HSA_1614603(Cysteine_formation_from_homocysteine);R_HSA_2408522(Selenoamino_acid_metabolism);R_HSA_1430728(Metabolism)	0.736975	1.03962	1.17837	1.00161	0.984049	1.64575	17.9892	20.3989	16.9343	45.2873	44.5016	45.1784	16.539	16.8572	17.0143	8.46435	9.99256	10.4602	0	0	yes
ENSG00000145703	IQGAP2	183589;183605;183594;183610;183612;183590;183606;183608;183607;183601;183599;183609	ENST00000274364;ENST00000514579;ENST00000504815;ENST00000512256;ENST00000508410;ENST00000514350;ENST00000512383;ENST00000504477;ENST00000504558;ENST00000513534;ENST00000502745;ENST00000509741	GO:0003779(actin binding);GO:0005095(GTPase inhibitor activity);GO:0005515(protein binding);GO:0005516(calmodulin binding);GO:0005547(phosphatidylinositol-3,4,5-trisphosphate binding);GO:0005737(cytoplasm);GO:0005829(cytosol);GO:0005886(plasma membrane);GO:0005902(microvillus);GO:0007165(signal transduction);GO:0009986(cell surface);GO:0015629(actin cytoskeleton);GO:0017016(Ras GTPase binding);GO…	04810(Regulation of actin cytoskeleton);04810(Regulation of actin cytoskeleton)	K05767	null	IQ motif containing GTPase activating protein 2 [Source:HGNC Symbol;Acc:HGNC:6111]	protein_coding;processed_transcript;retained_intron;nonsense_mediated_decay	DOID:684(hepatocellular_carcinoma);DOID:3571(liver_cancer);DOID:4(disease);DOID:162(cancer);DOID:3119(gastrointestinal_system_cancer);DOID:14566(disease_of_cellular_proliferation);DOID:686(liver_carcinoma);DOID:0050686(organ_system_cancer)	R_HSA_194315(Signaling_by_Rho_GTPases);R_HSA_9012999(RHO_GTPase_cycle);R_HSA_168249(Innate_Immune_System);R_HSA_5626467(RHO_GTPases_activate_IQGAPs);R_HSA_9013149(RAC1_GTPase_cycle);R_HSA_9716542(Signaling_by_Rho_GTPases,_Miro_GTPases_and_RHOBTB3);R_HSA_195258(RHO_GTPase_Effectors);R_HSA_168256(Immune_System);R_HSA_9013148(CDC42_GTPase_cycle);R_HSA_9013408(RHOG_GTPase_cycle);R_HSA_6798695(Neutrop…	0.173225	0.266131	0.253533	0.291335	0.194391	0.347744	14.1662	12.5416	12.5982	6.98039	6.28592	6.01817	0.115902	0.237786	0.131509	0.129866	0.109645	0.222399	0	0	yes
ENSG00000185737	NRG3	32781;32780;32783;32786;32782;32793	ENST00000404547;ENST00000372141;ENST00000602794;ENST00000556918;ENST00000372142;ENST00000545131	GO:0001558(regulation of cell growth);GO:0005102(signaling receptor binding);GO:0005576(extracellular region);GO:0005615(extracellular space);GO:0005886(plasma membrane);GO:0005887(integral component of plasma membrane);GO:0007171(activation of transmembrane receptor protein tyrosine kinase activity);GO:0007389(pattern specification process);GO:0007399(nervous system development);GO:0008083(growt…	04012(ErbB signaling pathway);04012(ErbB signaling pathway)	null	null	neuregulin 3 [Source:HGNC Symbol;Acc:HGNC:7999]	protein_coding;nonsense_mediated_decay	null	R_HSA_1963642(PI3K_events_in_ERBB2_signaling);R_HSA_5683057(MAPK_family_signaling_cascades);R_HSA_1250196(SHC1_events_in_ERBB2_signaling);R_HSA_9006925(Intracellular_signaling_by_second_messengers);R_HSA_199418(Negative_regulation_of_the_PI3K/AKT_network);R_HSA_9664565(Signaling_by_ERBB2_KD_Mutants);R_HSA_1236394(Signaling_by_ERBB4);R_HSA_8848021(Signaling_by_PTK6);R_HSA_9665686(Signaling_by_ERBB…	0.0107019	0	0	0	0.00473366	0.00446553	4.96929	4.41521	4.23778	5.94246	5.96657	6.74868	0	0.0142068	0.0108431	0.0203962	0.0338241	0	0	0	yes
ENSG00000261115	TMEM178B	210767;210769	ENST00000565468;ENST00000563442	GO:0016020(membrane);GO:0016021(integral component of membrane);GO:0016021(integral component of membrane)	null	null	null	transmembrane protein 178B [Source:HGNC Symbol;Acc:HGNC:44112]	protein_coding;retained_intron	null	null	4.79933	4.34066	4.14629	3.36268	3.24237	4.06187	0.0183155	0.0182016	0.00988492	0.0116582	0.00896756	0.00728243	0.431184	0.714119	0.530262	0.622117	0.753472	0.744209	0	0	yes
ENSG00000121413	ZSCAN18	125883;125882;125881;125892;125880;125884;125889;125894;125890;125888;125891;125887	ENST00000601144;ENST00000598497;ENST00000240727;ENST00000600845;ENST00000433686;ENST00000596372;ENST00000594191;ENST00000601063;ENST00000600318;ENST00000595784;ENST00000600897;ENST00000600522	GO:0003676(nucleic acid binding);GO:0003677(DNA binding);GO:0003700(DNA-binding transcription factor activity);GO:0005515(protein binding);GO:0005634(nucleus);GO:0006355(regulation of transcription, DNA-templated);GO:0046872(metal ion binding);GO:0046872(metal ion binding)	null	K09230	null	zinc finger and SCAN domain containing 18 [Source:HGNC Symbol;Acc:HGNC:21037]	protein_coding;retained_intron	null	null	0.8811	0.61943	0.704258	1.76956	1.72483	1.61261	0.115954	0.0997038	0.12082	0.124172	0.0861151	0.153011	6.44279	6.59893	6.49127	12.182	9.77675	8.64021	0	0	yes
ENSG00000167617	CDC42EP5	124908;124909	ENST00000301200;ENST00000472703	GO:0005737(cytoplasm);GO:0005829(cytosol);GO:0005856(cytoskeleton);GO:0005886(plasma membrane);GO:0007254(JNK cascade);GO:0007266(Rho protein signal transduction);GO:0008360(regulation of cell shape);GO:0012505(endomembrane system);GO:0016020(membrane);GO:0017049(GTP-Rho binding);GO:0030838(positive regulation of actin filament polymerization);GO:0031274(positive regulation of pseudopodium assemb…	null	null	null	CDC42 effector protein 5 [Source:HGNC Symbol;Acc:HGNC:17408]	protein_coding;processed_transcript	null	R_HSA_194315(Signaling_by_Rho_GTPases);R_HSA_9012999(RHO_GTPase_cycle);R_HSA_5683057(MAPK_family_signaling_cascades);R_HSA_5687128(MAPK6/MAPK4_signaling);R_HSA_9716542(Signaling_by_Rho_GTPases,_Miro_GTPases_and_RHOBTB3);R_HSA_9013148(CDC42_GTPase_cycle);R_HSA_162582(Signal_Transduction)	43.0209	42.1764	39.1861	42.3884	32.4507	36.2036	17.1022	19.4042	22.7411	20.4345	22.4073	20.9836	1.23546	1.2007	0.836338	0.654645	0.529759	0.791324	0	0	yes
ENSG00000050327	ARHGEF5	211217;211218;211216;211219	ENST00000056217;ENST00000474817;ENST00000498580;ENST00000471847	GO:0002102(podosome);GO:0002408(myeloid dendritic cell chemotaxis);GO:0005085(guanyl-nucleotide exchange factor activity);GO:0005089(Rho guanyl-nucleotide exchange factor activity);GO:0005515(protein binding);GO:0005525(GTP binding);GO:0005634(nucleus);GO:0005654(nucleoplasm);GO:0005737(cytoplasm);GO:0005829(cytosol);GO:0005886(plasma membrane);GO:0007186(G protein-coupled receptor signaling path…	null	null	null	Rho guanine nucleotide exchange factor 5 [Source:HGNC Symbol;Acc:HGNC:13209]	protein_coding	DOID:684(hepatocellular_carcinoma);DOID:3571(liver_cancer);DOID:4(disease);DOID:162(cancer);DOID:3119(gastrointestinal_system_cancer);DOID:1205(hypersensitivity_reaction_type_I_disease);DOID:14566(disease_of_cellular_proliferation);DOID:686(liver_carcinoma);DOID:0060056(hypersensitivity_reaction_disease);DOID:2914(immune_system_disease);DOID:0050686(organ_system_cancer);DOID:7(disease_of_anatomic…	R_HSA_194315(Signaling_by_Rho_GTPases);R_HSA_9012999(RHO_GTPase_cycle);R_HSA_204998(Cell_death_signalling_via_NRAGE,_NRIF_and_NADE);R_HSA_193648(NRAGE_signals_death_through_JNK);R_HSA_73887(Death_Receptor_Signalling);R_HSA_9013106(RHOC_GTPase_cycle);R_HSA_9013149(RAC1_GTPase_cycle);R_HSA_9716542(Signaling_by_Rho_GTPases,_Miro_GTPases_and_RHOBTB3);R_HSA_9013148(CDC42_GTPase_cycle);R_HSA_9013408(RH…	0.0144117	0.0345042	0	0.00927926	0.0222126	0	8.17888	7.07744	8.21107	12.9039	12.6073	12.8079	4.95434	4.7219	4.71254	4.21875	3.24045	3.46609	0	0	yes
ENSG00000156140	ADAMTS3	174023;174025;174027	ENST00000286657;ENST00000511274;ENST00000505193	GO:0004175(endopeptidase activity);GO:0004222(metalloendopeptidase activity);GO:0005515(protein binding);GO:0005576(extracellular region);GO:0005615(extracellular space);GO:0006508(proteolysis);GO:0008201(heparin binding);GO:0008233(peptidase activity);GO:0008237(metallopeptidase activity);GO:0008270(zinc ion binding);GO:0010573(vascular endothelial growth factor production);GO:0016485(protein pr…	null	K08619	EC:3.4.24.-	ADAM metallopeptidase with thrombospondin type 1 motif 3 [Source:HGNC Symbol;Acc:HGNC:219]	protein_coding;processed_transcript	null	R_HSA_3781865(Diseases_of_glycosylation);R_HSA_1474290(Collagen_formation);R_HSA_597592(Post_translational_protein_modification);R_HSA_1474244(Extracellular_matrix_organization);R_HSA_5173214(O_glycosylation_of_TSR_domain_containing_proteins);R_HSA_5173105(O_linked_glycosylation);R_HSA_1650814(Collagen_biosynthesis_and_modifying_enzymes);R_HSA_5668914(Diseases_of_metabolism);R_HSA_3906995(Disease…	8.42724	8.7824	8.74744	5.5107	6.15903	6.40215	0.0361349	0.0219507	0.0153003	0.00575122	0.0145108	0.0160845	0.657321	0.565775	0.744099	0.150351	0.22685	0.249273	0	0	yes
ENSG00000133454	MYO18B	152820;152818;152822;152823;152819;152859;152854;152855	ENST00000407587;ENST00000536101;ENST00000539302;ENST00000418374;ENST00000335473;ENST00000540454;ENST00000539544;ENST00000543971	GO:0000166(nucleotide binding);GO:0001570(vasculogenesis);GO:0001701(in utero embryonic development);GO:0003774(motor activity);GO:0003779(actin binding);GO:0005515(protein binding);GO:0005524(ATP binding);GO:0005634(nucleus);GO:0005737(cytoplasm);GO:0016459(myosin complex);GO:0016461(unconventional myosin complex);GO:0030017(sarcomere);GO:0030018(Z disc);GO:0031941(filamentous actin);GO:0048739(…	null	K10362	null	myosin XVIIIB [Source:HGNC Symbol;Acc:HGNC:18150]	protein_coding;nonsense_mediated_decay;retained_intron;processed_transcript	null	null	0	0.0149806	0	0	0.00566443	0.0197873	6.22208	6.10816	5.73623	16.9847	18.317	17.3096	0	0.0300966	0.0337387	0.0280576	0.020965	0.0187739	0	0	yes
ENSG00000174939	ASPHD1	88172;88171;88170;88173;88174	ENST00000308748;ENST00000483405;ENST00000563177;ENST00000414952;ENST00000566693	GO:0016020(membrane);GO:0016021(integral component of membrane);GO:0016491(oxidoreductase activity);GO:0018193(peptidyl-amino acid modification);GO:0051213(dioxygenase activity);GO:0055114(oxidation-reduction process);GO:0055114(oxidation-reduction process)	null	null	null	aspartate beta-hydroxylase domain containing 1 [Source:HGNC Symbol;Acc:HGNC:27380]	protein_coding;nonsense_mediated_decay	null	null	13.6824	13.8036	15.9667	18.0733	16.3354	14.3177	0.18094	0.263606	0.331781	0.22705	0.144787	0.198427	0.585983	0.461252	0.454913	0.883147	0.675004	0.654219	0	0	yes
ENSG00000169908	TM4SF1	166494;166495;166496;166497	ENST00000305366;ENST00000472441;ENST00000493348;ENST00000493298	GO:0001825(blastocyst formation);GO:0003674(molecular_function);GO:0005515(protein binding);GO:0005887(integral component of plasma membrane);GO:0008150(biological_process);GO:0016020(membrane);GO:0016021(integral component of membrane);GO:0016021(integral component of membrane)	null	null	null	transmembrane 4 L six family member 1 [Source:HGNC Symbol;Acc:HGNC:11853]	protein_coding;nonsense_mediated_decay	DOID:0050687(cell_type_cancer);DOID:5157(benign_pleural_mesothelioma);DOID:5158(pleural_cancer);DOID:4(disease);DOID:2994(germ_cell_cancer);DOID:162(cancer);DOID:4766(embryoma);DOID:14566(disease_of_cellular_proliferation);DOID:201(connective_tissue_cancer);DOID:0060100(musculoskeletal_system_cancer);DOID:7474(malignant_pleural_mesothelioma);DOID:2645(benign_mesothelioma);DOID:0060072(benign_neop…	null	0.974627	0.652623	0.942979	1.63206	1.33475	1.39125	49.208	44.8408	47.5863	43.6528	45.8216	43.0692	31.998	31.2003	30.7803	6.78328	6.58274	6.82289	0	0	yes
ENSG00000154319	FAM167A	212947;212950;212952;212953;212951;212949	ENST00000284486;ENST00000527445;ENST00000648766;ENST00000531804;ENST00000528897;ENST00000534308	GO:0005515(protein binding);GO:0005515(protein binding)	null	null	null	family with sequence similarity 167 member A [Source:HGNC Symbol;Acc:HGNC:15549]	protein_coding;processed_transcript	null	null	0.534259	0.820125	0.528589	1.3796	1.46711	1.36679	0.0419943	0.0951622	0.0491318	0	0.0221917	0.0255335	5.48284	5.34386	5.75323	17.5712	14.9819	14.3102	0	0	yes
ENSG00000165406	MARCHF8	30693;30692;30695;30698;30697;30696	ENST00000319836;ENST00000453424;ENST00000476962;ENST00000451376;ENST00000453980;ENST00000602712	GO:0000209(protein polyubiquitination);GO:0002250(adaptive immune response);GO:0002376(immune system process);GO:0002495(antigen processing and presentation of peptide antigen via MHC class II);GO:0004842(ubiquitin-protein transferase activity);GO:0005515(protein binding);GO:0005737(cytoplasm);GO:0005764(lysosome);GO:0005765(lysosomal membrane);GO:0005768(endosome);GO:0006955(immune response);GO:…	null	K10656	EC:2.3.2.27	membrane associated ring-CH-type finger 8 [Source:HGNC Symbol;Acc:HGNC:23356]	protein_coding;processed_transcript;retained_intron	null	null	2.08921	1.77539	1.62954	2.07452	2.2451	2.11924	0.866368	0.9748	0.848121	0.731623	0.785241	0.776112	8.26541	9.10818	8.68738	6.7087	6.40546	6.24234	0	0	yes
ENSG00000277363	SRCIN1	100104;100106;100105;100100;100107;100102;100108;100101;100103	ENST00000621763;ENST00000621275;ENST00000613927;ENST00000617146;ENST00000612208;ENST00000622190;ENST00000612431;ENST00000621492;ENST00000622519	GO:0005515(protein binding);GO:0005737(cytoplasm);GO:0005856(cytoskeleton);GO:0006887(exocytosis);GO:0014069(postsynaptic density);GO:0015629(actin cytoskeleton);GO:0019901(protein kinase binding);GO:0019904(protein domain specific binding);GO:0030027(lamellipodium);GO:0030054(cell junction);GO:0030175(filopodium);GO:0030334(regulation of cell migration);GO:0030424(axon);GO:0030425(dendrite);GO:0…	null	K19930	null	SRC kinase signaling inhibitor 1 [Source:HGNC Symbol;Acc:HGNC:29506]	processed_transcript;protein_coding;retained_intron	null	null	3.71256	3.49778	3.60263	3.19795	2.93221	2.70754	0.0255727	0.0594446	0.0329664	0.0341405	0.0588808	0.0454466	0.726274	0.796469	0.810277	0.755188	0.560536	0.545624	0	0	yes
ENSG00000183742	MACC1	202593;202594;202598;202595;202597	ENST00000400331;ENST00000332878;ENST00000483317;ENST00000589011;ENST00000471019	GO:0000977(RNA polymerase II regulatory region sequence-specific DNA binding);GO:0001228(DNA-binding transcription activator activity, RNA polymerase II-specific);GO:0005515(protein binding);GO:0005634(nucleus);GO:0005737(cytoplasm);GO:0005739(mitochondrion);GO:0007165(signal transduction);GO:0008083(growth factor activity);GO:0045944(positive regulation of transcription by RNA polymerase II);GO:…	null	null	null	MET transcriptional regulator MACC1 [Source:HGNC Symbol;Acc:HGNC:30215]	protein_coding;retained_intron;processed_transcript	null	null	0	0	0	0.0055336	0	0	4.88798	4.25023	4.32618	3.41277	2.8128	2.62891	0	0.0292613	0.0202711	0.0213216	0.0123979	0.0206557	0	0	yes
ENSG00000107281	NPDC1	229144;229143;229147;229145;229146;229148	ENST00000371600;ENST00000371601;ENST00000488145;ENST00000496498;ENST00000472668;ENST00000485589	GO:0005515(protein binding);GO:0005886(plasma membrane);GO:0016020(membrane);GO:0016021(integral component of membrane);GO:0050776(regulation of immune response);GO:0050776(regulation of immune response)	null	null	null	neural proliferation, differentiation and control 1 [Source:HGNC Symbol;Acc:HGNC:7899]	protein_coding;retained_intron	DOID:0050117(disease_by_infectious_agent);DOID:4(disease);DOID:3482(plague);DOID:104(bacterial_infectious_disease);DOID:0050338(primary_bacterial_infectious_disease)	R_HSA_198933(Immunoregulatory_interactions_between_a_Lymphoid_and_a_non_Lymphoid_cell);R_HSA_168256(Immune_System);R_HSA_1280218(Adaptive_Immune_System)	18.3604	21.012	18.8412	29.2152	26.6287	26.9459	4.54021	4.902	4.74823	7.06528	6.95405	7.77506	3.14978	3.17189	3.27396	5.55286	4.80146	5.68828	0	0	yes
ENSG00000198203	SULT1C2	133798;133791;133790;133794;133797;133793;133795;133792	ENST00000495441;ENST00000251481;ENST00000326853;ENST00000437390;ENST00000492554;ENST00000409880;ENST00000442801;ENST00000438339	GO:0005515(protein binding);GO:0005737(cytoplasm);GO:0005829(cytosol);GO:0008146(sulfotransferase activity);GO:0009308(amine metabolic process);GO:0016740(transferase activity);GO:0050427(3'-phosphoadenosine 5'-phosphosulfate metabolic process);GO:0051923(sulfation);GO:0051923(sulfation)	null	K01025	EC:2.8.2.-	sulfotransferase family 1C member 2 [Source:HGNC Symbol;Acc:HGNC:11456]	retained_intron;protein_coding;processed_transcript;nonsense_mediated_decay	null	R_HSA_211859(Biological_oxidations);R_HSA_156584(Cytosolic_sulfonation_of_small_molecules);R_HSA_156580(Phase_II_Conjugation_of_compounds);R_HSA_1430728(Metabolism)	0	0.00557698	0.00575331	0	0.00585287	0.00528091	0.0789346	0.0379012	0.0581204	0.344181	0.26095	0.248312	3.72409	3.71807	4.11025	2.91336	3.09047	3.19289	0	0	yes
ENSG00000099812	MISP	112646;112647	ENST00000215582;ENST00000614180	GO:0000132(establishment of mitotic spindle orientation);GO:0003779(actin binding);GO:0005515(protein binding);GO:0005737(cytoplasm);GO:0005856(cytoskeleton);GO:0005884(actin filament);GO:0005886(plasma membrane);GO:0005925(focal adhesion);GO:0005938(cell cortex);GO:0007049(cell cycle);GO:0016477(cell migration);GO:0030054(cell junction);GO:0030864(cortical actin cytoskeleton);GO:0031616(spindle …	null	null	null	mitotic spindle positioning [Source:HGNC Symbol;Acc:HGNC:27000]	protein_coding;processed_transcript	null	null	0.375615	0.320622	0.471578	0.512889	0.338492	0.383195	1.89439	1.68432	1.92109	1.56509	1.64711	1.72633	22.7236	24.3211	25.8369	25.9464	17.8466	14.7784	0	0	yes
ENSG00000100003	SEC14L2	153416;153412;153417;153422;153424;153425;153414;153410;153420;153413;153419;153421;153426;153423;153415	ENST00000615189;ENST00000619483;ENST00000405717;ENST00000484486;ENST00000464335;ENST00000483116;ENST00000437022;ENST00000428195;ENST00000429917;ENST00000416523;ENST00000459728;ENST00000415072;ENST00000620251;ENST00000485482;ENST00000452649	GO:0005543(phospholipid binding);GO:0005634(nucleus);GO:0005654(nucleoplasm);GO:0005737(cytoplasm);GO:0005829(cytosol);GO:0008289(lipid binding);GO:0008431(vitamin E binding);GO:0045540(regulation of cholesterol biosynthetic process);GO:0045893(positive regulation of transcription, DNA-templated);GO:0070062(extracellular exosome);GO:0070062(extracellular exosome)	null	null	null	SEC14 like lipid binding 2 [Source:HGNC Symbol;Acc:HGNC:10699]	protein_coding;retained_intron;processed_transcript;nonsense_mediated_decay	DOID:4(disease);DOID:162(cancer);DOID:14566(disease_of_cellular_proliferation)	null	1.02667	1.25938	1.26729	1.70023	1.51978	1.34372	0.170057	0.171424	0.220895	0.103589	0.132758	0.0599179	10.6918	11.2559	10.8955	18.1967	15.1672	14.6107	0	0	yes
ENSG00000198431	TXNRD1	59182;59171;59179;59169;59167;59161;59181;59175;59168;59170;59172;59173;59185;59166;59183;59177;59174;59162;59163;59178;59186	ENST00000527688;ENST00000526691;ENST00000526580;ENST00000388854;ENST00000503506;ENST00000525566;ENST00000524698;ENST00000529546;ENST00000354940;ENST00000397736;ENST00000531691;ENST00000526390;ENST00000526950;ENST00000526266;ENST00000527335;ENST00000526207;ENST00000531689;ENST00000534282;ENST00000526006;ENST00000528079;ENST00000525265	GO:0000166(nucleotide binding);GO:0001650(fibrillar center);GO:0001707(mesoderm formation);GO:0001887(selenium compound metabolic process);GO:0004791(thioredoxin-disulfide reductase activity);GO:0005515(protein binding);GO:0005634(nucleus);GO:0005654(nucleoplasm);GO:0005737(cytoplasm);GO:0005829(cytosol);GO:0007165(signal transduction);GO:0007369(gastrulation);GO:0008283(cell population prolifera…	00450(Selenocompound metabolism);05200(Pathways in cancer);05225(Hepatocellular carcinoma);05225(Hepatocellular carcinoma)	K22182	EC:1.8.1.9	thioredoxin reductase 1 [Source:HGNC Symbol;Acc:HGNC:12437]	nonsense_mediated_decay;protein_coding;retained_intron;processed_transcript	DOID:230(lateral_sclerosis);DOID:1324(lung_cancer);DOID:0050117(disease_by_infectious_agent);DOID:4(disease);DOID:1289(neurodegenerative_disease);DOID:3905(lung_carcinoma);DOID:162(cancer);DOID:332(amyotrophic_lateral_sclerosis);DOID:657(adenoma);DOID:863(nervous_system_disease);DOID:14566(disease_of_cellular_proliferation);DOID:104(bacterial_infectious_disease);DOID:331(central_nervous_system_di…	R_HSA_212436(Generic_Transcription_Pathway);R_HSA_2262752(Cellular_responses_to_stress);R_HSA_3299685(Detoxification_of_Reactive_Oxygen_Species);R_HSA_5339562(Uptake_and_actions_of_bacterial_toxins);R_HSA_5336415(Uptake_and_function_of_diphtheria_toxin);R_HSA_8953897(Cellular_responses_to_external_stimuli);R_HSA_71291(Metabolism_of_amino_acids_and_derivatives);R_HSA_74160(Gene_expression_(Transcr…	31.3984	30.5852	30.4514	22.4747	25.592	24.6389	175.988	163.561	165.107	485.112	482.313	485.611	47.1257	48.1543	46.1386	63.7403	71.1123	69.7376	0	0	yes
ENSG00000145632	PLK2	182497;182504;182506;182503;182502;182507;182500;182499;182509;182508;182511;182505;182510;182501	ENST00000274289;ENST00000510629;ENST00000515415;ENST00000503713;ENST00000505244;ENST00000509555;ENST00000511326;ENST00000617412;ENST00000508300;ENST00000509422;ENST00000504196;ENST00000503115;ENST00000514306;ENST00000503378	GO:0000082(G1/S transition of mitotic cell cycle);GO:0000166(nucleotide binding);GO:0000278(mitotic cell cycle);GO:0000785(chromatin);GO:0000922(spindle pole);GO:0004672(protein kinase activity);GO:0004674(protein serine/threonine kinase activity);GO:0005515(protein binding);GO:0005524(ATP binding);GO:0005634(nucleus);GO:0005737(cytoplasm);GO:0005813(centrosome);GO:0005814(centriole);GO:0005829(c…	04068(FoxO signaling pathway);04068(FoxO signaling pathway)	K08861	EC:2.7.11.21	polo like kinase 2 [Source:HGNC Symbol;Acc:HGNC:19699]	protein_coding;retained_intron	DOID:2531(hematologic_cancer);DOID:4(disease);DOID:9538(multiple_myeloma);DOID:162(cancer);DOID:14566(disease_of_cellular_proliferation);DOID:0060083(immune_system_cancer);DOID:4960(bone_marrow_cancer);DOID:0070004(myeloma);DOID:0050686(organ_system_cancer)	R_HSA_212436(Generic_Transcription_Pathway);R_HSA_9662851(Anti_inflammatory_response_favouring_Leishmania_parasite_infection);R_HSA_9658195(Leishmania_infection);R_HSA_6791312(TP53_Regulates_Transcription_of_Cell_Cycle_Genes);R_HSA_74160(Gene_expression_(Transcription));R_HSA_6804115(TP53_regulates_transcription_of_additional_cell_cycle_genes_whose_exact_role_in_the_p53_pathway_remain_uncertain);…	5.22728	5.00968	5.47782	6.04507	7.34427	7.0538	8.45355	7.41179	7.34997	11.4208	11.739	11.3421	34.7517	34.5897	34.2533	27.7512	30.6701	28.0808	0	0	yes
ENSG00000086061	DNAJA1	222927;222928;222929	ENST00000330899;ENST00000495015;ENST00000465677	GO:0001664(G protein-coupled receptor binding);GO:0001671(ATPase activator activity);GO:0005515(protein binding);GO:0005524(ATP binding);GO:0005634(nucleus);GO:0005737(cytoplasm);GO:0005739(mitochondrion);GO:0005783(endoplasmic reticulum);GO:0005829(cytosol);GO:0006457(protein folding);GO:0006986(response to unfolded protein);GO:0007283(spermatogenesis);GO:0009408(response to heat);GO:0015630(mic…	04141(Protein processing in endoplasmic reticulum);04141(Protein processing in endoplasmic reticulum)	K09502	null	DnaJ heat shock protein family (Hsp40) member A1 [Source:HGNC Symbol;Acc:HGNC:5229]	protein_coding;processed_transcript	DOID:17(musculoskeletal_system_disease);DOID:913(atrophic_muscular_disease);DOID:4(disease);DOID:930(orbital_disease);DOID:929(myopathy_of_extraocular_muscle);DOID:440(neuromuscular_disease);DOID:423(myopathy);DOID:863(nervous_system_disease);DOID:1492(eye_and_adnexa_disease);DOID:11719(oculopharyngeal_muscular_dystrophy);DOID:9884(muscular_dystrophy);DOID:0050155(sensory_system_disease);DOID:66(…	R_HSA_2262752(Cellular_responses_to_stress);R_HSA_8953897(Cellular_responses_to_external_stimuli);R_HSA_3371497(HSP90_chaperone_cycle_for_steroid_hormone_receptors_(SHR))	125.764	126.175	121.587	100.155	110.412	101.69	59.9982	58.0602	54.1837	20.5402	19.2527	19.184	61.2611	60.7643	61.71	45.3971	43.5503	46.2425	0	0	yes
ENSG00000162909	CAPN2	26220;26217;26219;26215;26218;26221;26226;26224;26225;26222;26216;26223	ENST00000474026;ENST00000295006;ENST00000480581;ENST00000433674;ENST00000483579;ENST00000487223;ENST00000463997;ENST00000498027;ENST00000492664;ENST00000492565;ENST00000434648;ENST00000472601	GO:0000785(chromatin);GO:0001666(response to hypoxia);GO:0001824(blastocyst development);GO:0004198(calcium-dependent cysteine-type endopeptidase activity);GO:0005509(calcium ion binding);GO:0005515(protein binding);GO:0005634(nucleus);GO:0005737(cytoplasm);GO:0005758(mitochondrial intermembrane space);GO:0005764(lysosome);GO:0005783(endoplasmic reticulum);GO:0005794(Golgi apparatus);GO:0005829(c…	04141(Protein processing in endoplasmic reticulum);04210(Apoptosis);04217(Necroptosis);04218(Cellular senescence);04510(Focal adhesion);05010(Alzheimer disease);05010(Alzheimer disease)	null	null	calpain 2 [Source:HGNC Symbol;Acc:HGNC:1479]	processed_transcript;protein_coding	DOID:0050117(disease_by_infectious_agent);DOID:913(atrophic_muscular_disease);DOID:4(disease);DOID:0050828(artery_disease);DOID:4043(skeletal_muscle_cancer);DOID:440(neuromuscular_disease);DOID:11723(Duchenne_muscular_dystrophy);DOID:1398(parasitic_infectious_disease);DOID:12365(malaria);DOID:162(cancer);DOID:2789(parasitic_protozoa_infectious_disease);DOID:4045(muscle_cancer);DOID:3627(aortic_an…	R_HSA_9645723(Diseases_of_programmed_cell_death);R_HSA_8863678(Neurodegenerative_Diseases);R_HSA_1474244(Extracellular_matrix_organization);R_HSA_8862803(Deregulated_CDK5_triggers_multiple_neurodegenerative_pathways_in_Alzheimer's_disease_models);R_HSA_1474228(Degradation_of_the_extracellular_matrix);R_HSA_1643685(Disease)	21.2343	20.6867	20.9015	22.62	23.1503	22.8626	51.6209	48.7736	48.6664	72.7477	70.5381	72.0009	26.1505	26.8464	26.9155	26.0234	26.923	26.0263	0	0	yes
ENSG00000161921	CXCL16	95313;95314;95316;95315;95317;95318	ENST00000674482;ENST00000293778;ENST00000574412;ENST00000576153;ENST00000575168;ENST00000573123	GO:0005041(low-density lipoprotein particle receptor activity);GO:0005044(scavenger receptor activity);GO:0005125(cytokine activity);GO:0005576(extracellular region);GO:0005615(extracellular space);GO:0005886(plasma membrane);GO:0006898(receptor-mediated endocytosis);GO:0006935(chemotaxis);GO:0007165(signal transduction);GO:0007186(G protein-coupled receptor signaling pathway);GO:0008009(chemokin…	04060(Cytokine-cytokine receptor interaction);04062(Chemokine signaling pathway);04062(Chemokine signaling pathway)	K10035	null	C-X-C motif chemokine ligand 16 [Source:HGNC Symbol;Acc:HGNC:16642]	protein_coding;processed_transcript	null	R_HSA_375276(Peptide_ligand_binding_receptors);R_HSA_380108(Chemokine_receptors_bind_chemokines);R_HSA_373076(Class_A/1_(Rhodopsin_like_receptors));R_HSA_500792(GPCR_ligand_binding);R_HSA_162582(Signal_Transduction);R_HSA_388396(GPCR_downstream_signalling);R_HSA_372790(Signaling_by_GPCR);R_HSA_418594(G_alpha_(i)_signalling_events)	13.6786	13.7039	12.9428	11.2605	12.189	11.1377	13.4837	13.733	13.5971	16.8202	16.9053	16.5875	1.64441	1.79533	1.76095	1.33939	1.22751	1.69568	0	0	yes
ENSG00000134531	EMP1	51667;51665;51664;51670;51669;51671;51663;51674;51668;51673	ENST00000256951;ENST00000544053;ENST00000542474;ENST00000541935;ENST00000535134;ENST00000396301;ENST00000431267;ENST00000546357;ENST00000538364;ENST00000536383	GO:0005515(protein binding);GO:0005886(plasma membrane);GO:0008219(cell death);GO:0008544(epidermis development);GO:0016020(membrane);GO:0016021(integral component of membrane);GO:0032060(bleb assembly);GO:0032060(bleb assembly)	null	null	null	epithelial membrane protein 1 [Source:HGNC Symbol;Acc:HGNC:3333]	protein_coding;retained_intron;processed_transcript	DOID:0050687(cell_type_cancer);DOID:936(brain_disease);DOID:4(disease);DOID:1749(squamous_cell_carcinoma);DOID:162(cancer);DOID:863(nervous_system_disease);DOID:14566(disease_of_cellular_proliferation);DOID:331(central_nervous_system_disease);DOID:1826(epilepsy_syndrome);DOID:305(carcinoma);DOID:7(disease_of_anatomical_entity)	null	63.7312	63.4108	62.6691	114.864	124.057	114.724	3.0512	2.40126	2.8534	1.39539	1.50881	1.26522	29.3753	29.8372	28.4295	27.0042	27.066	26.7242	0	0	yes
ENSG00000141736	ERBB2	100349;100345;100341;100350;100354;100346;100353;100351;100344;100340;100337;100355;100336;100338;100335;100339;100342;100348;100357;100347;100343;100352	ENST00000583038;ENST00000269571;ENST00000584450;ENST00000583391;ENST00000584684;ENST00000584908;ENST00000578630;ENST00000578502;ENST00000578373;ENST00000445658;ENST00000578199;ENST00000580074;ENST00000584014;ENST00000406381;ENST00000584601;ENST00000541774;ENST00000582648;ENST00000584099;ENST00000584888;ENST00000578709;ENST00000582788;ENST00000582818	GO:0000165(MAPK cascade);GO:0000166(nucleotide binding);GO:0001042(RNA polymerase I core binding);GO:0001934(positive regulation of protein phosphorylation);GO:0004672(protein kinase activity);GO:0004713(protein tyrosine kinase activity);GO:0004714(transmembrane receptor protein tyrosine kinase activity);GO:0004888(transmembrane signaling receptor activity);GO:0005515(protein binding);GO:0005524(…	01521(EGFR tyrosine kinase inhibitor resistance);01522(Endocrine resistance);01524(Platinum drug resistance);04010(MAPK signaling pathway);04012(ErbB signaling pathway);04020(Calcium signaling pathway);04066(HIF-1 signaling pathway);04151(PI3K-Akt signaling pathway);04510(Focal adhesion);04520(Adherens junction);04530(Tight junction);05200(Pathways in cancer);05205(Proteoglycans in cancer);05206(…	K05083	EC:2.7.10.1	erb-b2 receptor tyrosine kinase 2 [Source:HGNC Symbol;Acc:HGNC:3430]	retained_intron;protein_coding;nonsense_mediated_decay;processed_transcript	DOID:18(urinary_system_disease);DOID:0080001(bone_disease);DOID:684(hepatocellular_carcinoma);DOID:3996(urinary_system_cancer);DOID:2394(ovarian_cancer);DOID:3306(mixed_germ_cell_cancer);DOID:10286(prostate_carcinoma);DOID:1240(leukemia);DOID:934(viral_infectious_disease);DOID:0050624(gastrointestinal_system_benign_neoplasm);DOID:1612(breast_cancer);DOID:3458(breast_adenocarcinoma);DOID:6000(cong…	R_HSA_9665247(Resistance_of_ERBB2_KD_mutants_to_osimertinib);R_HSA_212436(Generic_Transcription_Pathway);R_HSA_8864260(Transcriptional_regulation_by_the_AP_2_(TFAP2)_family_of_transcription_factors);R_HSA_1963642(PI3K_events_in_ERBB2_signaling);R_HSA_9652282(Drug_mediated_inhibition_of_ERBB2_signaling);R_HSA_5683057(MAPK_family_signaling_cascades);R_HSA_1358803(Downregulation_of_ERBB2:ERBB3_signa…	7.6052	7.77101	7.49159	9.10727	8.00952	7.53749	10.4577	9.60546	10.8096	6.8834	7.87351	6.49311	664.202	671.801	675.735	384.255	358.285	356.865	0	0	yes
ENSG00000122863	CHST3	31907	ENST00000373115	GO:0000139(Golgi membrane);GO:0001517(N-acetylglucosamine 6-O-sulfotransferase activity);GO:0005794(Golgi apparatus);GO:0005802(trans-Golgi network);GO:0005975(carbohydrate metabolic process);GO:0006044(N-acetylglucosamine metabolic process);GO:0006790(sulfur compound metabolic process);GO:0008146(sulfotransferase activity);GO:0008459(chondroitin 6-sulfotransferase activity);GO:0016020(membrane);…	00532(Glycosaminoglycan biosynthesis - chondroitin sulfate / dermatan sulfate)	K01020	EC:2.8.2.17	carbohydrate sulfotransferase 3 [Source:HGNC Symbol;Acc:HGNC:1971]	protein_coding	null	R_HSA_3781865(Diseases_of_glycosylation);R_HSA_71387(Metabolism_of_carbohydrates);R_HSA_5668914(Diseases_of_metabolism);R_HSA_1630316(Glycosaminoglycan_metabolism);R_HSA_2022870(Chondroitin_sulfate_biosynthesis);R_HSA_1793185(Chondroitin_sulfate/dermatan_sulfate_metabolism);R_HSA_3595172(Defective_CHST3_causes_SEDCJD);R_HSA_1643685(Disease);R_HSA_3560782(Diseases_associated_with_glycosaminoglycan…	6.39596	6.89071	6.18472	5.76834	6.15537	5.72595	29.6635	29.9393	29.734	58.8331	54.9543	52.6586	9.08261	9.7414	10.5901	9.82584	9.43134	10.5052	0	0	yes
ENSG00000023839	ABCC2	33862;33863;33865;33860;33869;33864;33870;33866;33861;33868	ENST00000647814;ENST00000648324;ENST00000370434;ENST00000648689;ENST00000649459;ENST00000649932;ENST00000648523;ENST00000649493;ENST00000647836;ENST00000496621	GO:0000166(nucleotide binding);GO:0005515(protein binding);GO:0005524(ATP binding);GO:0005886(plasma membrane);GO:0005887(integral component of plasma membrane);GO:0006855(drug transmembrane transport);GO:0006954(inflammatory response);GO:0006979(response to oxidative stress);GO:0007565(female pregnancy);GO:0008514(organic anion transmembrane transporter activity);GO:0008559(ATPase-coupled xenobi…	01523(Antifolate resistance);01524(Platinum drug resistance);02010(ABC transporters);04976(Bile secretion);04976(Bile secretion)	null	null	ATP binding cassette subfamily C member 2 [Source:HGNC Symbol;Acc:HGNC:53]	protein_coding;nonsense_mediated_decay;retained_intron;processed_transcript	DOID:684(hepatocellular_carcinoma);DOID:13580(cholestasis);DOID:2394(ovarian_cancer);DOID:319(spinal_cord_disease);DOID:4138(bile_duct_disease);DOID:4897(bile_duct_carcinoma);DOID:1324(lung_cancer);DOID:1227(neutropenia);DOID:225(syndrome);DOID:0050687(cell_type_cancer);DOID:936(brain_disease);DOID:3571(liver_cancer);DOID:4(disease);DOID:615(leukopenia);DOID:1749(squamous_cell_carcinoma);DOID:950…	R_HSA_382556(ABC_family_proteins_mediated_transport);R_HSA_382551(Transport_of_small_molecules);R_HSA_5619084(ABC_transporter_disorders);R_HSA_189483(Heme_degradation);R_HSA_5619115(Disorders_of_transmembrane_transporters);R_HSA_189445(Metabolism_of_porphyrins);R_HSA_5679001(Defective_ABCC2_causes_DJS);R_HSA_1643685(Disease);R_HSA_1430728(Metabolism)	0.198648	0.311372	0.242878	0.285301	0.374589	0.302171	16.5353	15.6522	15.2272	31.9751	29.5474	33.2362	0.560636	0.663794	0.630339	0.41155	0.38985	0.37513	0	0	yes
ENSG00000159899	NPR2	223420;223421;223424;223430	ENST00000342694;ENST00000464810;ENST00000448821;ENST00000469249	GO:0000166(nucleotide binding);GO:0001503(ossification);GO:0001653(peptide receptor activity);GO:0004383(guanylate cyclase activity);GO:0004672(protein kinase activity);GO:0005515(protein binding);GO:0005524(ATP binding);GO:0005525(GTP binding);GO:0005886(plasma membrane);GO:0005887(integral component of plasma membrane);GO:0006182(cGMP biosynthetic process);GO:0006468(protein phosphorylation);GO…	00230(Purine metabolism);04022(cGMP-PKG signaling pathway);04270(Vascular smooth muscle contraction);04921(Oxytocin signaling pathway);04921(Oxytocin signaling pathway)	K12324	EC:4.6.1.2	natriuretic peptide receptor 2 [Source:HGNC Symbol;Acc:HGNC:7944]	protein_coding;retained_intron;nonsense_mediated_decay	DOID:6000(congestive_heart_failure);DOID:4(disease);DOID:0050700(cardiomyopathy);DOID:114(heart_disease);DOID:0060036(intrinsic_cardiomyopathy);DOID:12930(dilated_cardiomyopathy);DOID:1287(cardiovascular_system_disease);DOID:7(disease_of_anatomical_entity)	R_HSA_397014(Muscle_contraction);R_HSA_5576891(Cardiac_conduction);R_HSA_5578768(Physiological_factors)	7.55211	7.7826	7.64605	9.8139	9.4609	10.1091	0.307334	0.278029	0.375716	0.0817818	0.0509722	0.0680217	1.83486	1.54335	1.57073	1.7359	1.4729	1.87597	0	0	yes
ENSG00000075142	SRI	206743;206739;206742;206746;206741;206744;206747;206745;206748	ENST00000394641;ENST00000265729;ENST00000490437;ENST00000486860;ENST00000472930;ENST00000431660;ENST00000488015;ENST00000457606;ENST00000489079	GO:0001508(action potential);GO:0002020(protease binding);GO:0005102(signaling receptor binding);GO:0005246(calcium channel regulator activity);GO:0005509(calcium ion binding);GO:0005515(protein binding);GO:0005654(nucleoplasm);GO:0005737(cytoplasm);GO:0005739(mitochondrion);GO:0005789(endoplasmic reticulum membrane);GO:0005790(smooth endoplasmic reticulum);GO:0005829(cytosol);GO:0005886(plasma m…	null	null	null	sorcin [Source:HGNC Symbol;Acc:HGNC:11292]	protein_coding;retained_intron;nonsense_mediated_decay	DOID:1240(leukemia);DOID:2531(hematologic_cancer);DOID:4(disease);DOID:162(cancer);DOID:14566(disease_of_cellular_proliferation);DOID:0060083(immune_system_cancer);DOID:0050686(organ_system_cancer)	R_HSA_418346(Platelet_homeostasis);R_HSA_382551(Transport_of_small_molecules);R_HSA_425407(SLC_mediated_transmembrane_transport);R_HSA_397014(Muscle_contraction);R_HSA_2672351(Stimuli_sensing_channels);R_HSA_5576891(Cardiac_conduction);R_HSA_936837(Ion_transport_by_P_type_ATPases);R_HSA_418359(Reduction_of_cytosolic_Ca++_levels);R_HSA_425393(Transport_of_inorganic_cations/anions_and_amino_acids/o…	12.2386	11.3007	12.0269	11.0694	10.2814	11.2115	39.0682	42.623	39.1083	31.0148	32.6438	32.0758	10.7202	10.0274	9.83786	8.84632	7.63076	7.87869	0	0	yes
ENSG00000038427	VCAN	184063;184073;184062;184066;184065;184070;184067;184061;184064;184060;184072;184068	ENST00000265077;ENST00000505615;ENST00000343200;ENST00000513984;ENST00000513960;ENST00000513016;ENST00000502527;ENST00000342785;ENST00000512590;ENST00000503923;ENST00000507162;ENST00000515397	GO:0001501(skeletal system development);GO:0001649(osteoblast differentiation);GO:0001750(photoreceptor outer segment);GO:0005509(calcium ion binding);GO:0005515(protein binding);GO:0005539(glycosaminoglycan binding);GO:0005540(hyaluronic acid binding);GO:0005576(extracellular region);GO:0005615(extracellular space);GO:0005788(endoplasmic reticulum lumen);GO:0005796(Golgi lumen);GO:0007155(cell a…	04514(Cell adhesion molecules (CAMs));04514(Cell adhesion molecules (CAMs))	null	null	versican [Source:HGNC Symbol;Acc:HGNC:2464]	protein_coding;retained_intron;processed_transcript	DOID:2394(ovarian_cancer);DOID:10591(pre_eclampsia);DOID:0050687(cell_type_cancer);DOID:4(disease);DOID:0050828(artery_disease);DOID:0060085(organ_system_benign_neoplasm);DOID:162(cancer);DOID:1909(melanoma);DOID:0050622(reproductive_organ_benign_neoplasm);DOID:0060095(uterine_benign_neoplasm);DOID:2151(malignant_ovarian_surface_epithelial_stromal_neoplasm);DOID:14566(disease_of_cellular_prolifer…	R_HSA_3781865(Diseases_of_glycosylation);R_HSA_597592(Post_translational_protein_modification);R_HSA_1474244(Extracellular_matrix_organization);R_HSA_3595177(Defective_CHSY1_causes_TPBS);R_HSA_71387(Metabolism_of_carbohydrates);R_HSA_1971475(A_tetrasaccharide_linker_sequence_is_required_for_GAG_synthesis);R_HSA_5668914(Diseases_of_metabolism);R_HSA_1630316(Glycosaminoglycan_metabolism);R_HSA_3000…	0.366731	0.304501	0.294903	0.784382	0.859183	0.741307	37.2909	37.084	34.8879	19.1677	17.9138	17.9072	60.8213	61.7678	59.5521	30.7225	44.6629	49.9084	0	0	yes
ENSG00000102007	PLP2	2231;2232	ENST00000376327;ENST00000376322	GO:0005515(protein binding);GO:0005783(endoplasmic reticulum);GO:0005789(endoplasmic reticulum membrane);GO:0005886(plasma membrane);GO:0006811(ion transport);GO:0006935(chemotaxis);GO:0015075(ion transmembrane transporter activity);GO:0016020(membrane);GO:0016021(integral component of membrane);GO:0019221(cytokine-mediated signaling pathway);GO:0019956(chemokine binding);GO:0034220(ion transmemb…	null	null	null	proteolipid protein 2 [Source:HGNC Symbol;Acc:HGNC:9087]	protein_coding	DOID:0060037(developmental_disorder_of_mental_health);DOID:4(disease);DOID:1059(intellectual_disability);DOID:150(disease_of_mental_health);DOID:0060038(specific_developmental_disorder)	null	66.8626	63.7656	64.3366	51.2071	53.2945	48.8817	4.98047	5.08172	4.46393	6.18451	6.91543	6.1444	52.7444	54.0222	57.5117	61.8899	45.1706	42.1299	0	0	yes
ENSG00000198886	MT-ND4	28	ENST00000361381	GO:0001666(response to hypoxia);GO:0001701(in utero embryonic development);GO:0005739(mitochondrion);GO:0005743(mitochondrial inner membrane);GO:0005747(mitochondrial respiratory chain complex I);GO:0006120(mitochondrial electron transport, NADH to ubiquinone);GO:0007568(aging);GO:0008137(NADH dehydrogenase (ubiquinone) activity);GO:0009060(aerobic respiration);GO:0015990(electron transport coupl…	00190(Oxidative phosphorylation);04714(Thermogenesis);04723(Retrograde endocannabinoid signaling);05012(Parkinson disease)	K03881	EC:7.1.1.2	mitochondrially encoded NADH:ubiquinone oxidoreductase core subunit 4 [Source:HGNC Symbol;Acc:HGNC:7459]	protein_coding	null	R_HSA_1428517(The_citric_acid_(TCA)_cycle_and_respiratory_electron_transport);R_HSA_163200(Respiratory_electron_transport,_ATP_synthesis_by_chemiosmotic_coupling,_and_heat_production_by_uncoupling_proteins.);R_HSA_6799198(Complex_I_biogenesis);R_HSA_611105(Respiratory_electron_transport);R_HSA_1430728(Metabolism)	5571.68	5701.66	5549.15	9197.95	8837.07	9458.36	4497.1	4611.56	4592.81	2819.85	2799.45	2703.52	3053.36	3197.37	2973.94	2816.36	2677.91	2845.88	0	0	yes
ENSG00000246985	SOCS2-AS1	58293;58291;58296;58292;58294;58295	ENST00000499137;ENST00000500986;ENST00000551626;ENST00000668485;ENST00000662875;ENST00000547845	null	null	null	null	SOCS2 antisense RNA 1 [Source:HGNC Symbol;Acc:HGNC:27054]	lncRNA;retained_intron	null	null	8.26878	8.58927	8.39946	12.7952	12.4152	12.2519	0.025184	0.0210484	0	0.0287345	0.0481259	0.0956418	0.279477	0.241859	0.280821	0.27026	0.175195	0.290193	0	0	yes
ENSG00000182197	EXT1	219275;219277	ENST00000378204;ENST00000436216	GO:0000139(Golgi membrane);GO:0000902(cell morphogenesis);GO:0001501(skeletal system development);GO:0001503(ossification);GO:0002062(chondrocyte differentiation);GO:0003416(endochondral bone growth);GO:0005783(endoplasmic reticulum);GO:0005789(endoplasmic reticulum membrane);GO:0005794(Golgi apparatus);GO:0006024(glycosaminoglycan biosynthetic process);GO:0006486(protein glycosylation);GO:000703…	00534(Glycosaminoglycan biosynthesis - heparan sulfate / heparin);00534(Glycosaminoglycan biosynthesis - heparan sulfate / heparin)	K02366	2.4.1.225;EC:2.4.1.224	exostosin glycosyltransferase 1 [Source:HGNC Symbol;Acc:HGNC:3512]	protein_coding;nonsense_mediated_decay	DOID:18(urinary_system_disease);DOID:0080001(bone_disease);DOID:0060037(developmental_disorder_of_mental_health);DOID:17(musculoskeletal_system_disease);DOID:225(syndrome);DOID:205(hyperostosis);DOID:0060040(pervasive_developmental_disorder);DOID:4(disease);DOID:557(kidney_disease);DOID:162(cancer);DOID:1184(nephrotic_syndrome);DOID:14566(disease_of_cellular_proliferation);DOID:201(connective_tis…	R_HSA_3781865(Diseases_of_glycosylation);R_HSA_71387(Metabolism_of_carbohydrates);R_HSA_5668914(Diseases_of_metabolism);R_HSA_1630316(Glycosaminoglycan_metabolism);R_HSA_2022928(HS_GAG_biosynthesis);R_HSA_1638091(Heparan_sulfate/heparin_(HS_GAG)_metabolism);R_HSA_3656253(Defective_EXT1_causes_exostoses_1,_TRPS2_and_CHDS);R_HSA_1643685(Disease);R_HSA_3560782(Diseases_associated_with_glycosaminogly…	2.64036	2.32971	2.2366	2.25938	2.20649	2.30986	24.7892	23.2418	23.555	30.0396	30.3887	30.5554	14.6249	15.2632	14.7113	9.53045	10.2712	10.4272	0	0	yes
ENSG00000164938	TP53INP1	218210;218211	ENST00000448464;ENST00000342697	GO:0000045(autophagosome assembly);GO:0005515(protein binding);GO:0005634(nucleus);GO:0005654(nucleoplasm);GO:0005737(cytoplasm);GO:0005776(autophagosome);GO:0005829(cytosol);GO:0006355(regulation of transcription, DNA-templated);GO:0006914(autophagy);GO:0006915(apoptotic process);GO:0007050(cell cycle arrest);GO:0008285(negative regulation of cell population proliferation);GO:0009408(response to…	null	K15310	null	tumor protein p53 inducible nuclear protein 1 [Source:HGNC Symbol;Acc:HGNC:18022]	protein_coding	null	R_HSA_212436(Generic_Transcription_Pathway);R_HSA_5633008(TP53_Regulates_Transcription_of_Cell_Death_Genes);R_HSA_6803204(TP53_Regulates_Transcription_of_Genes_Involved_in_Cytochrome_C_Release);R_HSA_74160(Gene_expression_(Transcription));R_HSA_3700989(Transcriptional_Regulation_by_TP53);R_HSA_5633007(Regulation_of_TP53_Activity);R_HSA_73857(RNA_Polymerase_II_Transcription);R_HSA_6804756(Regulati…	6.24384	7.02312	6.0349	29.5568	34.9335	29.1612	1.3901	1.29346	1.23813	2.72483	2.42471	2.05211	4.60016	3.91938	3.87665	2.86762	4.35908	4.69354	0	0	yes
ENSG00000157193	LRP8	14762;14772;14774;14775;14770;14779;14776;14778;14768;14788;14789;14783;14796;14799;14767;14763;14765;14764;14787;14780;14769;14792;14785;14797;14766;14781;14791;14773;14790;14782;14786;14777;14771	ENST00000306052;ENST00000668071;ENST00000654834;ENST00000653217;ENST00000662198;ENST00000371454;ENST00000669432;ENST00000465675;ENST00000668448;ENST00000459674;ENST00000659993;ENST00000668991;ENST00000496580;ENST00000661359;ENST00000667377;ENST00000661457;ENST00000653810;ENST00000657047;ENST00000655704;ENST00000662604;ENST00000657895;ENST00000653169;ENST00000654947;ENST00000654634;ENST00000658277…	GO:0001523(retinoid metabolic process);GO:0004888(transmembrane signaling receptor activity);GO:0005041(low-density lipoprotein particle receptor activity);GO:0005509(calcium ion binding);GO:0005515(protein binding);GO:0005576(extracellular region);GO:0005875(microtubule associated complex);GO:0005886(plasma membrane);GO:0005901(caveola);GO:0006508(proteolysis);GO:0006629(lipid metabolic process)…	null	K20052	null	LDL receptor related protein 8 [Source:HGNC Symbol;Acc:HGNC:6700]	protein_coding;retained_intron;processed_transcript;nonsense_mediated_decay	DOID:4(disease);DOID:0050828(artery_disease);DOID:5844(myocardial_infarction);DOID:3393(coronary_artery_disease);DOID:1287(cardiovascular_system_disease);DOID:178(vascular_disease);DOID:7(disease_of_anatomical_entity)	R_HSA_196854(Metabolism_of_vitamins_and_cofactors);R_HSA_418346(Platelet_homeostasis);R_HSA_432142(Platelet_sensitization_by_LDL);R_HSA_2187338(Visual_phototransduction);R_HSA_9709957(Sensory_Perception);R_HSA_975634(Retinoid_metabolism_and_transport);R_HSA_6806667(Metabolism_of_fat_soluble_vitamins);R_HSA_109582(Hemostasis);R_HSA_1430728(Metabolism)	5.16812	5.05197	5.11347	3.90688	3.69855	3.73615	0.192707	0.267529	0.167816	0.0983433	0.133949	0.137799	4.72357	4.86746	4.97583	2.7849	3.25072	3.53912	0	0	yes
ENSG00000116017	ARID3A	112718;112721;112720;112725;112724;112717;112722	ENST00000263620;ENST00000587532;ENST00000592216;ENST00000590749;ENST00000585733;ENST00000585895;ENST00000457152	GO:0000977(RNA polymerase II regulatory region sequence-specific DNA binding);GO:0001228(DNA-binding transcription activator activity, RNA polymerase II-specific);GO:0003677(DNA binding);GO:0003682(chromatin binding);GO:0003700(DNA-binding transcription factor activity);GO:0005515(protein binding);GO:0005634(nucleus);GO:0005654(nucleoplasm);GO:0005737(cytoplasm);GO:0005829(cytosol);GO:0006355(reg…	null	null	null	AT-rich interaction domain 3A [Source:HGNC Symbol;Acc:HGNC:3031]	protein_coding;processed_transcript;retained_intron;nonsense_mediated_decay	DOID:1240(leukemia);DOID:2531(hematologic_cancer);DOID:4(disease);DOID:162(cancer);DOID:14566(disease_of_cellular_proliferation);DOID:0060083(immune_system_cancer);DOID:0050686(organ_system_cancer)	R_HSA_212436(Generic_Transcription_Pathway);R_HSA_6791312(TP53_Regulates_Transcription_of_Cell_Cycle_Genes);R_HSA_74160(Gene_expression_(Transcription));R_HSA_3700989(Transcriptional_Regulation_by_TP53);R_HSA_73857(RNA_Polymerase_II_Transcription);R_HSA_6804116(TP53_Regulates_Transcription_of_Genes_Involved_in_G1_Cell_Cycle_Arrest)	12.5647	12.5131	12.6472	9.75047	9.38891	8.94974	9.89237	9.11619	10.13	9.69296	10.9617	10.0315	0.738747	0.618681	0.658936	0.757266	0.856444	0.673012	0	0	yes
ENSG00000099917	MED15	151943;151924;151944;151945;151923;151941;151920;151919;151918;151938;151917;151926;151927;151922;151940;151928;151937;151921;151935;151931;151933;151946;151939;151948;151932;151947;151942;151936;151925;151934	ENST00000489651;ENST00000263205;ENST00000473244;ENST00000493216;ENST00000292733;ENST00000492381;ENST00000414658;ENST00000486656;ENST00000444094;ENST00000420849;ENST00000445987;ENST00000406969;ENST00000382974;ENST00000432052;ENST00000476767;ENST00000441501;ENST00000423862;ENST00000433831;ENST00000428629;ENST00000445189;ENST00000473028;ENST00000476187;ENST00000487550;ENST00000436496;ENST00000451058…	GO:0003712(transcription coregulator activity);GO:0005515(protein binding);GO:0005634(nucleus);GO:0005654(nucleoplasm);GO:0005737(cytoplasm);GO:0006355(regulation of transcription, DNA-templated);GO:0006357(regulation of transcription by RNA polymerase II);GO:0006367(transcription initiation from RNA polymerase II promoter);GO:0016020(membrane);GO:0016592(mediator complex);GO:0019827(stem cell po…	null	K15157	null	mediator complex subunit 15 [Source:HGNC Symbol;Acc:HGNC:14248]	retained_intron;protein_coding;nonsense_mediated_decay;processed_transcript	DOID:4(disease);DOID:5419(schizophrenia);DOID:2468(psychotic_disorder);DOID:1561(cognitive_disorder);DOID:150(disease_of_mental_health)	R_HSA_212436(Generic_Transcription_Pathway);R_HSA_74160(Gene_expression_(Transcription));R_HSA_400206(Regulation_of_lipid_metabolism_by_PPARalpha);R_HSA_1266738(Developmental_Biology);R_HSA_73857(RNA_Polymerase_II_Transcription);R_HSA_1989781(PPARA_activates_gene_expression);R_HSA_381340(Transcriptional_regulation_of_white_adipocyte_differentiation);R_HSA_556833(Metabolism_of_lipids);R_HSA_143072…	4.3358	4.61387	4.62215	5.6804	5.1881	5.36314	151.533	159.468	156.785	203.913	219.919	221.662	13.6124	12.6587	13.9317	17.6553	17.1352	16.229	0	0	yes
ENSG00000136830	NIBAN2	227464;227462;227467;227463;227466;227468	ENST00000373312;ENST00000373314;ENST00000465154;ENST00000478917;ENST00000484348;ENST00000476091	GO:0003713(transcription coactivator activity);GO:0005634(nucleus);GO:0005654(nucleoplasm);GO:0005737(cytoplasm);GO:0005829(cytosol);GO:0005886(plasma membrane);GO:0005912(adherens junction);GO:0007411(axon guidance);GO:0008285(negative regulation of cell population proliferation);GO:0016020(membrane);GO:0016525(negative regulation of angiogenesis);GO:0030054(cell junction);GO:0030154(cell differ…	null	null	null	niban apoptosis regulator 2 [Source:HGNC Symbol;Acc:HGNC:25282]	protein_coding;processed_transcript	null	null	19.3271	18.9279	18.763	17.5512	14.8256	15.3492	12.2034	11.8688	13.2372	17.227	18.1094	16.4428	107.115	104.405	108.815	119.281	101.626	94.6517	0	0	yes
ENSG00000057704	TMCC3	58371;58372;58376	ENST00000261226;ENST00000551457;ENST00000552239	GO:0005515(protein binding);GO:0005783(endoplasmic reticulum);GO:0005789(endoplasmic reticulum membrane);GO:0012505(endomembrane system);GO:0016020(membrane);GO:0016021(integral component of membrane);GO:0042802(identical protein binding);GO:0071889(14-3-3 protein binding);GO:0071889(14-3-3 protein binding)	null	null	null	transmembrane and coiled-coil domain family 3 [Source:HGNC Symbol;Acc:HGNC:29199]	protein_coding;processed_transcript	null	null	0.0474538	0.0238812	0.0806096	0.0975804	0.157323	0.0837685	1.99914	2.13905	2.34679	11.0418	11.5477	11.1174	1.72391	1.94007	1.6395	3.43338	3.78217	3.68697	0	0	yes
ENSG00000188643	S100A16	20462;20464;20461;20465;20463	ENST00000368706;ENST00000368705;ENST00000368704;ENST00000474991;ENST00000368703	GO:0003723(RNA binding);GO:0005509(calcium ion binding);GO:0005515(protein binding);GO:0005615(extracellular space);GO:0005634(nucleus);GO:0005730(nucleolus);GO:0005737(cytoplasm);GO:0005829(cytosol);GO:0005886(plasma membrane);GO:0042802(identical protein binding);GO:0042803(protein homodimerization activity);GO:0046872(metal ion binding);GO:0051592(response to calcium ion);GO:0070062(extracellu…	null	null	null	S100 calcium binding protein A16 [Source:HGNC Symbol;Acc:HGNC:20441]	protein_coding;processed_transcript	null	null	0.645883	0.537508	0.661621	1.15885	0.714164	0.64916	2.89048	2.2595	3.11956	0.653207	0.823986	0.790509	245.719	249.779	262.525	383.295	267.114	249.856	0	0	yes
ENSG00000162645	GBP2	16763;16764;16766;16765	ENST00000370466;ENST00000464839;ENST00000463660;ENST00000493802	GO:0000139(Golgi membrane);GO:0000166(nucleotide binding);GO:0003924(GTPase activity);GO:0005515(protein binding);GO:0005525(GTP binding);GO:0005634(nucleus);GO:0005654(nucleoplasm);GO:0005737(cytoplasm);GO:0005794(Golgi apparatus);GO:0005829(cytosol);GO:0006955(immune response);GO:0015629(actin cytoskeleton);GO:0016020(membrane);GO:0016787(hydrolase activity);GO:0020005(symbiont-containing vacuo…	04621(NOD-like receptor signaling pathway);04621(NOD-like receptor signaling pathway)	null	null	guanylate binding protein 2 [Source:HGNC Symbol;Acc:HGNC:4183]	protein_coding;nonsense_mediated_decay;processed_transcript	null	R_HSA_1280215(Cytokine_Signaling_in_Immune_system);R_HSA_168256(Immune_System);R_HSA_877300(Interferon_gamma_signaling);R_HSA_909733(Interferon_alpha/beta_signaling);R_HSA_913531(Interferon_Signaling)	0.0101173	0.0550598	0.0277008	0.0215635	0.042506	0.0951532	4.5063	4.62849	4.74339	8.80417	8.43235	9.25221	1.05108	1.05066	0.852551	0.487684	0.496838	0.439995	0	0	yes
ENSG00000105976	MET	209243;209241;209245;209246;209242;209244	ENST00000397752;ENST00000318493;ENST00000495962;ENST00000422097;ENST00000456159;ENST00000436117	GO:0000165(MAPK cascade);GO:0000166(nucleotide binding);GO:0001886(endothelial cell morphogenesis);GO:0001889(liver development);GO:0004672(protein kinase activity);GO:0004713(protein tyrosine kinase activity);GO:0004714(transmembrane receptor protein tyrosine kinase activity);GO:0005008(hepatocyte growth factor-activated receptor activity);GO:0005515(protein binding);GO:0005524(ATP binding);GO:0…	01521(EGFR tyrosine kinase inhibitor resistance);04010(MAPK signaling pathway);04014(Ras signaling pathway);04015(Rap1 signaling pathway);04151(PI3K-Akt signaling pathway);04360(Axon guidance);04510(Focal adhesion);04520(Adherens junction);05100(Bacterial invasion of epithelial cells);05120(Epithelial cell signaling in Helicobacter pylori infection);05144(Malaria);05200(Pathways in cancer);05202(…	K05099	EC:2.7.10.1	MET proto-oncogene, receptor tyrosine kinase [Source:HGNC Symbol;Acc:HGNC:7029]	protein_coding;processed_transcript	DOID:9809(hypersensitivity_vasculitis);DOID:230(lateral_sclerosis);DOID:18(urinary_system_disease);DOID:0060037(developmental_disorder_of_mental_health);DOID:684(hepatocellular_carcinoma);DOID:3996(urinary_system_cancer);DOID:2871(endometrial_carcinoma);DOID:10286(prostate_carcinoma);DOID:1240(leukemia);DOID:3702(cervical_adenocarcinoma);DOID:3721(plasmacytoma);DOID:1612(breast_cancer);DOID:2531(…	R_HSA_212436(Generic_Transcription_Pathway);R_HSA_8875656(MET_receptor_recycling);R_HSA_8986944(Transcriptional_Regulation_by_MECP2);R_HSA_8875555(MET_activates_RAP1_and_RAC1);R_HSA_8851805(MET_activates_RAS_signaling);R_HSA_5683057(MAPK_family_signaling_cascades);R_HSA_9006925(Intracellular_signaling_by_second_messengers);R_HSA_6807004(Negative_regulation_of_MET_activity);R_HSA_6806942(MET_Recep…	0.0706694	0.0754611	0.058744	0.0680116	0.0874572	0.0857119	29.3675	29.0575	26.1307	12.6508	11.9472	11.7514	26.0511	26.5052	25.196	18.5472	25.0698	27.5314	0	0	yes
ENSG00000131389	SLC6A6	157329;157327;157326;157328;157325;157332;157334;157324;157331;157330;157333	ENST00000649500;ENST00000613060;ENST00000622186;ENST00000618278;ENST00000610642;ENST00000622176;ENST00000452775;ENST00000622810;ENST00000613930;ENST00000621751;ENST00000615188	GO:0005328(neurotransmitter:sodium symporter activity);GO:0005368(taurine transmembrane transporter activity);GO:0005369(taurine:sodium symporter activity);GO:0005886(plasma membrane);GO:0005887(integral component of plasma membrane);GO:0006836(neurotransmitter transport);GO:0006865(amino acid transport);GO:0010940(positive regulation of necrotic cell death);GO:0015171(amino acid transmembrane tr…	null	null	null	solute carrier family 6 member 6 [Source:HGNC Symbol;Acc:HGNC:11052]	nonsense_mediated_decay;protein_coding;processed_transcript;retained_intron	DOID:3996(urinary_system_cancer);DOID:4(disease);DOID:2154(nephroblastoma);DOID:162(cancer);DOID:14566(disease_of_cellular_proliferation);DOID:5183(hereditary_Wilms'_tumor);DOID:263(kidney_cancer);DOID:0050686(organ_system_cancer)	R_HSA_382551(Transport_of_small_molecules);R_HSA_425407(SLC_mediated_transmembrane_transport);R_HSA_352230(Amino_acid_transport_across_the_plasma_membrane);R_HSA_442660(Na+/Cl__dependent_neurotransmitter_transporters);R_HSA_425366(Transport_of_bile_salts_and_organic_acids,_metal_ions_and_amine_compounds);R_HSA_425393(Transport_of_inorganic_cations/anions_and_amino_acids/oligopeptides)	14.2867	14.2607	14.7425	8.74969	7.99775	8.73448	2.89091	3.14555	2.96643	1.44334	1.28052	1.4627	2.58727	2.90213	2.76463	2.4185	2.31795	2.39835	0	0	yes
ENSG00000198786	MT-ND5	32	ENST00000361567	GO:0001666(response to hypoxia);GO:0003954(NADH dehydrogenase activity);GO:0005739(mitochondrion);GO:0005743(mitochondrial inner membrane);GO:0005747(mitochondrial respiratory chain complex I);GO:0006120(mitochondrial electron transport, NADH to ubiquinone);GO:0008137(NADH dehydrogenase (ubiquinone) activity);GO:0010243(response to organonitrogen compound);GO:0015990(electron transport coupled pr…	00190(Oxidative phosphorylation);04714(Thermogenesis);04723(Retrograde endocannabinoid signaling);05012(Parkinson disease)	K03883	EC:7.1.1.2	mitochondrially encoded NADH:ubiquinone oxidoreductase core subunit 5 [Source:HGNC Symbol;Acc:HGNC:7461]	protein_coding	null	R_HSA_1428517(The_citric_acid_(TCA)_cycle_and_respiratory_electron_transport);R_HSA_163200(Respiratory_electron_transport,_ATP_synthesis_by_chemiosmotic_coupling,_and_heat_production_by_uncoupling_proteins.);R_HSA_6799198(Complex_I_biogenesis);R_HSA_611105(Respiratory_electron_transport);R_HSA_1430728(Metabolism)	2073.2	2170.32	2021.96	2797.85	2660.91	2554.7	3369.77	3426.37	3428.68	1586.59	1497.28	1420.28	1285.37	1377.83	1427.34	1165.52	1260.82	1264.74	0	0	yes
ENSG00000069998	HDHD5	151357;151358;151362;151360;151359;151356;151361	ENST00000336737;ENST00000477157;ENST00000480451;ENST00000486462;ENST00000399852;ENST00000155674;ENST00000463033	GO:0005739(mitochondrion);GO:0046474(glycerophospholipid biosynthetic process);GO:0046474(glycerophospholipid biosynthetic process)	null	null	null	haloacid dehalogenase like hydrolase domain containing 5 [Source:HGNC Symbol;Acc:HGNC:1843]	protein_coding;retained_intron;processed_transcript	null	null	13.3826	11.9608	11.3796	9.31493	9.98141	8.45591	1.07077	0.856709	0.948564	0.480436	0.634475	0.639872	8.44018	7.46372	8.71083	12.0701	9.76888	9.05031	0	0	yes
ENSG00000112290	WASF1	197999;197998;198001;198000;198002;198006;198005;198003;198007;198004	ENST00000392587;ENST00000392589;ENST00000359451;ENST00000392586;ENST00000392588;ENST00000447287;ENST00000368938;ENST00000444391;ENST00000419252;ENST00000265601	GO:0003779(actin binding);GO:0005515(protein binding);GO:0005737(cytoplasm);GO:0005739(mitochondrion);GO:0005741(mitochondrial outer membrane);GO:0005856(cytoskeleton);GO:0005925(focal adhesion);GO:0006898(receptor-mediated endocytosis);GO:0015629(actin cytoskeleton);GO:0016601(Rac protein signal transduction);GO:0030027(lamellipodium);GO:0030036(actin cytoskeleton organization);GO:0030041(actin …	04520(Adherens junction);04666(Fc gamma R-mediated phagocytosis);04810(Regulation of actin cytoskeleton);05100(Bacterial invasion of epithelial cells);05131(Shigellosis);05132(Salmonella infection);05231(Choline metabolism in cancer);05231(Choline metabolism in cancer)	K05753	null	WASP family member 1 [Source:HGNC Symbol;Acc:HGNC:12732]	protein_coding	DOID:1240(leukemia);DOID:2531(hematologic_cancer);DOID:630(genetic_disease);DOID:225(syndrome);DOID:1037(lymphoblastic_leukemia);DOID:4(disease);DOID:0050177(monogenic_disease);DOID:0050735(X_linked_disease);DOID:9952(acute_lymphocytic_leukemia);DOID:162(cancer);DOID:14566(disease_of_cellular_proliferation);DOID:9169(Wiskott_Aldrich_syndrome);DOID:0060083(immune_system_cancer);DOID:0050686(organ_…	R_HSA_194315(Signaling_by_Rho_GTPases);R_HSA_9012999(RHO_GTPase_cycle);R_HSA_9664407(Parasite_infection);R_HSA_194138(Signaling_by_VEGF);R_HSA_9658195(Leishmania_infection);R_HSA_168249(Innate_Immune_System);R_HSA_9013149(RAC1_GTPase_cycle);R_HSA_5663213(RHO_GTPases_Activate_WASPs_and_WAVEs);R_HSA_9716542(Signaling_by_Rho_GTPases,_Miro_GTPases_and_RHOBTB3);R_HSA_195258(RHO_GTPase_Effectors);R_HSA…	20.2762	19.118	19.0549	15.9515	16.5605	16.2904	3.14099	3.077	2.67353	1.26536	1.40479	1.61014	11.805	10.3728	10.5233	12.271	15.4138	14.787	0	0	yes
ENSG00000138821	SLC39A8	175697;175695;175696;175701;175702;175700	ENST00000356736;ENST00000424970;ENST00000394833;ENST00000512657;ENST00000502903;ENST00000514000	GO:0005381(iron ion transmembrane transporter activity);GO:0005384(manganese ion transmembrane transporter activity);GO:0005385(zinc ion transmembrane transporter activity);GO:0005764(lysosome);GO:0005765(lysosomal membrane);GO:0005886(plasma membrane);GO:0005887(integral component of plasma membrane);GO:0006351(transcription, DNA-templated);GO:0006355(regulation of transcription, DNA-templated);…	04216(Ferroptosis);04216(Ferroptosis)	K14714	null	solute carrier family 39 member 8 [Source:HGNC Symbol;Acc:HGNC:20862]	protein_coding;processed_transcript	null	R_HSA_442380(Zinc_influx_into_cells_by_the_SLC39_gene_family);R_HSA_382551(Transport_of_small_molecules);R_HSA_425407(SLC_mediated_transmembrane_transport);R_HSA_425410(Metal_ion_SLC_transporters);R_HSA_425366(Transport_of_bile_salts_and_organic_acids,_metal_ions_and_amine_compounds);R_HSA_435354(Zinc_transporters)	4.2117	4.37744	4.77074	3.23001	2.99162	3.35759	2.57236	2.7674	2.52826	1.17205	1.08301	1.15917	18.0235	17.9612	16.7069	12.6494	14.8172	15.3959	0	0	yes
ENSG00000013588	GPRC5A	51617;51620;51621;51618;51616;51619	ENST00000014914;ENST00000648791;ENST00000540125;ENST00000542056;ENST00000537783;ENST00000534831	GO:0004930(G protein-coupled receptor activity);GO:0005515(protein binding);GO:0005730(nucleolus);GO:0005886(plasma membrane);GO:0005887(integral component of plasma membrane);GO:0007165(signal transduction);GO:0007175(negative regulation of epidermal growth factor-activated receptor activity);GO:0007186(G protein-coupled receptor signaling pathway);GO:0016020(membrane);GO:0016021(integral compon…	null	null	null	G protein-coupled receptor class C group 5 member A [Source:HGNC Symbol;Acc:HGNC:9836]	protein_coding;processed_transcript;retained_intron	DOID:0050687(cell_type_cancer);DOID:4(disease);DOID:2994(germ_cell_cancer);DOID:162(cancer);DOID:4766(embryoma);DOID:14566(disease_of_cellular_proliferation);DOID:688(embryonal_cancer)	null	0.0386193	0.025838	0.00660176	0.0139645	0.0054422	0.0294668	22.6668	22.402	22.2803	15.2009	16.0193	14.9973	5.9816	5.77218	5.97991	3.86305	4.21407	3.85008	0	0	yes
ENSG00000105738	SIPA1L3	120111;120115;120116;120113;120118;120123;120112;120120;120122;120121;120127;120119	ENST00000222345;ENST00000595982;ENST00000595384;ENST00000476317;ENST00000601222;ENST00000601054;ENST00000599644;ENST00000601881;ENST00000595495;ENST00000600919;ENST00000596403;ENST00000594553	GO:0001654(eye development);GO:0001725(stress fiber);GO:0002244(hematopoietic progenitor cell differentiation);GO:0003382(epithelial cell morphogenesis);GO:0005096(GTPase activator activity);GO:0005515(protein binding);GO:0005615(extracellular space);GO:0005654(nucleoplasm);GO:0005794(Golgi apparatus);GO:0005886(plasma membrane);GO:0007010(cytoskeleton organization);GO:0016020(membrane);GO:001632…	04015(Rap1 signaling pathway);04015(Rap1 signaling pathway)	K17703	null	signal induced proliferation associated 1 like 3 [Source:HGNC Symbol;Acc:HGNC:23801]	protein_coding;processed_transcript;nonsense_mediated_decay;retained_intron	null	null	2.83453	2.64308	2.56585	2.77234	2.35841	2.55413	18.3929	17.839	18.5418	11.3695	11.7052	11.2231	7.10722	6.89287	7.4318	10.4646	9.51176	9.867	0	0	yes
ENSG00000215612	HMX1	171535;171533	ENST00000400677;ENST00000506970	GO:0000122(negative regulation of transcription by RNA polymerase II);GO:0000790(nuclear chromatin);GO:0000977(RNA polymerase II regulatory region sequence-specific DNA binding);GO:0000981(DNA-binding transcription factor activity, RNA polymerase II-specific);GO:0001227(DNA-binding transcription repressor activity, RNA polymerase II-specific);GO:0003677(DNA binding);GO:0005634(nucleus);GO:0006355…	null	K09349	null	H6 family homeobox 1 [Source:HGNC Symbol;Acc:HGNC:5017]	protein_coding	DOID:5679(retinal_disease);DOID:225(syndrome);DOID:4(disease);DOID:8466(retinal_degeneration);DOID:863(nervous_system_disease);DOID:1492(eye_and_adnexa_disease);DOID:0050155(sensory_system_disease);DOID:5614(eye_disease);DOID:7(disease_of_anatomical_entity)	null	13.3538	13.3738	13.5414	19.313	18.1864	17.3443	0	0	0	0	0.0447344	0	0.0972315	0	0.0895874	0.0417819	0.0369009	0	0	0	yes
ENSG00000127249	ATP13A4	169546;169554;169555;169550;169556;169547;169551;169548;169553;169552;169549	ENST00000342695;ENST00000490925;ENST00000295548;ENST00000392443;ENST00000489140;ENST00000400270;ENST00000482964;ENST00000428352;ENST00000437904;ENST00000474776;ENST00000450950	GO:0000166(nucleotide binding);GO:0005524(ATP binding);GO:0005886(plasma membrane);GO:0006812(cation transport);GO:0006874(cellular calcium ion homeostasis);GO:0016020(membrane);GO:0016021(integral component of membrane);GO:0016887(ATPase activity);GO:0034220(ion transmembrane transport);GO:0046872(metal ion binding);GO:0046872(metal ion binding)	null	K14951	EC:7.2.2.-	ATPase 13A4 [Source:HGNC Symbol;Acc:HGNC:25422]	protein_coding;retained_intron;processed_transcript;nonsense_mediated_decay	null	R_HSA_382551(Transport_of_small_molecules);R_HSA_936837(Ion_transport_by_P_type_ATPases);R_HSA_983712(Ion_channel_transport)	0	0.0119004	0	0	0	0.00596699	2.04723	1.84709	1.95179	10.8204	10.1775	10.6427	0.0187757	0.0179092	0.0288906	0.0304781	0.0422479	0.00672814	0	0	yes
ENSG00000213626	LBH	128317;128325;128322;128324;128320;128321;128323;128318;128319	ENST00000395323;ENST00000484150;ENST00000401506;ENST00000407930;ENST00000406087;ENST00000404397;ENST00000467242;ENST00000412933;ENST00000464412	GO:0005515(protein binding);GO:0005634(nucleus);GO:0005737(cytoplasm);GO:0006355(regulation of transcription, DNA-templated);GO:0007275(multicellular organism development);GO:0010468(regulation of gene expression);GO:0030879(mammary gland development);GO:0032991(protein-containing complex);GO:0033147(negative regulation of intracellular estrogen receptor signaling pathway);GO:0043408(regulation o…	null	null	null	LBH regulator of WNT signaling pathway [Source:HGNC Symbol;Acc:HGNC:29532]	protein_coding;processed_transcript;nonsense_mediated_decay	DOID:1612(breast_cancer);DOID:225(syndrome);DOID:4(disease);DOID:114(heart_disease);DOID:162(cancer);DOID:14566(disease_of_cellular_proliferation);DOID:5093(thoracic_cancer);DOID:1287(cardiovascular_system_disease);DOID:0050686(organ_system_cancer);DOID:7(disease_of_anatomical_entity)	null	0.413033	0.326238	0.276806	1.09269	0.753868	0.978869	13.5492	14.7625	14.4708	20.5503	23.2839	22.8574	8.60053	7.49037	8.74682	7.20932	5.94895	5.55228	0	0	yes
ENSG00000204128	C2orf72	141485;141487;141486	ENST00000373640;ENST00000463834;ENST00000477463	null	null	null	null	chromosome 2 open reading frame 72 [Source:HGNC Symbol;Acc:HGNC:27418]	protein_coding;retained_intron;processed_transcript	null	null	5.54825	6.27026	6.40734	5.87941	5.14774	5.72424	29.938	29.6292	30.8277	10.3776	9.39444	8.90351	1.71145	1.40266	1.54721	3.46896	2.94383	2.63275	0	0	yes
ENSG00000106780	MEGF9	226887	ENST00000373930	GO:0005575(cellular_component);GO:0005604(basement membrane);GO:0008150(biological_process);GO:0009887(animal organ morphogenesis);GO:0009888(tissue development);GO:0016020(membrane);GO:0016021(integral component of membrane);GO:0016477(cell migration);GO:0034446(substrate adhesion-dependent cell spreading)	null	null	null	multiple EGF like domains 9 [Source:HGNC Symbol;Acc:HGNC:3234]	protein_coding	null	null	1.14372	0.908693	0.846894	1.1854	1.11877	1.0438	40.6123	39.104	36.6612	56.5269	55.0917	56.2889	8.54111	7.93306	8.62949	4.71039	5.62934	5.6259	0	0	yes
ENSG00000167244	IGF2	36753;36750;36759;36757;36751;36755	ENST00000416167;ENST00000381395;ENST00000418738;ENST00000381392;ENST00000381406;ENST00000434045	GO:0000122(negative regulation of transcription by RNA polymerase II);GO:0001501(skeletal system development);GO:0001503(ossification);GO:0001649(osteoblast differentiation);GO:0001701(in utero embryonic development);GO:0001892(embryonic placenta development);GO:0001934(positive regulation of protein phosphorylation);GO:0002576(platelet degranulation);GO:0005158(insulin receptor binding);GO:00051…	04010(MAPK signaling pathway);04014(Ras signaling pathway);04151(PI3K-Akt signaling pathway);05200(Pathways in cancer);05205(Proteoglycans in cancer);05225(Hepatocellular carcinoma);05225(Hepatocellular carcinoma)	null	null	insulin like growth factor 2 [Source:HGNC Symbol;Acc:HGNC:5466]	protein_coding	null	R_HSA_76005(Response_to_elevated_platelet_cytosolic_Ca2+);R_HSA_76002(Platelet_activation,_signaling_and_aggregation);R_HSA_2404192(Signaling_by_Type_1_Insulin_like_Growth_Factor_1_Receptor_(IGF1R));R_HSA_162582(Signal_Transduction);R_HSA_392499(Metabolism_of_proteins);R_HSA_2428924(IGF1R_signaling_cascade);R_HSA_381426(Regulation_of_Insulin_like_Growth_Factor_(IGF)_transport_and_uptake_by_Insuli…	0.0596013	0.0477229	0.0491574	0.227128	0.220417	0.250443	84.0057	80.7544	82.6339	71.7998	73.0925	70.3629	0.0875407	0.313025	0.338351	0.33466	0.392812	0.330587	0	0	yes
ENSG00000154274	C4orf19	172481;172484;172482	ENST00000381980;ENST00000284437;ENST00000508175	GO:0005515(protein binding);GO:0005654(nucleoplasm);GO:0030054(cell junction);GO:0030054(cell junction)	null	null	null	chromosome 4 open reading frame 19 [Source:HGNC Symbol;Acc:HGNC:25618]	protein_coding	null	null	0.0212579	0	0	0.026633	0.038083	0.0654712	14.7656	15.2215	14.9578	29.2858	28.577	28.3644	0.296758	0.29732	0.352315	0.24125	0.311718	0.246888	0	0	yes
ENSG00000107338	SHB	223666	ENST00000377707	GO:0001525(angiogenesis);GO:0001784(phosphotyrosine residue binding);GO:0005070(SH3/SH2 adaptor activity);GO:0005515(protein binding);GO:0005654(nucleoplasm);GO:0005737(cytoplasm);GO:0005829(cytosol);GO:0005886(plasma membrane);GO:0006915(apoptotic process);GO:0007165(signal transduction);GO:0007275(multicellular organism development);GO:0016020(membrane);GO:0030154(cell differentiation);GO:00364…	null	null	null	SH2 domain containing adaptor protein B [Source:HGNC Symbol;Acc:HGNC:10838]	protein_coding	null	R_HSA_194138(Signaling_by_VEGF);R_HSA_4420097(VEGFA_VEGFR2_Pathway);R_HSA_162582(Signal_Transduction);R_HSA_9006934(Signaling_by_Receptor_Tyrosine_Kinases)	1.01099	1.32073	1.18425	1.00702	0.901306	0.931397	3.47825	3.57679	3.24955	2.78504	3.06233	3.06594	10.8295	11.3782	11.9561	18.3607	14.4414	13.157	0	0	yes
ENSG00000139182	CLSTN3	50793;50801;50799;50807;50808;50803;50796;50802;50800;50797;50795;50806;50804;50798;50792	ENST00000266546;ENST00000540931;ENST00000537408;ENST00000535313;ENST00000331148;ENST00000544584;ENST00000535452;ENST00000535668;ENST00000538933;ENST00000534830;ENST00000545663;ENST00000542663;ENST00000541770;ENST00000539982;ENST00000541953	GO:0000139(Golgi membrane);GO:0001558(regulation of cell growth);GO:0005509(calcium ion binding);GO:0005515(protein binding);GO:0005783(endoplasmic reticulum);GO:0005789(endoplasmic reticulum membrane);GO:0005794(Golgi apparatus);GO:0005886(plasma membrane);GO:0007155(cell adhesion);GO:0007156(homophilic cell adhesion via plasma membrane adhesion molecules);GO:0007416(synapse assembly);GO:0009986…	null	K22661	null	calsyntenin 3 [Source:HGNC Symbol;Acc:HGNC:18371]	protein_coding;retained_intron;processed_transcript	null	null	5.07865	4.33371	4.9173	15.7032	14.8374	14.4634	12.8196	12.3312	12.0489	12.1578	12.9308	12.5784	2.75503	2.4385	3.00212	1.6034	1.94717	1.79556	0	0	yes
ENSG00000164742	ADCY1	204483;204484;204485;204482;204486	ENST00000297323;ENST00000621543;ENST00000646653;ENST00000432715;ENST00000468353	GO:0000166(nucleotide binding);GO:0003091(renal water homeostasis);GO:0004016(adenylate cyclase activity);GO:0005516(calmodulin binding);GO:0005524(ATP binding);GO:0005634(nucleus);GO:0005737(cytoplasm);GO:0005886(plasma membrane);GO:0005887(integral component of plasma membrane);GO:0006171(cAMP biosynthetic process);GO:0007186(G protein-coupled receptor signaling pathway);GO:0007189(adenylate cy…	00230(Purine metabolism);01522(Endocrine resistance);04015(Rap1 signaling pathway);04020(Calcium signaling pathway);04022(cGMP-PKG signaling pathway);04024(cAMP signaling pathway);04062(Chemokine signaling pathway);04072(Phospholipase D signaling pathway);04114(Oocyte meiosis);04211(Longevity regulating pathway);04213(Longevity regulating pathway - multiple species);04261(Adrenergic signaling in …	null	null	adenylate cyclase 1 [Source:HGNC Symbol;Acc:HGNC:232]	protein_coding;processed_transcript;retained_intron	null	R_HSA_9662851(Anti_inflammatory_response_favouring_Leishmania_parasite_infection);R_HSA_1489509(DAG_and_IP3_signaling);R_HSA_977443(GABA_receptor_activation);R_HSA_163685(Integration_of_energy_metabolism);R_HSA_9660821(ADORA2B_mediated_anti_inflammatory_cytokines_production);R_HSA_382551(Transport_of_small_molecules);R_HSA_9006925(Intracellular_signaling_by_second_messengers);R_HSA_991365(Activat…	3.57109	3.86148	3.72537	3.49802	3.08184	3.08766	0.0741862	0.0467093	0.0550289	0.0138424	0.0514065	0.0117121	0.76298	0.773093	0.80507	1.1553	1.24702	1.30386	0	0	yes
ENSG00000101076	HNF4A	146223;146234;146231;146233;146232;146226;146224;146225	ENST00000316673;ENST00000415691;ENST00000316099;ENST00000443598;ENST00000372920;ENST00000619550;ENST00000609795;ENST00000457232	GO:0000790(nuclear chromatin);GO:0000976(transcription regulatory region sequence-specific DNA binding);GO:0000977(RNA polymerase II regulatory region sequence-specific DNA binding);GO:0000978(RNA polymerase II cis-regulatory region sequence-specific DNA binding);GO:0000981(DNA-binding transcription factor activity, RNA polymerase II-specific);GO:0001102(RNA polymerase II activating transcription…	04152(AMPK signaling pathway);04950(Maturity onset diabetes of the young);04950(Maturity onset diabetes of the young)	K07292	null	hepatocyte nuclear factor 4 alpha [Source:HGNC Symbol;Acc:HGNC:5024]	protein_coding;nonsense_mediated_decay	DOID:684(hepatocellular_carcinoma);DOID:3996(urinary_system_cancer);DOID:934(viral_infectious_disease);DOID:28(endocrine_system_disease);DOID:5082(liver_cirrhosis);DOID:225(syndrome);DOID:3571(liver_cancer);DOID:0050117(disease_by_infectious_agent);DOID:4(disease);DOID:409(liver_disease);DOID:77(gastrointestinal_system_disease);DOID:4194(glucose_metabolism_disease);DOID:0014667(disease_of_metabol…	R_HSA_212436(Generic_Transcription_Pathway);R_HSA_186712(Regulation_of_beta_cell_development);R_HSA_210745(Regulation_of_gene_expression_in_beta_cells);R_HSA_74160(Gene_expression_(Transcription));R_HSA_383280(Nuclear_Receptor_transcription_pathway);R_HSA_1266738(Developmental_Biology);R_HSA_73857(RNA_Polymerase_II_Transcription)	0.00751274	0.00359063	0.00491037	0.0160827	0.0281522	0.0292448	16.1869	15.3738	16.1028	8.15731	10.1081	8.77652	0.146262	0.158656	0.152963	0.101142	0.124989	0.0839518	0	0	yes
ENSG00000111335	OAS2	60126;60125;60124;60129;60130;60128	ENST00000392583;ENST00000449768;ENST00000342315;ENST00000551603;ENST00000548941;ENST00000620097	GO:0000166(nucleotide binding);GO:0001730(2'-5'-oligoadenylate synthetase activity);GO:0002376(immune system process);GO:0003723(RNA binding);GO:0003725(double-stranded RNA binding);GO:0005515(protein binding);GO:0005524(ATP binding);GO:0005634(nucleus);GO:0005654(nucleoplasm);GO:0005737(cytoplasm);GO:0005829(cytosol);GO:0006139(nucleobase-containing compound metabolic process);GO:0006401(RNA cat…	04621(NOD-like receptor signaling pathway);05160(Hepatitis C);05162(Measles);05164(Influenza A);05168(Herpes simplex virus 1 infection);05169(Epstein-Barr virus infection);05169(Epstein-Barr virus infection)	null	null	2'-5'-oligoadenylate synthetase 2 [Source:HGNC Symbol;Acc:HGNC:8087]	protein_coding;nonsense_mediated_decay;retained_intron	DOID:936(brain_disease);DOID:4(disease);DOID:863(nervous_system_disease);DOID:331(central_nervous_system_disease);DOID:9588(encephalitis);DOID:7(disease_of_anatomical_entity)	R_HSA_1280215(Cytokine_Signaling_in_Immune_system);R_HSA_1169410(Antiviral_mechanism_by_IFN_stimulated_genes);R_HSA_8983711(OAS_antiviral_response);R_HSA_168256(Immune_System);R_HSA_877300(Interferon_gamma_signaling);R_HSA_909733(Interferon_alpha/beta_signaling);R_HSA_913531(Interferon_Signaling)	4.42642	4.40984	3.89226	20.921	21.8178	21.2676	1.36353	1.59026	1.53781	0.161144	0.161084	0.182918	2.11793	1.89513	1.52296	0.656526	0.607617	0.647142	0	0	yes
ENSG00000185650	ZFP36L1	71060;71059;71061;71063;71062;71064	ENST00000439696;ENST00000555997;ENST00000336440;ENST00000557022;ENST00000557086;ENST00000553375	GO:0000165(MAPK cascade);GO:0000288(nuclear-transcribed mRNA catabolic process, deadenylation-dependent decay);GO:0000932(P-body);GO:0000981(DNA-binding transcription factor activity, RNA polymerase II-specific);GO:0001570(vasculogenesis);GO:0003342(proepicardium development);GO:0003677(DNA binding);GO:0003723(RNA binding);GO:0003729(mRNA binding);GO:0005515(protein binding);GO:0005634(nucleus);G…	04218(Cellular senescence);04218(Cellular senescence)	null	null	ZFP36 ring finger protein like 1 [Source:HGNC Symbol;Acc:HGNC:1107]	protein_coding	DOID:3996(urinary_system_cancer);DOID:1240(leukemia);DOID:2531(hematologic_cancer);DOID:1037(lymphoblastic_leukemia);DOID:4(disease);DOID:162(cancer);DOID:14566(disease_of_cellular_proliferation);DOID:4450(renal_cell_carcinoma);DOID:1036(chronic_leukemia);DOID:263(kidney_cancer);DOID:0060083(immune_system_cancer);DOID:4451(renal_carcinoma);DOID:1040(chronic_lymphocytic_leukemia);DOID:0050686(orga…	R_HSA_450385(Butyrate_Response_Factor_1_(BRF1)_binds_and_destabilizes_mRNA);R_HSA_450531(Regulation_of_mRNA_stability_by_proteins_that_bind_AU_rich_elements);R_HSA_8953854(Metabolism_of_RNA)	6.03431	6.14539	6.2668	7.30327	6.98553	5.94414	10.1304	11.1347	10.6836	21.8646	23.1356	25.4102	58.2093	62.7836	63.1754	101.161	105.681	104.18	0	0	yes
ENSG00000130635	COL5A1	228687;228688;228691;228690;228696;228693;228695;228694	ENST00000371817;ENST00000618395;ENST00000469093;ENST00000464187;ENST00000465877;ENST00000463925;ENST00000371820;ENST00000460264	GO:0001568(blood vessel development);GO:0003007(heart morphogenesis);GO:0005178(integrin binding);GO:0005201(extracellular matrix structural constituent);GO:0005515(protein binding);GO:0005576(extracellular region);GO:0005581(collagen trimer);GO:0005588(collagen type V trimer);GO:0005604(basement membrane);GO:0005615(extracellular space);GO:0005788(endoplasmic reticulum lumen);GO:0007155(cell adh…	04974(Protein digestion and absorption);04974(Protein digestion and absorption)	K19721	null	collagen type V alpha 1 chain [Source:HGNC Symbol;Acc:HGNC:2209]	protein_coding;processed_transcript;retained_intron	DOID:17(musculoskeletal_system_disease);DOID:225(syndrome);DOID:4(disease);DOID:854(collagen_disease);DOID:0060085(organ_system_benign_neoplasm);DOID:0050622(reproductive_organ_benign_neoplasm);DOID:0060095(uterine_benign_neoplasm);DOID:14566(disease_of_cellular_proliferation);DOID:0060072(benign_neoplasm);DOID:127(leiomyoma);DOID:65(connective_tissue_disease);DOID:0060086(female_reproductive_org…	R_HSA_375165(NCAM_signaling_for_neurite_out_growth);R_HSA_1474290(Collagen_formation);R_HSA_1442490(Collagen_degradation);R_HSA_1474244(Extracellular_matrix_organization);R_HSA_1650814(Collagen_biosynthesis_and_modifying_enzymes);R_HSA_3000178(ECM_proteoglycans);R_HSA_6806834(Signaling_by_MET);R_HSA_1266738(Developmental_Biology);R_HSA_8948216(Collagen_chain_trimerization);R_HSA_162582(Signal_Tra…	1.30385	1.20793	1.22971	2.65187	2.34248	2.33196	0.0912871	0.119059	0.0781994	0.0299623	0.0635102	0.0239436	7.96788	7.77012	8.77739	5.76637	5.94952	5.88164	0	0	yes
ENSG00000112305	SMAP1	196382;196384;196383;196385;196389;196388	ENST00000316999;ENST00000370455;ENST00000370452;ENST00000619054;ENST00000439432;ENST00000445046	GO:0005096(GTPase activator activity);GO:0005737(cytoplasm);GO:0005886(plasma membrane);GO:0016020(membrane);GO:0030276(clathrin binding);GO:0043547(positive regulation of GTPase activity);GO:0045648(positive regulation of erythrocyte differentiation);GO:0046872(metal ion binding);GO:2000369(regulation of clathrin-dependent endocytosis);GO:2000369(regulation of clathrin-dependent endocytosis)	04144(Endocytosis);04144(Endocytosis)	K12486	null	small ArfGAP 1 [Source:HGNC Symbol;Acc:HGNC:19651]	protein_coding	null	null	1.01953	0.9472	0.970755	0.991905	1.49387	0.97123	10.6445	9.93033	11.1926	15.198	16.1772	16.4384	12.0501	12.0309	11.8356	13.338	13.7655	13.5632	0	0	yes
ENSG00000109787	KLF3	172549;172550;172551	ENST00000514033;ENST00000261438;ENST00000482150	GO:0000122(negative regulation of transcription by RNA polymerase II);GO:0000790(nuclear chromatin);GO:0000976(transcription regulatory region sequence-specific DNA binding);GO:0000977(RNA polymerase II regulatory region sequence-specific DNA binding);GO:0000981(DNA-binding transcription factor activity, RNA polymerase II-specific);GO:0003676(nucleic acid binding);GO:0003677(DNA binding);GO:00037…	05202(Transcriptional misregulation in cancer);05202(Transcriptional misregulation in cancer)	K15605	null	Kruppel like factor 3 [Source:HGNC Symbol;Acc:HGNC:16516]	protein_coding;retained_intron	null	null	8.36339	7.91583	8.02785	6.77076	7.77066	6.98523	35.1727	35.8324	33.4772	28.3421	29.8825	29.3761	8.14724	8.85348	8.75974	8.01865	9.73814	9.19307	0	0	yes
ENSG00000106804	C5	226940;226944;226943;226942;226941	ENST00000223642;ENST00000460578;ENST00000466280;ENST00000489802;ENST00000480188	GO:0000187(activation of MAPK activity);GO:0001701(in utero embryonic development);GO:0002376(immune system process);GO:0004866(endopeptidase inhibitor activity);GO:0005102(signaling receptor binding);GO:0005515(protein binding);GO:0005576(extracellular region);GO:0005579(membrane attack complex);GO:0005615(extracellular space);GO:0006935(chemotaxis);GO:0006954(inflammatory response);GO:0006956(c…	04080(Neuroactive ligand-receptor interaction);04610(Complement and coagulation cascades);05020(Prion diseases);05133(Pertussis);05150(Staphylococcus aureus infection);05168(Herpes simplex virus 1 infection);05322(Systemic lupus erythematosus);05322(Systemic lupus erythematosus)	null	null	complement C5 [Source:HGNC Symbol;Acc:HGNC:1331]	protein_coding;processed_transcript;retained_intron	DOID:0080001(bone_disease);DOID:5223(infertility);DOID:17(musculoskeletal_system_disease);DOID:5679(retinal_disease);DOID:850(lung_disease);DOID:824(periodontitis);DOID:4(disease);DOID:1579(respiratory_system_disease);DOID:612(primary_immunodeficiency_disease);DOID:77(gastrointestinal_system_disease);DOID:4448(macular_degeneration);DOID:8466(retinal_degeneration);DOID:525(central_nervous_system_v…	R_HSA_375276(Peptide_ligand_binding_receptors);R_HSA_166658(Complement_cascade);R_HSA_373076(Class_A/1_(Rhodopsin_like_receptors));R_HSA_168249(Innate_Immune_System);R_HSA_168256(Immune_System);R_HSA_500792(GPCR_ligand_binding);R_HSA_166665(Terminal_pathway_of_complement);R_HSA_162582(Signal_Transduction);R_HSA_174577(Activation_of_C3_and_C5);R_HSA_388396(GPCR_downstream_signalling);R_HSA_977606(…	0.505456	0.891415	0.536625	1.12952	1.46114	1.68139	24.9721	25.0753	24.0095	12.4276	11.2391	11.6563	0.203562	0.346897	0.33966	0.309808	0.334818	0.470778	0	0	yes
ENSG00000124788	ATXN1	191869;191878;191879;191868;191880;191871;191881;191882;191870;191876;191873;191872;191875	ENST00000436367;ENST00000676138;ENST00000467008;ENST00000244769;ENST00000498374;ENST00000483591;ENST00000492857;ENST00000479680;ENST00000642969;ENST00000643828;ENST00000473388;ENST00000675689;ENST00000646259	GO:0000122(negative regulation of transcription by RNA polymerase II);GO:0003677(DNA binding);GO:0003723(RNA binding);GO:0005515(protein binding);GO:0005634(nucleus);GO:0005654(nucleoplasm);GO:0005730(nucleolus);GO:0005737(cytoplasm);GO:0005829(cytosol);GO:0006355(regulation of transcription, DNA-templated);GO:0006396(RNA processing);GO:0007399(nervous system development);GO:0007420(brain develop…	null	null	null	ataxin 1 [Source:HGNC Symbol;Acc:HGNC:10548]	protein_coding;processed_transcript	DOID:5679(retinal_disease);DOID:4(disease);DOID:1289(neurodegenerative_disease);DOID:114(heart_disease);DOID:863(nervous_system_disease);DOID:1492(eye_and_adnexa_disease);DOID:1441(spinocerebellar_ataxia);DOID:0050155(sensory_system_disease);DOID:1287(cardiovascular_system_disease);DOID:5614(eye_disease);DOID:331(central_nervous_system_disease);DOID:2478(spinocerebellar_degeneration);DOID:7(disea…	null	0.002945	0.0119824	0.00986966	0.035531	0.011443	0.0292408	1.85197	1.8636	1.79187	2.21028	2.32328	2.43039	1.39434	1.46591	1.40082	1.47588	1.72134	1.90758	0	0	yes
ENSG00000166780	BMERB1	86460;86456;86458;86461;86464;86463;86465;86459;86462	ENST00000300006;ENST00000566490;ENST00000561813;ENST00000452191;ENST00000563380;ENST00000561692;ENST00000565857;ENST00000567550;ENST00000564389	GO:0005515(protein binding);GO:0007026(negative regulation of microtubule depolymerization);GO:0015630(microtubule cytoskeleton);GO:0021822(negative regulation of cell motility involved in cerebral cortex radial glia guided migration);GO:0021822(negative regulation of cell motility involved in cerebral cortex radial glia guided migration)	null	null	null	bMERB domain containing 1 [Source:HGNC Symbol;Acc:HGNC:19213]	protein_coding;nonsense_mediated_decay;processed_transcript;retained_intron	null	null	0.612107	0.750381	0.94431	1.22475	1.57816	1.53213	0.0961817	0.171963	0.0864294	0.134571	0.117299	0.0817404	8.86262	9.41479	8.7503	13.1922	10.5851	10.4095	0	0	yes
ENSG00000171606	ZNF274	125918;125909;125906;125911;125913;125905;125907;125910;125915;125914;125916;125912;125917	ENST00000595146;ENST00000345813;ENST00000617501;ENST00000594248;ENST00000326804;ENST00000424679;ENST00000621145;ENST00000619307;ENST00000597528;ENST00000610905;ENST00000594839;ENST00000615675;ENST00000601995	GO:0000122(negative regulation of transcription by RNA polymerase II);GO:0003676(nucleic acid binding);GO:0003677(DNA binding);GO:0003682(chromatin binding);GO:0003700(DNA-binding transcription factor activity);GO:0005515(protein binding);GO:0005634(nucleus);GO:0005730(nucleolus);GO:0005737(cytoplasm);GO:0006355(regulation of transcription, DNA-templated);GO:0043565(sequence-specific DNA binding)…	04722(Neurotrophin signaling pathway);04722(Neurotrophin signaling pathway)	K12458	null	zinc finger protein 274 [Source:HGNC Symbol;Acc:HGNC:13068]	retained_intron;protein_coding;processed_transcript	null	R_HSA_212436(Generic_Transcription_Pathway);R_HSA_74160(Gene_expression_(Transcription));R_HSA_73857(RNA_Polymerase_II_Transcription)	2.44929	2.46877	2.64642	2.35365	2.50878	2.88688	0.963621	0.91288	0.833973	1.11155	0.858483	1.01609	7.06538	6.82666	6.49913	10.9958	11.1261	10.6907	0	0	yes
ENSG00000178184	PARD6G	112446;112449;112448	ENST00000353265;ENST00000463384;ENST00000470488	GO:0005080(protein kinase C binding);GO:0005515(protein binding);GO:0005634(nucleus);GO:0005737(cytoplasm);GO:0005829(cytosol);GO:0005886(plasma membrane);GO:0005923(bicellular tight junction);GO:0005938(cell cortex);GO:0007049(cell cycle);GO:0007098(centrosome cycle);GO:0007163(establishment or maintenance of cell polarity);GO:0016020(membrane);GO:0016324(apical plasma membrane);GO:0017048(Rho G…	04015(Rap1 signaling pathway);04144(Endocytosis);04360(Axon guidance);04390(Hippo signaling pathway);04530(Tight junction);05165(Human papillomavirus infection);05165(Human papillomavirus infection)	K06093	null	par-6 family cell polarity regulator gamma [Source:HGNC Symbol;Acc:HGNC:16076]	protein_coding	null	R_HSA_446728(Cell_junction_organization);R_HSA_421270(Cell_cell_junction_organization);R_HSA_420029(Tight_junction_interactions);R_HSA_1500931(Cell_Cell_communication)	2.6329	2.88608	2.67866	9.14889	8.7617	8.66101	0.384054	0.438254	0.465067	0.217788	0.156617	0.147548	3.80213	3.69908	4.04455	5.53041	4.70526	4.82303	0	0	yes
ENSG00000261150	EPPK1	221300;221301	ENST00000615648;ENST00000568225	GO:0003723(RNA binding);GO:0005198(structural molecule activity);GO:0005737(cytoplasm);GO:0005856(cytoskeleton);GO:0005882(intermediate filament);GO:0005886(plasma membrane);GO:0005923(bicellular tight junction);GO:0010839(negative regulation of keratinocyte proliferation);GO:0016020(membrane);GO:0016323(basolateral plasma membrane);GO:0016327(apicolateral plasma membrane);GO:0019215(intermediate…	null	null	null	epiplakin 1 [Source:HGNC Symbol;Acc:HGNC:15577]	protein_coding	null	null	0.0649475	0.0601813	0.0528233	0.172324	0.130416	0.217344	7.46275	7.97649	7.95608	6.17909	6.57992	5.87143	0.0257776	0.0337284	0.0832919	0.0615601	0.0332204	0.0536239	0	0	yes
ENSG00000183032	SLC25A21	69033;69035;69039;69036	ENST00000331299;ENST00000556444;ENST00000557611;ENST00000546428	GO:0005347(ATP transmembrane transporter activity);GO:0005739(mitochondrion);GO:0005743(mitochondrial inner membrane);GO:0006554(lysine catabolic process);GO:0015139(alpha-ketoglutarate transmembrane transporter activity);GO:0015742(alpha-ketoglutarate transport);GO:0015867(ATP transport);GO:0016020(membrane);GO:0016021(integral component of membrane);GO:0055085(transmembrane transport);GO:005508…	null	K15110	null	solute carrier family 25 member 21 [Source:HGNC Symbol;Acc:HGNC:14411]	protein_coding;retained_intron;processed_transcript	null	R_HSA_71291(Metabolism_of_amino_acids_and_derivatives);R_HSA_71064(Lysine_catabolism);R_HSA_1430728(Metabolism)	8.5412	9.0398	9.29614	4.77275	4.47219	4.70211	0.0608018	0.0980002	0.0916356	0	0.0145531	0.00612307	0.112353	0.0732716	0.149753	0.041388	0.0355894	0.0885973	0	0	yes
ENSG00000170456	DENND5B	52826;52832;52830;52827;52836;52833;52829	ENST00000389082;ENST00000546299;ENST00000354285;ENST00000536562;ENST00000544698;ENST00000545147;ENST00000537061	GO:0005085(guanyl-nucleotide exchange factor activity);GO:0005515(protein binding);GO:0005829(cytosol);GO:0016020(membrane);GO:0016021(integral component of membrane);GO:0017112(Rab guanyl-nucleotide exchange factor activity);GO:1905885(positive regulation of triglyceride transport);GO:1905885(positive regulation of triglyceride transport)	null	K20164	null	DENN domain containing 5B [Source:HGNC Symbol;Acc:HGNC:28338]	protein_coding;nonsense_mediated_decay;processed_transcript;retained_intron	null	R_HSA_5653656(Vesicle_mediated_transport);R_HSA_199991(Membrane_Trafficking);R_HSA_9007101(Rab_regulation_of_trafficking);R_HSA_8876198(RAB_GEFs_exchange_GTP_for_GDP_on_RABs)	1.57842	1.6724	1.81514	2.20377	2.08732	2.61599	0.543663	0.398777	0.499786	1.0506	0.909861	1.02461	12.152	11.9293	11.6999	7.65253	11.1117	12.1823	0	0	yes
ENSG00000023171	GRAMD1B	48686;48689;48691;48685;48677;48673;48675;48682;48680;48678;48684;48676;48692	ENST00000532581;ENST00000646146;ENST00000450171;ENST00000529750;ENST00000635736;ENST00000638157;ENST00000533341;ENST00000632815;ENST00000633087;ENST00000525757;ENST00000322282;ENST00000640939;ENST00000525945	GO:0001786(phosphatidylserine binding);GO:0005783(endoplasmic reticulum);GO:0005789(endoplasmic reticulum membrane);GO:0005886(plasma membrane);GO:0006869(lipid transport);GO:0008289(lipid binding);GO:0015485(cholesterol binding);GO:0015918(sterol transport);GO:0016020(membrane);GO:0016021(integral component of membrane);GO:0042632(cholesterol homeostasis);GO:0070300(phosphatidic acid binding);GO…	null	null	null	GRAM domain containing 1B [Source:HGNC Symbol;Acc:HGNC:29214]	retained_intron;protein_coding;processed_transcript	null	null	2.15607	1.96952	2.12872	3.18025	3.59992	3.37719	0.00964626	0.00374456	0	0.0035866	0	0.00299908	0.152086	0.137484	0.143656	0.131692	0.184936	0.23066	0	0	yes
ENSG00000119888	EPCAM	129477;129478;129474;129480;129479;129475	ENST00000263735;ENST00000474691;ENST00000405271;ENST00000490733;ENST00000419334;ENST00000456133	GO:0001657(ureteric bud development);GO:0005515(protein binding);GO:0005886(plasma membrane);GO:0005923(bicellular tight junction);GO:0008284(positive regulation of cell population proliferation);GO:0009986(cell surface);GO:0016020(membrane);GO:0016021(integral component of membrane);GO:0016323(basolateral plasma membrane);GO:0016324(apical plasma membrane);GO:0016328(lateral plasma membrane);GO:…	null	K06737	null	epithelial cell adhesion molecule [Source:HGNC Symbol;Acc:HGNC:11529]	protein_coding;retained_intron;nonsense_mediated_decay	DOID:0080001(bone_disease);DOID:684(hepatocellular_carcinoma);DOID:3996(urinary_system_cancer);DOID:2394(ovarian_cancer);DOID:1324(lung_cancer);DOID:17(musculoskeletal_system_disease);DOID:5679(retinal_disease);DOID:225(syndrome);DOID:0050687(cell_type_cancer);DOID:627(severe_combined_immunodeficiency);DOID:3571(liver_cancer);DOID:4(disease);DOID:612(primary_immunodeficiency_disease);DOID:3643(se…	R_HSA_202733(Cell_surface_interactions_at_the_vascular_wall);R_HSA_109582(Hemostasis)	0.2671	0.285987	0.10673	0.663979	0.642428	1.18826	322.116	315.467	307.012	304.713	294.4	307.608	12.6527	13.4318	13.0627	4.74361	4.55545	4.0461	0	0	yes
ENSG00000174791	RIN1	43503;43504;43507;43508;43506;43505;43511;43510	ENST00000311320;ENST00000526246;ENST00000524804;ENST00000530745;ENST00000530056;ENST00000534824;ENST00000627248;ENST00000528006	GO:0005096(GTPase activator activity);GO:0005515(protein binding);GO:0005737(cytoplasm);GO:0005829(cytosol);GO:0005856(cytoskeleton);GO:0005886(plasma membrane);GO:0006897(endocytosis);GO:0007165(signal transduction);GO:0007613(memory);GO:0008306(associative learning);GO:0016020(membrane);GO:0017016(Ras GTPase binding);GO:0030425(dendrite);GO:0031914(negative regulation of synaptic plasticity);GO…	04014(Ras signaling pathway);04014(Ras signaling pathway)	K17638	null	Ras and Rab interactor 1 [Source:HGNC Symbol;Acc:HGNC:18749]	protein_coding;retained_intron;processed_transcript;nonsense_mediated_decay	DOID:4(disease);DOID:162(cancer);DOID:14566(disease_of_cellular_proliferation)	R_HSA_5653656(Vesicle_mediated_transport);R_HSA_199991(Membrane_Trafficking);R_HSA_9007101(Rab_regulation_of_trafficking);R_HSA_8876198(RAB_GEFs_exchange_GTP_for_GDP_on_RABs)	8.58165	7.85889	8.53774	17.0144	16.4266	14.804	0.558007	0.611222	0.54155	0.640161	0.668572	0.803286	1.36269	1.31265	1.59114	2.00824	1.33057	1.34998	0	0	yes
ENSG00000092068	SLC7A8	67640;67639;67644;67641;67653;67645;67642;67652;67649;67648	ENST00000316902;ENST00000339733;ENST00000453702;ENST00000397310;ENST00000525062;ENST00000529705;ENST00000422941;ENST00000524758;ENST00000528186;ENST00000528806	GO:0005515(protein binding);GO:0005737(cytoplasm);GO:0005886(plasma membrane);GO:0005887(integral component of plasma membrane);GO:0006865(amino acid transport);GO:0009636(response to toxic substance);GO:0009925(basal plasma membrane);GO:0015101(organic cation transmembrane transporter activity);GO:0015171(amino acid transmembrane transporter activity);GO:0015175(neutral amino acid transmembrane …	04974(Protein digestion and absorption);04974(Protein digestion and absorption)	K13781	null	solute carrier family 7 member 8 [Source:HGNC Symbol;Acc:HGNC:11066]	protein_coding;nonsense_mediated_decay;retained_intron	null	R_HSA_210991(Basigin_interactions);R_HSA_382551(Transport_of_small_molecules);R_HSA_425407(SLC_mediated_transmembrane_transport);R_HSA_352230(Amino_acid_transport_across_the_plasma_membrane);R_HSA_202733(Cell_surface_interactions_at_the_vascular_wall);R_HSA_425393(Transport_of_inorganic_cations/anions_and_amino_acids/oligopeptides);R_HSA_109582(Hemostasis)	0.266611	0.350619	0.306908	0.627291	0.631764	0.798987	42.5022	44.4508	45.337	6.61217	6.05886	6.16165	0.392264	0.57819	0.571251	0.491476	0.461024	0.643287	0	0	yes
ENSG00000154764	WNT7A	157266;157268	ENST00000285018;ENST00000497808	GO:0000578(embryonic axis specification);GO:0001502(cartilage condensation);GO:0001525(angiogenesis);GO:0002062(chondrocyte differentiation);GO:0005102(signaling receptor binding);GO:0005109(frizzled binding);GO:0005125(cytokine activity);GO:0005515(protein binding);GO:0005576(extracellular region);GO:0005615(extracellular space);GO:0005788(endoplasmic reticulum lumen);GO:0005796(Golgi lumen);GO:…	04150(mTOR signaling pathway);04310(Wnt signaling pathway);04390(Hippo signaling pathway);04550(Signaling pathways regulating pluripotency of stem cells);04916(Melanogenesis);04934(Cushing syndrome);05165(Human papillomavirus infection);05200(Pathways in cancer);05205(Proteoglycans in cancer);05217(Basal cell carcinoma);05224(Breast cancer);05225(Hepatocellular carcinoma);05226(Gastric cancer);05…	K00572	null	Wnt family member 7A [Source:HGNC Symbol;Acc:HGNC:12786]	protein_coding;processed_transcript	DOID:0080001(bone_disease);DOID:5223(infertility);DOID:1324(lung_cancer);DOID:17(musculoskeletal_system_disease);DOID:630(genetic_disease);DOID:225(syndrome);DOID:0050687(cell_type_cancer);DOID:0050621(respiratory_system_benign_neoplasm);DOID:11836(clubfoot);DOID:4(disease);DOID:0050177(monogenic_disease);DOID:0050735(X_linked_disease);DOID:0080006(bone_development_disease);DOID:2994(germ_cell_ca…	R_HSA_3238698(WNT_ligand_biogenesis_and_trafficking);R_HSA_195721(Signaling_by_WNT);R_HSA_500792(GPCR_ligand_binding);R_HSA_373080(Class_B/2_(Secretin_family_receptors));R_HSA_162582(Signal_Transduction);R_HSA_372790(Signaling_by_GPCR)	0.0180472	0.0350907	0.0818133	0.0314742	0.048174	0.0358353	0.0632101	0.160995	0.0759691	0.0137671	0.0350854	0.0196906	20.9823	21.5858	21.3144	18.7814	15.2892	14.6783	0	0	yes
ENSG00000204682	MIR1915HG	29479	ENST00000658000	null	null	null	null	MIR1915 host gene [Source:HGNC Symbol;Acc:HGNC:31448]	lncRNA	null	null	16.3977	14.6134	15.4204	23.8318	26.1283	23.5607	0.078819	0.062271	0.084112	0	0.044031	0.028704	2.54044	1.91753	2.07387	1.56879	1.17977	1.23917	0	0	yes
ENSG00000182195	LDOC1	5992;5993	ENST00000370526;ENST00000460721	GO:0001893(maternal placenta development);GO:0005515(protein binding);GO:0005634(nucleus);GO:0005654(nucleoplasm);GO:0005730(nucleolus);GO:0008285(negative regulation of cell population proliferation);GO:0060137(maternal process involved in parturition);GO:0071222(cellular response to lipopolysaccharide);GO:0071225(cellular response to muramyl dipeptide);GO:1903547(regulation of growth hormone ac…	null	null	null	LDOC1 regulator of NFKB signaling [Source:HGNC Symbol;Acc:HGNC:6548]	protein_coding;processed_transcript	DOID:1240(leukemia);DOID:2531(hematologic_cancer);DOID:1037(lymphoblastic_leukemia);DOID:4(disease);DOID:162(cancer);DOID:14566(disease_of_cellular_proliferation);DOID:1036(chronic_leukemia);DOID:0060083(immune_system_cancer);DOID:1040(chronic_lymphocytic_leukemia);DOID:0050686(organ_system_cancer)	null	2.11884	2.07191	2.08088	3.59877	3.15582	3.33857	0.0161451	0.0309458	0.038796	0	0	0.0174497	5.25379	4.79069	5.32956	3.38418	2.69246	2.44442	0	0	yes
ENSG00000170100	ZNF778	93983;93985;93980;93981;93982;93984;93986	ENST00000620195;ENST00000306502;ENST00000433976;ENST00000565877;ENST00000564906;ENST00000567651;ENST00000565414	GO:0003676(nucleic acid binding);GO:0003677(DNA binding);GO:0003700(DNA-binding transcription factor activity);GO:0005515(protein binding);GO:0005634(nucleus);GO:0006355(regulation of transcription, DNA-templated);GO:0043565(sequence-specific DNA binding);GO:0046872(metal ion binding);GO:0046872(metal ion binding)	05168(Herpes simplex virus 1 infection);05168(Herpes simplex virus 1 infection)	K09228	null	zinc finger protein 778 [Source:HGNC Symbol;Acc:HGNC:26479]	protein_coding;processed_transcript;nonsense_mediated_decay;retained_intron	null	R_HSA_212436(Generic_Transcription_Pathway);R_HSA_74160(Gene_expression_(Transcription));R_HSA_73857(RNA_Polymerase_II_Transcription)	5.57211	5.55983	5.61514	4.84237	5.52631	5.26658	0.968842	0.932995	0.812112	0.457118	0.405062	0.360981	3.80431	3.46607	3.3643	4.23569	5.43304	5.47116	0	0	yes
ENSG00000182378	PLCXD1	39;44;49;41;43;48;47;46;40	ENST00000399012;ENST00000381657;ENST00000448477;ENST00000430923;ENST00000429181;ENST00000447472;ENST00000415337;ENST00000443019;ENST00000484611	GO:0005737(cytoplasm);GO:0006629(lipid metabolic process);GO:0008081(phosphoric diester hydrolase activity);GO:0008081(phosphoric diester hydrolase activity)	null	null	null	phosphatidylinositol specific phospholipase C X domain containing 1 [Source:HGNC Symbol;Acc:HGNC:23148]	protein_coding;processed_transcript	null	null	43.0151	44.6007	43.6548	30.0468	26.0664	27.8813	43.2331	41.2586	42.8262	28.1268	26.5091	26.2037	3.59558	3.20356	3.49538	2.49376	2.48233	2.30638	0	0	yes
ENSG00000116128	BCL9	19446;19447;19449	ENST00000234739;ENST00000497938;ENST00000473292	GO:0003713(transcription coactivator activity);GO:0005515(protein binding);GO:0005634(nucleus);GO:0005654(nucleoplasm);GO:0005737(cytoplasm);GO:0005794(Golgi apparatus);GO:0005801(cis-Golgi network);GO:0008013(beta-catenin binding);GO:0014908(myotube differentiation involved in skeletal muscle regeneration);GO:0016055(Wnt signaling pathway);GO:0035019(somatic stem cell population maintenance);GO:…	null	K22649	null	BCL9 transcription coactivator [Source:HGNC Symbol;Acc:HGNC:1008]	protein_coding;processed_transcript	DOID:2531(hematologic_cancer);DOID:4(disease);DOID:5419(schizophrenia);DOID:9538(multiple_myeloma);DOID:162(cancer);DOID:2468(psychotic_disorder);DOID:14566(disease_of_cellular_proliferation);DOID:0060083(immune_system_cancer);DOID:1561(cognitive_disorder);DOID:4960(bone_marrow_cancer);DOID:150(disease_of_mental_health);DOID:0070004(myeloma);DOID:0050686(organ_system_cancer)	R_HSA_201681(TCF_dependent_signaling_in_response_to_WNT);R_HSA_195721(Signaling_by_WNT);R_HSA_3769402(Deactivation_of_the_beta_catenin_transactivating_complex);R_HSA_162582(Signal_Transduction);R_HSA_201722(Formation_of_the_beta_catenin:TCF_transactivating_complex)	14.4908	15.8785	14.3178	13.0154	13.3031	12.8924	3.23559	3.18773	3.40084	3.87439	3.79757	4.00945	6.21173	6.22647	6.11533	4.80686	4.99042	4.74269	0	0	yes
ENSG00000169174	PCSK9	14988;14991;14987;14992;14990;14989	ENST00000302118;ENST00000490692;ENST00000673726;ENST00000673913;ENST00000673662;ENST00000673903	GO:0001822(kidney development);GO:0001889(liver development);GO:0001920(negative regulation of receptor recycling);GO:0002092(positive regulation of receptor internalization);GO:0003723(RNA binding);GO:0004252(serine-type endopeptidase activity);GO:0005515(protein binding);GO:0005576(extracellular region);GO:0005615(extracellular space);GO:0005737(cytoplasm);GO:0005764(lysosome);GO:0005765(lysoso…	04979(Cholesterol metabolism);04979(Cholesterol metabolism)	K13050	EC:3.4.21.-	proprotein convertase subtilisin/kexin type 9 [Source:HGNC Symbol;Acc:HGNC:20001]	protein_coding;retained_intron;nonsense_mediated_decay;processed_transcript	null	R_HSA_597592(Post_translational_protein_modification);R_HSA_382551(Transport_of_small_molecules);R_HSA_174824(Plasma_lipoprotein_assembly,_remodeling,_and_clearance);R_HSA_8964043(Plasma_lipoprotein_clearance);R_HSA_8866427(VLDLR_internalisation_and_degradation);R_HSA_8964038(LDL_clearance);R_HSA_392499(Metabolism_of_proteins);R_HSA_381426(Regulation_of_Insulin_like_Growth_Factor_(IGF)_transport_…	0.00789646	0.00830184	0	0.00958955	0.0342883	0.0408801	22.5312	23.9721	23.9125	9.63909	10.3974	9.71714	1.36596	1.5084	1.38428	0.335605	0.191598	0.236231	0	0	yes
ENSG00000120451	SNX19	49375;49376;49387;49378;49382;49380;49384;49381;49377;49383;49385;49379;49386	ENST00000265909;ENST00000527116;ENST00000531608;ENST00000534726;ENST00000528555;ENST00000533318;ENST00000524460;ENST00000530330;ENST00000526579;ENST00000530356;ENST00000527451;ENST00000426933;ENST00000533214	GO:0002062(chondrocyte differentiation);GO:0005515(protein binding);GO:0005737(cytoplasm);GO:0005768(endosome);GO:0006887(exocytosis);GO:0008289(lipid binding);GO:0015031(protein transport);GO:0016020(membrane);GO:0030073(insulin secretion);GO:0030659(cytoplasmic vesicle membrane);GO:0031410(cytoplasmic vesicle);GO:0031901(early endosome membrane);GO:0032266(phosphatidylinositol-3-phosphate bindi…	null	K17930	null	sorting nexin 19 [Source:HGNC Symbol;Acc:HGNC:21532]	protein_coding;retained_intron;processed_transcript	DOID:4(disease)	null	0.0347961	0.0326862	0.0248686	0.0322092	0.052366	0.0392982	12.3141	11.6353	11.4018	13.8514	14.1063	13.9403	10.0926	10.2376	9.79123	10.829	11.6065	10.9367	0	0	yes
ENSG00000055163	CYFIP2	188825;188836;188824;188822;188827;188835;188843;188828;188832;188833;188838;188834;188849;188847;188848;188830;188839;188837;188826	ENST00000620254;ENST00000520942;ENST00000435847;ENST00000616178;ENST00000521420;ENST00000518511;ENST00000522892;ENST00000622696;ENST00000618329;ENST00000518456;ENST00000518555;ENST00000621516;ENST00000519663;ENST00000523383;ENST00000524058;ENST00000611075;ENST00000520424;ENST00000520960;ENST00000522637	GO:0000902(cell morphogenesis);GO:0005515(protein binding);GO:0005634(nucleus);GO:0005737(cytoplasm);GO:0005829(cytosol);GO:0006915(apoptotic process);GO:0007155(cell adhesion);GO:0016020(membrane);GO:0030054(cell junction);GO:0030833(regulation of actin filament polymerization);GO:0031175(neuron projection development);GO:0038096(Fc-gamma receptor signaling pathway involved in phagocytosis);GO:0…	03013(RNA transport);04810(Regulation of actin cytoskeleton);04810(Regulation of actin cytoskeleton)	K05749	null	cytoplasmic FMR1 interacting protein 2 [Source:HGNC Symbol;Acc:HGNC:13760]	protein_coding;retained_intron;processed_transcript;nonsense_mediated_decay	DOID:4(disease);DOID:162(cancer);DOID:14566(disease_of_cellular_proliferation)	R_HSA_194315(Signaling_by_Rho_GTPases);R_HSA_9012999(RHO_GTPase_cycle);R_HSA_9664407(Parasite_infection);R_HSA_194138(Signaling_by_VEGF);R_HSA_9658195(Leishmania_infection);R_HSA_168249(Innate_Immune_System);R_HSA_9013149(RAC1_GTPase_cycle);R_HSA_5663213(RHO_GTPases_Activate_WASPs_and_WAVEs);R_HSA_9716542(Signaling_by_Rho_GTPases,_Miro_GTPases_and_RHOBTB3);R_HSA_195258(RHO_GTPase_Effectors);R_HSA…	2.72194	2.75707	2.66559	8.93405	10.1457	9.05137	0.196116	0.125622	0.122695	0.0649707	0.0870194	0.0910268	6.63417	6.67403	6.86328	7.09616	6.48515	6.42518	0	0	yes
ENSG00000145287	PLAC8	174754;174756;174759;174757;174755;174758	ENST00000311507;ENST00000509973;ENST00000426923;ENST00000515389;ENST00000411416;ENST00000505406	GO:0003682(chromatin binding);GO:0005576(extracellular region);GO:0008284(positive regulation of cell population proliferation);GO:0009409(response to cold);GO:0035578(azurophil granule lumen);GO:0040015(negative regulation of multicellular organism growth);GO:0042742(defense response to bacterium);GO:0043066(negative regulation of apoptotic process);GO:0043312(neutrophil degranulation);GO:004594…	null	null	null	placenta associated 8 [Source:HGNC Symbol;Acc:HGNC:19254]	protein_coding;processed_transcript	null	R_HSA_168249(Innate_Immune_System);R_HSA_168256(Immune_System);R_HSA_6798695(Neutrophil_degranulation)	0.0413589	0.0697104	0	0	0.11081	0.0418448	52.0886	49.4086	48.9063	43.4172	44.8966	42.4422	0.275274	0.481236	0.444819	0.409877	0.336354	0.379635	0	0	yes
ENSG00000115339	GALNT3	136925;136926;136933;136929;136927;136928;136931;136932	ENST00000392701;ENST00000409882;ENST00000447156;ENST00000463254;ENST00000412248;ENST00000437849;ENST00000414977;ENST00000422973	GO:0000139(Golgi membrane);GO:0004653(polypeptide N-acetylgalactosaminyltransferase activity);GO:0005509(calcium ion binding);GO:0005794(Golgi apparatus);GO:0005975(carbohydrate metabolic process);GO:0006486(protein glycosylation);GO:0008543(fibroblast growth factor receptor signaling pathway);GO:0016020(membrane);GO:0016021(integral component of membrane);GO:0016266(O-glycan processing);GO:00167…	00512(Mucin type O-glycan biosynthesis);00512(Mucin type O-glycan biosynthesis)	null	null	polypeptide N-acetylgalactosaminyltransferase 3 [Source:HGNC Symbol;Acc:HGNC:4125]	protein_coding;retained_intron;nonsense_mediated_decay	DOID:1324(lung_cancer);DOID:225(syndrome);DOID:0050687(cell_type_cancer);DOID:4(disease);DOID:1749(squamous_cell_carcinoma);DOID:0014667(disease_of_metabolism);DOID:170(endocrine_gland_cancer);DOID:3498(pancreatic_ductal_adenocarcinoma);DOID:3905(lung_carcinoma);DOID:162(cancer);DOID:3908(non_small_cell_lung_carcinoma);DOID:14566(disease_of_cellular_proliferation);DOID:3910(lung_adenocarcinoma);D…	R_HSA_190372(FGFR3c_ligand_binding_and_activation);R_HSA_3781865(Diseases_of_glycosylation);R_HSA_597592(Post_translational_protein_modification);R_HSA_5083625(Defective_GALNT3_causes_familial_hyperphosphatemic_tumoral_calcinosis_(HFTC));R_HSA_5173105(O_linked_glycosylation);R_HSA_190239(FGFR3_ligand_binding_and_activation);R_HSA_5668914(Diseases_of_metabolism);R_HSA_3906995(Diseases_associated_w…	0	0.0352105	0	0.0568359	0.0892052	0.0630887	11.4755	11.9284	11.3102	12.3365	11.8493	10.8928	1.19147	1.16395	0.917091	0.461541	0.73148	0.845055	0	0	yes
ENSG00000137819	PAQR5	79836;79839;79837;79841;79840;79838	ENST00000395407;ENST00000340965;ENST00000558684;ENST00000561250;ENST00000561027;ENST00000561153	GO:0005496(steroid binding);GO:0005515(protein binding);GO:0005886(plasma membrane);GO:0007275(multicellular organism development);GO:0008289(lipid binding);GO:0016020(membrane);GO:0016021(integral component of membrane);GO:0030154(cell differentiation);GO:0038023(signaling receptor activity);GO:0048477(oogenesis);GO:0048477(oogenesis)	null	null	null	progestin and adipoQ receptor family member 5 [Source:HGNC Symbol;Acc:HGNC:29645]	protein_coding;retained_intron;processed_transcript	null	null	0.565034	0.571402	0.560302	0.52249	0.707842	0.712393	7.21881	7.99492	6.98046	6.55112	6.17108	6.30076	12.5828	12.7767	12.5564	13.0675	14.6025	16.1494	0	0	yes
ENSG00000142611	PRDM16	8838;8839;8835;8837;8848;8849;8836;8844;8850	ENST00000270722;ENST00000514189;ENST00000511072;ENST00000378391;ENST00000509860;ENST00000378389;ENST00000607632;ENST00000463591;ENST00000606170	GO:0000122(negative regulation of transcription by RNA polymerase II);GO:0003676(nucleic acid binding);GO:0003677(DNA binding);GO:0003712(transcription coregulator activity);GO:0003713(transcription coactivator activity);GO:0005515(protein binding);GO:0005634(nucleus);GO:0005654(nucleoplasm);GO:0005737(cytoplasm);GO:0005829(cytosol);GO:0006355(regulation of transcription, DNA-templated);GO:000816…	04714(Thermogenesis);04714(Thermogenesis)	K22410	null	PR/SET domain 16 [Source:HGNC Symbol;Acc:HGNC:14000]	protein_coding;processed_transcript;retained_intron	DOID:1240(leukemia);DOID:9119(acute_myeloid_leukemia);DOID:2531(hematologic_cancer);DOID:225(syndrome);DOID:1037(lymphoblastic_leukemia);DOID:4(disease);DOID:612(primary_immunodeficiency_disease);DOID:8692(myeloid_leukemia);DOID:3265(chronic_granulomatous_disease);DOID:162(cancer);DOID:715(T_cell_leukemia);DOID:14566(disease_of_cellular_proliferation);DOID:0060083(immune_system_cancer);DOID:3262(…	R_HSA_3214841(PKMTs_methylate_histone_lysines);R_HSA_4839726(Chromatin_organization);R_HSA_3247509(Chromatin_modifying_enzymes)	0.0175412	0.0564077	0.0627129	0.0261875	0.0354364	0.0374035	7.74967	7.37612	7.56492	10.4066	9.67582	9.85557	0.00381333	0.0492314	0.0416359	0.036525	0.0363451	0.0370229	0	0	yes
ENSG00000179750	APOBEC3B	154755;154756;154757;154754	ENST00000333467;ENST00000402182;ENST00000335760;ENST00000407298	GO:0000932(P-body);GO:0002376(immune system process);GO:0003723(RNA binding);GO:0003824(catalytic activity);GO:0004126(cytidine deaminase activity);GO:0005515(protein binding);GO:0005634(nucleus);GO:0005654(nucleoplasm);GO:0005737(cytoplasm);GO:0008270(zinc ion binding);GO:0009972(cytidine deamination);GO:0010529(negative regulation of transposition);GO:0016554(cytidine to uridine editing);GO:001…	05170(Human immunodeficiency virus 1 infection);05170(Human immunodeficiency virus 1 infection)	K18750	EC:3.5.4.-	apolipoprotein B mRNA editing enzyme catalytic subunit 3B [Source:HGNC Symbol;Acc:HGNC:17352]	protein_coding;nonsense_mediated_decay	DOID:934(viral_infectious_disease);DOID:0050117(disease_by_infectious_agent);DOID:4(disease);DOID:409(liver_disease);DOID:77(gastrointestinal_system_disease);DOID:635(acquired_immunodeficiency_syndrome);DOID:526(Human_immunodeficiency_virus_infectious_disease);DOID:2237(hepatitis);DOID:2043(hepatitis_B);DOID:3118(hepatobiliary_disease);DOID:7(disease_of_anatomical_entity)	R_HSA_72200(mRNA_Editing:_C_to_U_Conversion);R_HSA_75094(Formation_of_the_Editosome);R_HSA_75072(mRNA_Editing);R_HSA_8953854(Metabolism_of_RNA)	46.781	43.6019	45.172	55.0515	54.5358	55.7001	4.90584	4.06513	4.3074	2.80235	2.45462	2.65341	3.78675	2.60838	3.59703	3.88267	2.70188	2.51847	0	0	yes
ENSG00000138162	TACC2	35336;35343;35332;35348;35367;35346;35335;35362;35359;35360;35334;35342;35356;35333;35366;35341;35345;35365;35358;35363;35361;35364;35355	ENST00000515603;ENST00000453444;ENST00000369005;ENST00000369000;ENST00000465600;ENST00000369001;ENST00000515273;ENST00000496913;ENST00000368997;ENST00000440764;ENST00000513429;ENST00000358010;ENST00000369004;ENST00000492689;ENST00000503769;ENST00000334433;ENST00000493951;ENST00000635597;ENST00000514539;ENST00000508411;ENST00000505639;ENST00000490979;ENST00000368999	GO:0000226(microtubule cytoskeleton organization);GO:0005634(nucleus);GO:0005654(nucleoplasm);GO:0005737(cytoplasm);GO:0005815(microtubule organizing center);GO:0005829(cytosol);GO:0005856(cytoskeleton);GO:0005886(plasma membrane);GO:0007052(mitotic spindle organization);GO:0008283(cell population proliferation);GO:0021987(cerebral cortex development);GO:0035257(nuclear hormone receptor binding);…	null	K14282	null	transforming acidic coiled-coil containing protein 2 [Source:HGNC Symbol;Acc:HGNC:11523]	protein_coding;retained_intron;nonsense_mediated_decay;processed_transcript	DOID:4(disease);DOID:162(cancer);DOID:14566(disease_of_cellular_proliferation)	null	2.70713	2.97559	2.70721	2.77586	2.47577	2.70617	0.547996	0.578985	0.572528	0.469924	0.423026	0.448836	2.52805	2.52568	2.55613	1.32486	1.42388	1.31247	0	0	yes
ENSG00000134508	CABLES1	109382;109386;109383;109381;109385;109388;109384;109379;109380	ENST00000256925;ENST00000578052;ENST00000582882;ENST00000580153;ENST00000580644;ENST00000420687;ENST00000583220;ENST00000400473;ENST00000579963	GO:0005515(protein binding);GO:0005634(nucleus);GO:0005737(cytoplasm);GO:0005829(cytosol);GO:0007049(cell cycle);GO:0051301(cell division);GO:0051726(regulation of cell cycle);GO:0051726(regulation of cell cycle)	null	null	null	Cdk5 and Abl enzyme substrate 1 [Source:HGNC Symbol;Acc:HGNC:25097]	protein_coding;retained_intron;processed_transcript;nonsense_mediated_decay	null	R_HSA_69206(G1/S_Transition);R_HSA_453279(Mitotic_G1_phase_and_G1/S_transition);R_HSA_69202(Cyclin_E_associated_events_during_G1/S_transition);R_HSA_1640170(Cell_Cycle);R_HSA_69242(S_Phase);R_HSA_983231(Factors_involved_in_megakaryocyte_development_and_platelet_production);R_HSA_69278(Cell_Cycle,_Mitotic);R_HSA_69656(Cyclin_A:Cdk2_associated_events_at_S_phase_entry);R_HSA_109582(Hemostasis)	1.12728	1.07043	1.0045	0.787889	0.80762	0.743267	9.66493	9.86805	10.2853	5.49168	5.20097	5.78254	2.51003	2.86305	3.14163	3.47532	3.49278	3.29639	0	0	yes
ENSG00000175471	MCTP1	184691;184690;184695;184693;184689;184694;184710;184706;184700;184702;184703;184692;184704;184708;184705;184699	ENST00000429576;ENST00000515393;ENST00000508509;ENST00000312216;ENST00000514040;ENST00000509850;ENST00000513857;ENST00000510732;ENST00000506568;ENST00000503301;ENST00000507214;ENST00000505078;ENST00000514780;ENST00000505465;ENST00000512568;ENST00000505208	GO:0005509(calcium ion binding);GO:0005768(endosome);GO:0005783(endoplasmic reticulum);GO:0005789(endoplasmic reticulum membrane);GO:0016020(membrane);GO:0016021(integral component of membrane);GO:0019722(calcium-mediated signaling);GO:0030054(cell junction);GO:0030336(negative regulation of cell migration);GO:0030672(synaptic vesicle membrane);GO:0031410(cytoplasmic vesicle);GO:0045202(synapse);…	null	null	null	multiple C2 and transmembrane domain containing 1 [Source:HGNC Symbol;Acc:HGNC:26183]	protein_coding;processed_transcript;retained_intron	null	null	0.178538	0.186277	0.120041	0.176664	0.233888	0.198291	0.300869	0.205767	0.242955	0.189387	0.172937	0.161171	5.20721	5.2017	5.11962	2.26123	2.95192	3.41212	0	0	yes
ENSG00000092820	EZR	200588;200590;200591;200589	ENST00000337147;ENST00000367075;ENST00000476189;ENST00000392177	GO:0000122(negative regulation of transcription by RNA polymerase II);GO:0001650(fibrillar center);GO:0001726(ruffle);GO:0001772(immunological synapse);GO:0001931(uropod);GO:0001951(intestinal D-glucose absorption);GO:0003376(sphingosine-1-phosphate receptor signaling pathway);GO:0003723(RNA binding);GO:0003779(actin binding);GO:0005515(protein binding);GO:0005615(extracellular space);GO:0005737(…	04530(Tight junction);04670(Leukocyte transendothelial migration);04810(Regulation of actin cytoskeleton);04971(Gastric acid secretion);05130(Pathogenic Escherichia coli infection);05205(Proteoglycans in cancer);05206(MicroRNAs in cancer);05206(MicroRNAs in cancer)	K08007	null	ezrin [Source:HGNC Symbol;Acc:HGNC:12691]	protein_coding;processed_transcript	DOID:684(hepatocellular_carcinoma);DOID:4897(bile_duct_carcinoma);DOID:0050687(cell_type_cancer);DOID:5485(synovial_sarcoma);DOID:1115(sarcoma);DOID:3571(liver_cancer);DOID:4(disease);DOID:1749(squamous_cell_carcinoma);DOID:4043(skeletal_muscle_cancer);DOID:3361(pediatric_osteosarcoma);DOID:4606(bile_duct_cancer);DOID:4928(intrahepatic_cholangiocarcinoma);DOID:4194(glucose_metabolism_disease);DOI…	R_HSA_9709957(Sensory_Perception);R_HSA_9662360(Sensory_processing_of_sound_by_inner_hair_cells_of_the_cochlea);R_HSA_437239(Recycling_pathway_of_L1);R_HSA_1266738(Developmental_Biology);R_HSA_373752(Netrin_1_signaling);R_HSA_9675108(Nervous_system_development);R_HSA_9659379(Sensory_processing_of_sound);R_HSA_9662361(Sensory_processing_of_sound_by_outer_hair_cells_of_the_cochlea);R_HSA_422475(Axo…	39.8603	41.5885	41.7756	33.0897	34.0674	36.3224	188.406	179.245	183.961	125.896	127.066	120.021	239.943	253.121	244.321	268.828	250.293	235.83	0	0	yes
ENSG00000001626	CFTR	209349;209360;209347;209351;209346;209367;209330;209362;209361;209343;209344;209348;209345;209358;209359	ENST00000003084;ENST00000429014;ENST00000649406;ENST00000649781;ENST00000648260;ENST00000621535;ENST00000673785;ENST00000610149;ENST00000608965;ENST00000446805;ENST00000647639;ENST00000649850;ENST00000647978;ENST00000468795;ENST00000600166	GO:0000166(nucleotide binding);GO:0005254(chloride channel activity);GO:0005260(intracellularly ATP-gated chloride channel activity);GO:0005515(protein binding);GO:0005524(ATP binding);GO:0005634(nucleus);GO:0005737(cytoplasm);GO:0005765(lysosomal membrane);GO:0005768(endosome);GO:0005769(early endosome);GO:0005783(endoplasmic reticulum);GO:0005789(endoplasmic reticulum membrane);GO:0005829(cytos…	02010(ABC transporters);04024(cAMP signaling pathway);04152(AMPK signaling pathway);04530(Tight junction);04971(Gastric acid secretion);04972(Pancreatic secretion);04976(Bile secretion);05110(Vibrio cholerae infection);05110(Vibrio cholerae infection)	null	null	CF transmembrane conductance regulator [Source:HGNC Symbol;Acc:HGNC:1884]	protein_coding;processed_transcript;retained_intron;nonsense_mediated_decay	DOID:13250(diarrhea);DOID:1176(bronchial_disease);DOID:14227(azoospermia);DOID:0080001(bone_disease);DOID:4798(aggressive_systemic_mastocytosis);DOID:1307(dementia);DOID:5223(infertility);DOID:4138(bile_duct_disease);DOID:10591(pre_eclampsia);DOID:28(endocrine_system_disease);DOID:13406(pulmonary_sarcoidosis);DOID:8437(intestinal_obstruction);DOID:17(musculoskeletal_system_disease);DOID:4989(panc…	R_HSA_194315(Signaling_by_Rho_GTPases);R_HSA_9646399(Aggrephagy);R_HSA_9012999(RHO_GTPase_cycle);R_HSA_382556(ABC_family_proteins_mediated_transport);R_HSA_597592(Post_translational_protein_modification);R_HSA_382551(Transport_of_small_molecules);R_HSA_5653656(Vesicle_mediated_transport);R_HSA_199991(Membrane_Trafficking);R_HSA_5619084(ABC_transporter_disorders);R_HSA_9716542(Signaling_by_Rho_GTP…	0	0.00934677	0	0.00384824	0.00622072	0.0105648	7.37361	7.50653	6.68278	2.64405	2.40871	2.44178	0.0663889	0.0366071	0.0690153	0.0539558	0.0784307	0.0461582	0	0	yes
ENSG00000125648	SLC25A23	114220;114222;114217;114224;114216;114218;114215;114225;114219;114221;114214;114223	ENST00000301454;ENST00000600682;ENST00000264088;ENST00000334510;ENST00000598908;ENST00000601322;ENST00000595810;ENST00000595267;ENST00000601760;ENST00000593600;ENST00000598704;ENST00000597039	GO:0002082(regulation of oxidative phosphorylation);GO:0005347(ATP transmembrane transporter activity);GO:0005509(calcium ion binding);GO:0005515(protein binding);GO:0005739(mitochondrion);GO:0005743(mitochondrial inner membrane);GO:0006851(mitochondrial calcium ion transmembrane transport);GO:0015867(ATP transport);GO:0016020(membrane);GO:0016021(integral component of membrane);GO:0036444(calciu…	null	K14684	null	solute carrier family 25 member 23 [Source:HGNC Symbol;Acc:HGNC:19375]	protein_coding;nonsense_mediated_decay;retained_intron;processed_transcript	null	null	38.6537	37.6402	38.917	24.4028	23.3721	23.6145	8.5684	8.69969	8.80396	4.89556	4.95845	4.23639	13.8769	13.9745	14.038	6.73974	6.06788	6.23337	0	0	yes
ENSG00000115009	CCL20	141279;141278;141280;141281;141277	ENST00000409189;ENST00000358813;ENST00000489160;ENST00000473642;ENST00000646475	GO:0002548(monocyte chemotaxis);GO:0005125(cytokine activity);GO:0005515(protein binding);GO:0005576(extracellular region);GO:0005615(extracellular space);GO:0006935(chemotaxis);GO:0006954(inflammatory response);GO:0006955(immune response);GO:0007165(signal transduction);GO:0007186(G protein-coupled receptor signaling pathway);GO:0007267(cell-cell signaling);GO:0008009(chemokine activity);GO:0019…	04060(Cytokine-cytokine receptor interaction);04062(Chemokine signaling pathway);04657(IL-17 signaling pathway);04668(TNF signaling pathway);05323(Rheumatoid arthritis);05323(Rheumatoid arthritis)	K14625	null	C-C motif chemokine ligand 20 [Source:HGNC Symbol;Acc:HGNC:10619]	protein_coding;retained_intron;processed_transcript	DOID:76(stomach_disease);DOID:0080001(bone_disease);DOID:684(hepatocellular_carcinoma);DOID:934(viral_infectious_disease);DOID:2531(hematologic_cancer);DOID:17(musculoskeletal_system_disease);DOID:0050687(cell_type_cancer);DOID:1115(sarcoma);DOID:3571(liver_cancer);DOID:0050117(disease_by_infectious_agent);DOID:4(disease);DOID:409(liver_disease);DOID:77(gastrointestinal_system_disease);DOID:11168…	R_HSA_375276(Peptide_ligand_binding_receptors);R_HSA_380108(Chemokine_receptors_bind_chemokines);R_HSA_1280215(Cytokine_Signaling_in_Immune_system);R_HSA_373076(Class_A/1_(Rhodopsin_like_receptors));R_HSA_6783783(Interleukin_10_signaling);R_HSA_168256(Immune_System);R_HSA_500792(GPCR_ligand_binding);R_HSA_162582(Signal_Transduction);R_HSA_388396(GPCR_downstream_signalling);R_HSA_449147(Signaling_…	0	0.114337	0	0	0.0712813	0.159366	53.1752	50.1855	47.0067	128.602	129.986	153.712	1.1808	1.58221	1.42995	9.66068	11.0443	9.57144	0	0	yes
ENSG00000136068	FLNB	161553;161551;161555;161552;161550;161557;161556;161560;161558;161564;161565;161559;161561	ENST00000295956;ENST00000358537;ENST00000481470;ENST00000429972;ENST00000490882;ENST00000477629;ENST00000491408;ENST00000468939;ENST00000466455;ENST00000484981;ENST00000419752;ENST00000470231;ENST00000475487	GO:0001725(stress fiber);GO:0003334(keratinocyte development);GO:0003382(epithelial cell morphogenesis);GO:0003723(RNA binding);GO:0003779(actin binding);GO:0005515(protein binding);GO:0005634(nucleus);GO:0005737(cytoplasm);GO:0005829(cytosol);GO:0005856(cytoskeleton);GO:0005886(plasma membrane);GO:0005903(brush border);GO:0005925(focal adhesion);GO:0005938(cell cortex);GO:0007165(signal transduc…	04010(MAPK signaling pathway);04510(Focal adhesion);05132(Salmonella infection);05205(Proteoglycans in cancer);05205(Proteoglycans in cancer)	null	null	filamin B [Source:HGNC Symbol;Acc:HGNC:3755]	protein_coding;retained_intron;processed_transcript;nonsense_mediated_decay	DOID:225(syndrome);DOID:4(disease)	R_HSA_1280215(Cytokine_Signaling_in_Immune_system);R_HSA_1169410(Antiviral_mechanism_by_IFN_stimulated_genes);R_HSA_1169408(ISG15_antiviral_mechanism);R_HSA_168256(Immune_System);R_HSA_913531(Interferon_Signaling)	7.72445	7.3306	7.47176	8.8875	8.51198	8.77439	71.3929	65.2677	67.3515	80.9454	84.753	79.8054	32.2024	32.1686	33.1421	34.7666	36.9563	35.9597	0	0	yes
ENSG00000026025	VIM	29319;29322;29316;29325;29321;29323;29324;29320;29318;29317	ENST00000224237;ENST00000469543;ENST00000544301;ENST00000495528;ENST00000485947;ENST00000421459;ENST00000637053;ENST00000487938;ENST00000497849;ENST00000478746	GO:0003725(double-stranded RNA binding);GO:0005200(structural constituent of cytoskeleton);GO:0005212(structural constituent of eye lens);GO:0005515(protein binding);GO:0005634(nucleus);GO:0005737(cytoplasm);GO:0005777(peroxisome);GO:0005829(cytosol);GO:0005844(polysome);GO:0005856(cytoskeleton);GO:0005882(intermediate filament);GO:0005886(plasma membrane);GO:0005925(focal adhesion);GO:0010628(po…	05169(Epstein-Barr virus infection);05206(MicroRNAs in cancer);05206(MicroRNAs in cancer)	K07606	null	vimentin [Source:HGNC Symbol;Acc:HGNC:12692]	protein_coding;nonsense_mediated_decay;retained_intron;processed_transcript	DOID:0080001(bone_disease);DOID:684(hepatocellular_carcinoma);DOID:3996(urinary_system_cancer);DOID:10286(prostate_carcinoma);DOID:934(viral_infectious_disease);DOID:1612(breast_cancer);DOID:11239(appendix_cancer);DOID:4897(bile_duct_carcinoma);DOID:17(musculoskeletal_system_disease);DOID:0050687(cell_type_cancer);DOID:1115(sarcoma);DOID:3571(liver_cancer);DOID:0050117(disease_by_infectious_agent…	R_HSA_194315(Signaling_by_Rho_GTPases);R_HSA_9646399(Aggrephagy);R_HSA_9012999(RHO_GTPase_cycle);R_HSA_111465(Apoptotic_cleavage_of_cellular_proteins);R_HSA_9013422(RHOBTB1_GTPase_cycle);R_HSA_1280215(Cytokine_Signaling_in_Immune_system);R_HSA_397014(Muscle_contraction);R_HSA_9716542(Signaling_by_Rho_GTPases,_Miro_GTPases_and_RHOBTB3);R_HSA_168256(Immune_System);R_HSA_9613829(Chaperone_Mediated_A…	691.425	676.18	691.312	710.191	712.63	745.133	5.44252	5.48064	4.83024	3.93103	3.80022	3.42775	360.763	346.801	348.728	265.739	228.09	231.322	0	0	yes
ENSG00000196730	DAPK1	225075;225082;225079;225077;225090;225084;225076;225083;225093;225092;225080;225091;225089;225078;225085;225081;225094;225088;225074	ENST00000472284;ENST00000622514;ENST00000408954;ENST00000469067;ENST00000495281;ENST00000491893;ENST00000469640;ENST00000472344;ENST00000497743;ENST00000466188;ENST00000470267;ENST00000494010;ENST00000475804;ENST00000495182;ENST00000489291;ENST00000496522;ENST00000468482;ENST00000463069;ENST00000358077	GO:0000166(nucleotide binding);GO:0004672(protein kinase activity);GO:0004674(protein serine/threonine kinase activity);GO:0004683(calmodulin-dependent protein kinase activity);GO:0005515(protein binding);GO:0005516(calmodulin binding);GO:0005524(ATP binding);GO:0005525(GTP binding);GO:0005634(nucleus);GO:0005737(cytoplasm);GO:0005856(cytoskeleton);GO:0005886(plasma membrane);GO:0006417(regulatio…	04140(Autophagy - animal);05200(Pathways in cancer);05219(Bladder cancer);05219(Bladder cancer)	null	null	death associated protein kinase 1 [Source:HGNC Symbol;Acc:HGNC:2674]	protein_coding;retained_intron;processed_transcript;nonsense_mediated_decay	DOID:684(hepatocellular_carcinoma);DOID:3996(urinary_system_cancer);DOID:1307(dementia);DOID:1240(leukemia);DOID:1612(breast_cancer);DOID:2531(hematologic_cancer);DOID:4897(bile_duct_carcinoma);DOID:1324(lung_cancer);DOID:5679(retinal_disease);DOID:225(syndrome);DOID:0050687(cell_type_cancer);DOID:936(brain_disease);DOID:3571(liver_cancer);DOID:1037(lymphoblastic_leukemia);DOID:4(disease);DOID:17…	R_HSA_5357769(Caspase_activation_via_extrinsic_apoptotic_signalling_pathway);R_HSA_418889(Caspase_activation_via_Dependence_Receptors_in_the_absence_of_ligand);R_HSA_109581(Apoptosis);R_HSA_5357801(Programmed_Cell_Death)	0.709928	0.798432	0.562258	1.0388	1.1154	1.29569	17.967	16.9865	17.4354	21.0165	20.5837	19.3693	21.4842	21.0146	20.9737	14.6167	15.6123	15.4195	0	0	yes
ENSG00000143248	RGS5	22530;22533;22531;22541;22536;22537;22539;22534;22538;22532;22529;22535	ENST00000313961;ENST00000530507;ENST00000618415;ENST00000428971;ENST00000525894;ENST00000531476;ENST00000534288;ENST00000527988;ENST00000530241;ENST00000367903;ENST00000469495;ENST00000531954	GO:0003924(GTPase activity);GO:0005096(GTPase activator activity);GO:0005515(protein binding);GO:0005737(cytoplasm);GO:0005886(plasma membrane);GO:0007186(G protein-coupled receptor signaling pathway);GO:0008277(regulation of G protein-coupled receptor signaling pathway);GO:0009968(negative regulation of signal transduction);GO:0016020(membrane);GO:0043547(positive regulation of GTPase activity);…	null	null	null	regulator of G protein signaling 5 [Source:HGNC Symbol;Acc:HGNC:10001]	protein_coding;processed_transcript;retained_intron	DOID:4(disease);DOID:5419(schizophrenia);DOID:0050828(artery_disease);DOID:2349(arteriosclerosis);DOID:1936(atherosclerosis);DOID:2468(psychotic_disorder);DOID:10763(hypertension);DOID:1287(cardiovascular_system_disease);DOID:2348(arteriosclerotic_cardiovascular_disease);DOID:178(vascular_disease);DOID:1561(cognitive_disorder);DOID:150(disease_of_mental_health);DOID:7(disease_of_anatomical_entity)	R_HSA_162582(Signal_Transduction);R_HSA_416476(G_alpha_(q)_signalling_events);R_HSA_388396(GPCR_downstream_signalling);R_HSA_372790(Signaling_by_GPCR);R_HSA_418594(G_alpha_(i)_signalling_events)	0.149967	0.142346	0.144608	0.111687	0.205703	0.160793	63.0321	61.1445	56.2166	38.757	41.477	42.1177	1.2018	1.39827	1.35246	1.14393	0.996676	1.42981	0	0	yes
ENSG00000102471	NDFIP2	65213;65212;65217;65218;65215;65216;65214	ENST00000218652;ENST00000612570;ENST00000620924;ENST00000494647;ENST00000487865;ENST00000465762;ENST00000650134	GO:0000139(Golgi membrane);GO:0005515(protein binding);GO:0005737(cytoplasm);GO:0005739(mitochondrion);GO:0005768(endosome);GO:0005783(endoplasmic reticulum);GO:0005794(Golgi apparatus);GO:0006511(ubiquitin-dependent protein catabolic process);GO:0007034(vacuolar transport);GO:0010008(endosome membrane);GO:0010629(negative regulation of gene expression);GO:0016020(membrane);GO:0016021(integral co…	null	null	null	Nedd4 family interacting protein 2 [Source:HGNC Symbol;Acc:HGNC:18537]	protein_coding;processed_transcript;nonsense_mediated_decay	null	null	14.6872	14.0858	13.2857	17.3805	16.6979	17.5383	51.2901	51.4865	47.3604	58.6103	59.1577	59.49	12.5513	11.6915	12.0879	8.44458	10.3951	10.4937	0	0	yes
ENSG00000143479	DYRK3	25177;25178;25181;25182;25179;25180	ENST00000367109;ENST00000367108;ENST00000441486;ENST00000367106;ENST00000649163;ENST00000489878	GO:0000166(nucleotide binding);GO:0000242(pericentriolar material);GO:0000287(magnesium ion binding);GO:0004672(protein kinase activity);GO:0004674(protein serine/threonine kinase activity);GO:0004712(protein serine/threonine/tyrosine kinase activity);GO:0004713(protein tyrosine kinase activity);GO:0005524(ATP binding);GO:0005634(nucleus);GO:0005654(nucleoplasm);GO:0005737(cytoplasm);GO:0005815(m…	null	null	null	dual specificity tyrosine phosphorylation regulated kinase 3 [Source:HGNC Symbol;Acc:HGNC:3094]	protein_coding;processed_transcript	DOID:4(disease);DOID:74(hematopoietic_system_disease);DOID:2914(immune_system_disease);DOID:2355(anemia);DOID:7(disease_of_anatomical_entity)	null	6.22499	6.36917	6.57191	5.10322	4.83221	5.19833	0.0682701	0.137445	0.138074	0.050629	0.0477849	0.0819625	1.87226	2.09884	1.89795	2.77497	3.06389	3.32379	0	0	yes
ENSG00000119865	CNRIP1	130714;130715;130716;130713	ENST00000263655;ENST00000481714;ENST00000409862;ENST00000409559	GO:0005515(protein binding);GO:0005737(cytoplasm);GO:0005886(plasma membrane);GO:0008022(protein C-terminus binding);GO:0031718(type 1 cannabinoid receptor binding);GO:2000272(negative regulation of signaling receptor activity);GO:2000272(negative regulation of signaling receptor activity)	null	null	null	cannabinoid receptor interacting protein 1 [Source:HGNC Symbol;Acc:HGNC:24546]	protein_coding;processed_transcript	null	null	16.8287	17.1783	17.0321	12.7818	11.9223	12.1669	0.0325819	0.0259546	0.0577019	0	0.0561933	0.0247763	2.29177	1.60425	2.17	1.60733	1.94767	1.62856	0	0	yes
ENSG00000198074	AKR1B10	210299;210301;210300;210302	ENST00000359579;ENST00000498818;ENST00000475559;ENST00000496435	GO:0001523(retinoid metabolic process);GO:0001758(retinal dehydrogenase activity);GO:0004032(alditol:NADP+ 1-oxidoreductase activity);GO:0004033(aldo-keto reductase (NADP) activity);GO:0005515(protein binding);GO:0005576(extracellular region);GO:0005739(mitochondrion);GO:0005764(lysosome);GO:0005829(cytosol);GO:0008106(alcohol dehydrogenase (NADP+) activity);GO:0016488(farnesol catabolic process)…	00040(Pentose and glucuronate interconversions);00051(Fructose and mannose metabolism);00052(Galactose metabolism);00561(Glycerolipid metabolism);00790(Folate biosynthesis);00790(Folate biosynthesis)	K00011	EC:1.1.1.21	aldo-keto reductase family 1 member B10 [Source:HGNC Symbol;Acc:HGNC:382]	protein_coding;processed_transcript	DOID:2871(endometrial_carcinoma);DOID:1324(lung_cancer);DOID:5679(retinal_disease);DOID:0050687(cell_type_cancer);DOID:850(lung_disease);DOID:4(disease);DOID:1579(respiratory_system_disease);DOID:0050828(artery_disease);DOID:1749(squamous_cell_carcinoma);DOID:77(gastrointestinal_system_disease);DOID:2349(arteriosclerosis);DOID:2797(idiopathic_interstitial_pneumonia);DOID:5041(esophageal_cancer);D…	R_HSA_196854(Metabolism_of_vitamins_and_cofactors);R_HSA_2187338(Visual_phototransduction);R_HSA_9709957(Sensory_Perception);R_HSA_975634(Retinoid_metabolism_and_transport);R_HSA_6806667(Metabolism_of_fat_soluble_vitamins);R_HSA_1430728(Metabolism)	0	0	0	0	0.213503	0.107458	208.639	200.197	197.366	101.884	98.243	104.426	0.468532	0.686801	0.984276	0.679342	0.820017	0.95132	0	0	yes
ENSG00000106299	WASL	209564	ENST00000223023	GO:0003779(actin binding);GO:0005515(protein binding);GO:0005634(nucleus);GO:0005737(cytoplasm);GO:0005829(cytosol);GO:0005856(cytoskeleton);GO:0005884(actin filament);GO:0005886(plasma membrane);GO:0006900(vesicle budding from membrane);GO:0007015(actin filament organization);GO:0007049(cell cycle);GO:0008154(actin polymerization or depolymerization);GO:0009617(response to bacterium);GO:0015629(…	04062(Chemokine signaling pathway);04144(Endocytosis);04520(Adherens junction);04530(Tight junction);04666(Fc gamma R-mediated phagocytosis);04810(Regulation of actin cytoskeleton);05100(Bacterial invasion of epithelial cells);05130(Pathogenic Escherichia coli infection);05131(Shigellosis);05132(Salmonella infection);05231(Choline metabolism in cancer)	null	null	WASP like actin nucleation promoting factor [Source:HGNC Symbol;Acc:HGNC:12735]	protein_coding	DOID:225(syndrome);DOID:0050687(cell_type_cancer);DOID:936(brain_disease);DOID:4(disease);DOID:1749(squamous_cell_carcinoma);DOID:162(cancer);DOID:863(nervous_system_disease);DOID:14566(disease_of_cellular_proliferation);DOID:331(central_nervous_system_disease);DOID:1826(epilepsy_syndrome);DOID:305(carcinoma);DOID:7(disease_of_anatomical_entity)	R_HSA_194315(Signaling_by_Rho_GTPases);R_HSA_202131(Metabolism_of_nitric_oxide:_NOS3_activation_and_regulation);R_HSA_9012999(RHO_GTPase_cycle);R_HSA_9664407(Parasite_infection);R_HSA_5653656(Vesicle_mediated_transport);R_HSA_199991(Membrane_Trafficking);R_HSA_9658195(Leishmania_infection);R_HSA_168249(Innate_Immune_System);R_HSA_9013149(RAC1_GTPase_cycle);R_HSA_5663213(RHO_GTPases_Activate_WASPs…	16.8761	18.5418	17.7258	13.5495	13.5557	14.5986	42.5946	45.4312	40.2444	88.2141	87.1609	90.9148	11.6033	9.93408	9.94766	9.08078	11.1179	12.1163	0	0	yes
ENSG00000114738	MAPKAPK3	160794;160792;160793;160791;160789;160790;160795;160796	ENST00000357955;ENST00000430409;ENST00000621469;ENST00000497283;ENST00000486712;ENST00000446044;ENST00000457064;ENST00000451680	GO:0000165(MAPK cascade);GO:0000166(nucleotide binding);GO:0000187(activation of MAPK activity);GO:0002224(toll-like receptor signaling pathway);GO:0004672(protein kinase activity);GO:0004674(protein serine/threonine kinase activity);GO:0004708(MAP kinase kinase activity);GO:0005515(protein binding);GO:0005516(calmodulin binding);GO:0005524(ATP binding);GO:0005634(nucleus);GO:0005654(nucleoplasm)…	04010(MAPK signaling pathway);04370(VEGF signaling pathway);04370(VEGF signaling pathway)	K04444	EC:2.7.11.1	MAPK activated protein kinase 3 [Source:HGNC Symbol;Acc:HGNC:6888]	protein_coding;processed_transcript	null	R_HSA_2262752(Cellular_responses_to_stress);R_HSA_450302(activated_TAK1_mediates_p38_MAPK_activation);R_HSA_166520(Signaling_by_NTRKs);R_HSA_975138(TRAF6_mediated_induction_of_NFkB_and_MAP_kinases_upon_TLR7/8_or_9_activation);R_HSA_194138(Signaling_by_VEGF);R_HSA_448424(Interleukin_17_signaling);R_HSA_168179(Toll_Like_Receptor_TLR1:TLR2_Cascade);R_HSA_1280215(Cytokine_Signaling_in_Immune_system);…	21.503	21.18	22.2609	19.7914	19.487	18.3593	4.36388	4.78609	4.6213	4.31503	3.95173	4.40346	38.2951	39.179	38.6327	44.4321	33.7934	30.8054	0	0	yes
ENSG00000115594	IL1R1	133475;133470;133476;133471;133479;133472;133467;133474;133469;133478;133473;133468	ENST00000410023;ENST00000409589;ENST00000409288;ENST00000409329;ENST00000422532;ENST00000450319;ENST00000452403;ENST00000442590;ENST00000424272;ENST00000430171;ENST00000428279;ENST00000409929	GO:0002020(protease binding);GO:0004888(transmembrane signaling receptor activity);GO:0004908(interleukin-1 receptor activity);GO:0004909(interleukin-1, type I, activating receptor activity);GO:0005161(platelet-derived growth factor receptor binding);GO:0005515(protein binding);GO:0005576(extracellular region);GO:0005886(plasma membrane);GO:0005887(integral component of plasma membrane);GO:000695…	04010(MAPK signaling pathway);04060(Cytokine-cytokine receptor interaction);04064(NF-kappa B signaling pathway);04380(Osteoclast differentiation);04640(Hematopoietic cell lineage);04659(Th17 cell differentiation);04750(Inflammatory mediator regulation of TRP channels);05146(Amoebiasis);05163(Human cytomegalovirus infection);05166(Human T-cell leukemia virus 1 infection);05418(Fluid shear stress a…	K04386	null	interleukin 1 receptor type 1 [Source:HGNC Symbol;Acc:HGNC:5993]	protein_coding;nonsense_mediated_decay	DOID:18(urinary_system_disease);DOID:0080001(bone_disease);DOID:61(mitral_valve_disease);DOID:934(viral_infectious_disease);DOID:1324(lung_cancer);DOID:17(musculoskeletal_system_disease);DOID:225(syndrome);DOID:0050117(disease_by_infectious_agent);DOID:4(disease);DOID:5419(schizophrenia);DOID:409(liver_disease);DOID:3312(bipolar_disorder);DOID:77(gastrointestinal_system_disease);DOID:13564(asperg…	R_HSA_1280215(Cytokine_Signaling_in_Immune_system);R_HSA_6783783(Interleukin_10_signaling);R_HSA_9020702(Interleukin_1_signaling);R_HSA_446652(Interleukin_1_family_signaling);R_HSA_168256(Immune_System);R_HSA_9679191(Potential_therapeutics_for_SARS);R_HSA_9679506(SARS_CoV_Infections);R_HSA_5663205(Infectious_disease);R_HSA_449147(Signaling_by_Interleukins);R_HSA_1643685(Disease)	0.978107	0.917443	0.921264	1.34467	1.17289	1.53932	9.46835	8.8567	8.78945	8.90353	8.26297	7.4368	9.9562	9.91961	10.26	9.30401	10.2147	11.2487	0	0	yes
ENSG00000186081	KRT5	54701;54706;54711;54705;54710;54703;54708;54707;54702;54704	ENST00000252242;ENST00000547890;ENST00000546577;ENST00000552629;ENST00000551275;ENST00000549511;ENST00000551188;ENST00000551013;ENST00000552952;ENST00000548409	GO:0005200(structural constituent of cytoskeleton);GO:0005515(protein binding);GO:0005634(nucleus);GO:0005737(cytoplasm);GO:0005829(cytosol);GO:0005882(intermediate filament);GO:0005886(plasma membrane);GO:0007010(cytoskeleton organization);GO:0008544(epidermis development);GO:0016020(membrane);GO:0031424(keratinization);GO:0031581(hemidesmosome assembly);GO:0045095(keratin filament);GO:0070062(e…	null	K07605	null	keratin 5 [Source:HGNC Symbol;Acc:HGNC:6442]	protein_coding;retained_intron	DOID:1612(breast_cancer);DOID:1324(lung_cancer);DOID:0050687(cell_type_cancer);DOID:4(disease);DOID:1749(squamous_cell_carcinoma);DOID:2730(epidermolysis_bullosa);DOID:16(integumentary_system_disease);DOID:3459(breast_carcinoma);DOID:4644(epidermolysis_bullosa_simplex);DOID:3905(lung_carcinoma);DOID:162(cancer);DOID:37(skin_disease);DOID:1790(malignant_mesothelioma);DOID:14566(disease_of_cellular…	R_HSA_446728(Cell_junction_organization);R_HSA_1266738(Developmental_Biology);R_HSA_6809371(Formation_of_the_cornified_envelope);R_HSA_1500931(Cell_Cell_communication);R_HSA_446107(Type_I_hemidesmosome_assembly);R_HSA_6805567(Keratinization)	0	0.0376729	0.0191359	0	0.0307087	0.012683	0.0540304	0.103768	0.0857315	0	0	0	9.92195	10.1047	8.57989	10.8899	8.64141	8.04858	0	0	yes
ENSG00000248144	ADH1C	175581;175582;175583	ENST00000515683;ENST00000510055;ENST00000511397	GO:0004022(alcohol dehydrogenase (NAD+) activity);GO:0004024(alcohol dehydrogenase activity, zinc-dependent);GO:0004745(retinol dehydrogenase activity);GO:0005654(nucleoplasm);GO:0005737(cytoplasm);GO:0005829(cytosol);GO:0005886(plasma membrane);GO:0006069(ethanol oxidation);GO:0008270(zinc ion binding);GO:0016491(oxidoreductase activity);GO:0042572(retinol metabolic process);GO:0042573(retinoic …	00010(Glycolysis / Gluconeogenesis);00071(Fatty acid degradation);00350(Tyrosine metabolism);00830(Retinol metabolism);00980(Metabolism of xenobiotics by cytochrome P450);00982(Drug metabolism - cytochrome P450);05204(Chemical carcinogenesis);05204(Chemical carcinogenesis)	null	null	alcohol dehydrogenase 1C (class I), gamma polypeptide [Source:HGNC Symbol;Acc:HGNC:251]	protein_coding	DOID:684(hepatocellular_carcinoma);DOID:0050687(cell_type_cancer);DOID:3571(liver_cancer);DOID:4(disease);DOID:0050828(artery_disease);DOID:1749(squamous_cell_carcinoma);DOID:409(liver_disease);DOID:77(gastrointestinal_system_disease);DOID:5844(myocardial_infarction);DOID:114(heart_disease);DOID:162(cancer);DOID:3393(coronary_artery_disease);DOID:3119(gastrointestinal_system_cancer);DOID:657(aden…	R_HSA_9006931(Signaling_by_Nuclear_Receptors);R_HSA_211859(Biological_oxidations);R_HSA_71384(Ethanol_oxidation);R_HSA_211945(Phase_I_Functionalization_of_compounds);R_HSA_162582(Signal_Transduction);R_HSA_5362517(Signaling_by_Retinoic_Acid);R_HSA_5365859(RA_biosynthesis_pathway);R_HSA_1430728(Metabolism)	0	0	0	0	0.070907	0	12.2328	12.9381	12.4121	15.7712	16.8888	17.3435	0.057215	0.0319132	0.0602459	0.10056	0.0528059	0.071658	0	0	yes
ENSG00000007306	CEACAM7	121221;121222;121223	ENST00000401731;ENST00000006724;ENST00000602225	GO:0005576(extracellular region);GO:0005886(plasma membrane);GO:0016020(membrane);GO:0016324(apical plasma membrane);GO:0031225(anchored component of membrane);GO:0031225(anchored component of membrane)	null	null	null	CEA cell adhesion molecule 7 [Source:HGNC Symbol;Acc:HGNC:1819]	protein_coding	DOID:4(disease);DOID:162(cancer);DOID:14566(disease_of_cellular_proliferation)	R_HSA_597592(Post_translational_protein_modification);R_HSA_163125(Post_translational_modification:_synthesis_of_GPI_anchored_proteins);R_HSA_392499(Metabolism_of_proteins)	0.019881	0.0187286	0	0	0.0383474	0	13.886	11.935	12.5836	30.4973	30.7512	30.432	0	0.0729907	0.0194898	0.0498945	0.0324611	0	0	0	yes
ENSG00000134278	SPIRE1	109019;109014;109013;109015;109026;109017;109024;109021;109025;109018;109016	ENST00000464481;ENST00000410092;ENST00000409402;ENST00000309836;ENST00000462226;ENST00000453447;ENST00000449797;ENST00000588236;ENST00000497844;ENST00000498803;ENST00000440472	GO:0003779(actin binding);GO:0005515(protein binding);GO:0005654(nucleoplasm);GO:0005737(cytoplasm);GO:0005829(cytosol);GO:0005856(cytoskeleton);GO:0005886(plasma membrane);GO:0005938(cell cortex);GO:0007015(actin filament organization);GO:0015031(protein transport);GO:0016020(membrane);GO:0016192(vesicle-mediated transport);GO:0030036(actin cytoskeleton organization);GO:0030041(actin filament po…	null	null	null	spire type actin nucleation factor 1 [Source:HGNC Symbol;Acc:HGNC:30622]	processed_transcript;protein_coding;retained_intron;nonsense_mediated_decay	null	null	8.84315	9.25835	9.7335	8.29901	8.31644	8.47693	0.547461	0.615853	0.692639	1.69974	1.53222	1.50147	32.5783	32.4786	32.3441	33.7393	38.4262	39.9053	0	0	yes
ENSG00000173917	HOXB2	102599;102598;102600	ENST00000330070;ENST00000504772;ENST00000571287	GO:0000122(negative regulation of transcription by RNA polymerase II);GO:0000790(nuclear chromatin);GO:0000978(RNA polymerase II cis-regulatory region sequence-specific DNA binding);GO:0000981(DNA-binding transcription factor activity, RNA polymerase II-specific);GO:0001228(DNA-binding transcription activator activity, RNA polymerase II-specific);GO:0002011(morphogenesis of an epithelial sheet);G…	null	K09302	null	homeobox B2 [Source:HGNC Symbol;Acc:HGNC:5113]	protein_coding;processed_transcript	null	R_HSA_5617472(Activation_of_anterior_HOX_genes_in_hindbrain_development_during_early_embryogenesis);R_HSA_5619507(Activation_of_HOX_genes_during_differentiation);R_HSA_1266738(Developmental_Biology)	49.5164	51.8569	49.9188	48.431	49.6558	45.508	0.836044	0.821178	0.419589	0.503844	0.474306	0.473142	42.5498	42.6425	43.6819	31.5334	24.7991	26.4054	0	0	yes
ENSG00000163565	IFI16	21798;21804;21799;21802;21801;21806;21800;21795;21803;21807;21805;21796;21794;21797	ENST00000368131;ENST00000448393;ENST00000368132;ENST00000295809;ENST00000493884;ENST00000474473;ENST00000483916;ENST00000426592;ENST00000359709;ENST00000562225;ENST00000567661;ENST00000447473;ENST00000566111;ENST00000340979	GO:0000122(negative regulation of transcription by RNA polymerase II);GO:0000978(RNA polymerase II cis-regulatory region sequence-specific DNA binding);GO:0001227(DNA-binding transcription repressor activity, RNA polymerase II-specific);GO:0001819(positive regulation of cytokine production);GO:0002218(activation of innate immune response);GO:0002376(immune system process);GO:0003677(DNA binding);…	04621(NOD-like receptor signaling pathway);04621(NOD-like receptor signaling pathway)	null	null	interferon gamma inducible protein 16 [Source:HGNC Symbol;Acc:HGNC:5395]	protein_coding;retained_intron	DOID:3996(urinary_system_cancer);DOID:3744(cervical_squamous_cell_carcinoma);DOID:4(disease);DOID:3856(male_reproductive_organ_cancer);DOID:417(hypersensitivity_reaction_type_II_disease);DOID:4362(cervical_cancer);DOID:2154(nephroblastoma);DOID:162(cancer);DOID:14566(disease_of_cellular_proliferation);DOID:5183(hereditary_Wilms'_tumor);DOID:263(kidney_cancer);DOID:0060056(hypersensitivity_reactio…	R_HSA_1834941(STING_mediated_induction_of_host_immune_responses);R_HSA_3270619(IRF3_mediated_induction_of_type_I_IFN);R_HSA_168249(Innate_Immune_System);R_HSA_168256(Immune_System);R_HSA_1834949(Cytosolic_sensors_of_pathogen_associated_DNA)	0.11241	0.156298	0.114096	0.290032	0.297126	0.258113	7.44694	6.55754	6.75589	5.69417	5.34516	5.39865	11.2737	11.3126	10.7878	9.71829	10.7224	12.0769	0	0	yes
ENSG00000184307	ZDHHC23	163909;163905;163907;163910;163911;163906;163908	ENST00000638807;ENST00000330212;ENST00000478793;ENST00000488129;ENST00000496083;ENST00000498275;ENST00000491556	GO:0003674(molecular_function);GO:0005515(protein binding);GO:0005575(cellular_component);GO:0005783(endoplasmic reticulum);GO:0005794(Golgi apparatus);GO:0006612(protein targeting to membrane);GO:0016020(membrane);GO:0016021(integral component of membrane);GO:0016409(palmitoyltransferase activity);GO:0016740(transferase activity);GO:0016746(transferase activity, transferring acyl groups);GO:0018…	null	K18932	EC:2.3.1.225	zinc finger DHHC-type palmitoyltransferase 23 [Source:HGNC Symbol;Acc:HGNC:28654]	protein_coding;nonsense_mediated_decay;processed_transcript	null	null	7.39517	7.69043	7.55204	6.57953	7.90307	6.61653	0.316793	0.20797	0.230569	0.208684	0.159572	0.134331	3.12599	2.8828	2.85146	1.78739	2.02884	2.49265	0	0	yes
ENSG00000043355	ZIC2	65719;65722;65720;65721;65723	ENST00000376335;ENST00000477213;ENST00000490085;ENST00000468291;ENST00000481565	GO:0000977(RNA polymerase II regulatory region sequence-specific DNA binding);GO:0000981(DNA-binding transcription factor activity, RNA polymerase II-specific);GO:0003676(nucleic acid binding);GO:0003677(DNA binding);GO:0003700(DNA-binding transcription factor activity);GO:0005634(nucleus);GO:0005654(nucleoplasm);GO:0005737(cytoplasm);GO:0006357(regulation of transcription by RNA polymerase II);G…	null	K06235	null	Zic family member 2 [Source:HGNC Symbol;Acc:HGNC:12873]	protein_coding;processed_transcript	null	null	0.163442	0.0804711	0.0582909	0.0910235	0.05511	0.0932679	3.92615	3.90541	4.0347	2.46361	3.58085	3.06018	28.1389	29.4963	27.5733	20.5998	18.4664	19.8727	0	0	yes
ENSG00000137193	PIM1	194759;194760;194761	ENST00000373509;ENST00000468243;ENST00000479509	GO:0000166(nucleotide binding);GO:0004672(protein kinase activity);GO:0004674(protein serine/threonine kinase activity);GO:0005515(protein binding);GO:0005524(ATP binding);GO:0005634(nucleus);GO:0005654(nucleoplasm);GO:0005730(nucleolus);GO:0005737(cytoplasm);GO:0005829(cytosol);GO:0005886(plasma membrane);GO:0006468(protein phosphorylation);GO:0006915(apoptotic process);GO:0007049(cell cycle);GO…	04630(Jak-STAT signaling pathway);04933(AGE-RAGE signaling pathway in diabetic complications);05200(Pathways in cancer);05206(MicroRNAs in cancer);05221(Acute myeloid leukemia);05221(Acute myeloid leukemia)	K04702	EC:2.7.11.1	Pim-1 proto-oncogene, serine/threonine kinase [Source:HGNC Symbol;Acc:HGNC:8986]	protein_coding;processed_transcript	DOID:1240(leukemia);DOID:2531(hematologic_cancer);DOID:0050687(cell_type_cancer);DOID:4(disease);DOID:0050828(artery_disease);DOID:1749(squamous_cell_carcinoma);DOID:170(endocrine_gland_cancer);DOID:3498(pancreatic_ductal_adenocarcinoma);DOID:162(cancer);DOID:14566(disease_of_cellular_proliferation);DOID:10763(hypertension);DOID:1287(cardiovascular_system_disease);DOID:0060083(immune_system_cance…	R_HSA_9703465(Signaling_by_FLT3_fusion_proteins);R_HSA_1280215(Cytokine_Signaling_in_Immune_system);R_HSA_168256(Immune_System);R_HSA_9703648(Signaling_by_FLT3_ITD_and_TKD_mutants);R_HSA_9702518(STAT5_activation_downstream_of_FLT3_ITD_mutants);R_HSA_6785807(Interleukin_4_and_Interleukin_13_signaling);R_HSA_449147(Signaling_by_Interleukins);R_HSA_1643685(Disease);R_HSA_9682385(FLT3_signaling_in_di…	3.5106	3.25922	3.74899	4.50669	5.05221	4.36959	26.3162	25.4567	25.3586	340.822	382.769	404.904	4.69957	4.27346	5.55674	10.2453	8.75951	7.58181	0	0	yes
ENSG00000178882	RFLNA	61457;61446;61447;61458	ENST00000546355;ENST00000389727;ENST00000545615;ENST00000338359	GO:0005515(protein binding);GO:0005737(cytoplasm);GO:0005856(cytoskeleton);GO:0031005(filamin binding);GO:0032432(actin filament bundle);GO:0048705(skeletal system morphogenesis);GO:0061181(regulation of chondrocyte development);GO:0061182(negative regulation of chondrocyte development);GO:0061572(actin filament bundle organization);GO:1900158(negative regulation of bone mineralization involved i…	null	null	null	refilin A [Source:HGNC Symbol;Acc:HGNC:27051]	protein_coding;processed_transcript	null	null	0.028621	0.0109568	0	0.0159827	0	0	6.19261	6.03608	6.86831	38.2867	41.6358	42.8329	0	0.0254177	0	0.0401531	0.0600398	0	0	0	yes
ENSG00000139926	FRMD6	69652;69656;69651;69658;69661;69653;69657;69662;69648;69655;69646;69660;69642;69663;69645	ENST00000344768;ENST00000554167;ENST00000395718;ENST00000554495;ENST00000557522;ENST00000554778;ENST00000557405;ENST00000555703;ENST00000554745;ENST00000555936;ENST00000557103;ENST00000555197;ENST00000356218;ENST00000553556;ENST00000555952	GO:0003383(apical constriction);GO:0005515(protein binding);GO:0005737(cytoplasm);GO:0005856(cytoskeleton);GO:0005886(plasma membrane);GO:0016020(membrane);GO:0031032(actomyosin structure organization);GO:0032970(regulation of actin filament-based process);GO:0034613(cellular protein localization);GO:0043296(apical junction complex);GO:0043296(apical junction complex)	04390(Hippo signaling pathway);04392(Hippo signaling pathway - multiple species);04392(Hippo signaling pathway - multiple species)	K16822	null	FERM domain containing 6 [Source:HGNC Symbol;Acc:HGNC:19839]	protein_coding;retained_intron;processed_transcript	null	null	5.25203	4.95856	5.05828	3.87922	4.66575	4.07474	0.103048	0.12075	0.0917748	0.0659557	0.029792	0.0837352	4.00111	4.08569	4.25876	8.11728	9.69334	10.2023	0	0	yes
ENSG00000083720	OXCT1	181839;181842;181845;181840;181844;181841;181843;181846	ENST00000196371;ENST00000509987;ENST00000513081;ENST00000512084;ENST00000503374;ENST00000510634;ENST00000508557;ENST00000514723	GO:0005654(nucleoplasm);GO:0005739(mitochondrion);GO:0005759(mitochondrial matrix);GO:0007420(brain development);GO:0007507(heart development);GO:0007584(response to nutrient);GO:0008260(3-oxoacid CoA-transferase activity);GO:0008410(CoA-transferase activity);GO:0009725(response to hormone);GO:0014823(response to activity);GO:0016740(transferase activity);GO:0035774(positive regulation of insulin…	00072(Synthesis and degradation of ketone bodies);00280(Valine, leucine and isoleucine degradation);00650(Butanoate metabolism);00650(Butanoate metabolism)	K01027	EC:2.8.3.5	3-oxoacid CoA-transferase 1 [Source:HGNC Symbol;Acc:HGNC:8527]	protein_coding;processed_transcript;retained_intron	DOID:4(disease);DOID:5419(schizophrenia);DOID:4194(glucose_metabolism_disease);DOID:0014667(disease_of_metabolism);DOID:2468(psychotic_disorder);DOID:0060158(acquired_metabolic_disease);DOID:1561(cognitive_disorder);DOID:9351(diabetes_mellitus);DOID:150(disease_of_mental_health);DOID:0050013(carbohydrate_metabolism_disease)	R_HSA_74182(Ketone_body_metabolism);R_HSA_556833(Metabolism_of_lipids);R_HSA_77108(Utilization_of_Ketone_Bodies);R_HSA_1430728(Metabolism)	10.8776	13.2741	12.951	9.1746	8.87841	9.44236	0.320327	0.346	0.345408	0.198946	0.360915	0.264477	5.50504	5.29933	5.44281	3.72568	3.40508	3.55845	0	0	yes
ENSG00000022267	FHL1	5787;5792;5791;5807;5788;5813;5820;5819;5789;5814;5790;5797;5799;5818;5812;5794;5798;5804;5817;5816;5793;5821;5811	ENST00000651929;ENST00000618438;ENST00000394155;ENST00000543669;ENST00000652745;ENST00000370676;ENST00000626004;ENST00000628568;ENST00000627578;ENST00000370683;ENST00000652457;ENST00000627383;ENST00000630278;ENST00000477080;ENST00000539015;ENST00000420362;ENST00000630084;ENST00000627812;ENST00000370674;ENST00000477204;ENST00000651089;ENST00000630677;ENST00000449474	GO:0003254(regulation of membrane depolarization);GO:0003674(molecular_function);GO:0005515(protein binding);GO:0005634(nucleus);GO:0005737(cytoplasm);GO:0005829(cytosol);GO:0005886(plasma membrane);GO:0005925(focal adhesion);GO:0007275(multicellular organism development);GO:0007517(muscle organ development);GO:0009887(animal organ morphogenesis);GO:0010972(negative regulation of G2/M transition …	04630(Jak-STAT signaling pathway);04630(Jak-STAT signaling pathway)	K14365	null	four and a half LIM domains 1 [Source:HGNC Symbol;Acc:HGNC:3702]	protein_coding;processed_transcript;retained_intron	DOID:0080001(bone_disease);DOID:17(musculoskeletal_system_disease);DOID:225(syndrome);DOID:11836(clubfoot);DOID:913(atrophic_muscular_disease);DOID:4(disease);DOID:0050828(artery_disease);DOID:0050700(cardiomyopathy);DOID:440(neuromuscular_disease);DOID:0080006(bone_development_disease);DOID:114(heart_disease);DOID:0060036(intrinsic_cardiomyopathy);DOID:423(myopathy);DOID:162(cancer);DOID:863(ner…	null	3.55618	3.8566	3.95284	4.88701	4.19402	5.06997	0.443949	0.676807	0.542253	0.647902	0.622882	0.592947	21.2532	21.8469	20.5238	24.4586	24.3477	25.6863	0	0	yes
ENSG00000244509	APOBEC3C	154759;154760	ENST00000361441;ENST00000428892	GO:0000932(P-body);GO:0002376(immune system process);GO:0003723(RNA binding);GO:0003824(catalytic activity);GO:0004126(cytidine deaminase activity);GO:0005515(protein binding);GO:0005634(nucleus);GO:0005737(cytoplasm);GO:0008270(zinc ion binding);GO:0009972(cytidine deamination);GO:0010529(negative regulation of transposition);GO:0016032(viral process);GO:0016554(cytidine to uridine editing);GO:0…	05170(Human immunodeficiency virus 1 infection);05170(Human immunodeficiency virus 1 infection)	K18750	EC:3.5.4.-	apolipoprotein B mRNA editing enzyme catalytic subunit 3C [Source:HGNC Symbol;Acc:HGNC:17353]	protein_coding;nonsense_mediated_decay	DOID:1240(leukemia);DOID:2531(hematologic_cancer);DOID:4(disease);DOID:162(cancer);DOID:14566(disease_of_cellular_proliferation);DOID:0060083(immune_system_cancer);DOID:0050686(organ_system_cancer)	R_HSA_72200(mRNA_Editing:_C_to_U_Conversion);R_HSA_75094(Formation_of_the_Editosome);R_HSA_75072(mRNA_Editing);R_HSA_8953854(Metabolism_of_RNA)	48.9089	49.1253	50.3482	72.1204	73.2544	68.9185	0.921547	1.14483	0.742387	1.00742	0.829544	0.836231	2.03854	2.01256	1.58931	1.24003	0.663138	0.894186	0	0	yes
ENSG00000165757	JCAD	29993;29992	ENST00000375377;ENST00000464386	GO:0005911(cell-cell junction);GO:0005912(adherens junction);GO:0007155(cell adhesion);GO:0030054(cell junction);GO:0032587(ruffle membrane);GO:0043410(positive regulation of MAPK cascade);GO:0048471(perinuclear region of cytoplasm);GO:0090050(positive regulation of cell migration involved in sprouting angiogenesis);GO:1900748(positive regulation of vascular endothelial growth factor signaling pa…	null	null	null	junctional cadherin 5 associated [Source:HGNC Symbol;Acc:HGNC:29283]	protein_coding;processed_transcript	null	null	0.550442	0.482741	0.446244	1.74527	1.51174	1.51635	42.3273	43.1567	41.3527	27.7902	29.2774	26.9422	0.809739	0.846549	1.02548	0.654645	0.887318	0.83439	0	0	yes
ENSG00000151651	ADAM8	35909;35908;35910;35918;35911;35916;35914;35912;35913;35915;35917	ENST00000445355;ENST00000415217;ENST00000485491;ENST00000559180;ENST00000559018;ENST00000463298;ENST00000537099;ENST00000468964;ENST00000561175;ENST00000560135;ENST00000486609	GO:0000902(cell morphogenesis);GO:0001525(angiogenesis);GO:0002102(podosome);GO:0002523(leukocyte migration involved in inflammatory response);GO:0002675(positive regulation of acute inflammatory response);GO:0002693(positive regulation of cellular extravasation);GO:0004222(metalloendopeptidase activity);GO:0004252(serine-type endopeptidase activity);GO:0005509(calcium ion binding);GO:0005515(pro…	null	null	null	ADAM metallopeptidase domain 8 [Source:HGNC Symbol;Acc:HGNC:215]	protein_coding;processed_transcript;retained_intron;nonsense_mediated_decay	DOID:2841(asthma);DOID:1176(bronchial_disease);DOID:0080001(bone_disease);DOID:1324(lung_cancer);DOID:17(musculoskeletal_system_disease);DOID:0050687(cell_type_cancer);DOID:850(lung_disease);DOID:4(disease);DOID:1579(respiratory_system_disease);DOID:0050828(artery_disease);DOID:2349(arteriosclerosis);DOID:5844(myocardial_infarction);DOID:170(endocrine_gland_cancer);DOID:848(arthritis);DOID:3498(p…	R_HSA_1474244(Extracellular_matrix_organization);R_HSA_168249(Innate_Immune_System);R_HSA_168256(Immune_System);R_HSA_6798695(Neutrophil_degranulation);R_HSA_1474228(Degradation_of_the_extracellular_matrix)	1.14838	1.81067	1.71618	2.5739	2.12591	1.84609	12.4921	13.0534	13.2843	12.1344	13.7209	12.9528	0.653135	0.723809	0.602136	0.753913	0.687149	0.843952	0	0	yes
ENSG00000001084	GCLC	195913;195917;195924;195912;195915;195925;195923;195914;195927;195922;195916;195919;195926;195918	ENST00000650454;ENST00000513939;ENST00000514004;ENST00000509541;ENST00000515580;ENST00000505294;ENST00000504525;ENST00000616923;ENST00000505197;ENST00000514373;ENST00000643939;ENST00000504353;ENST00000514933;ENST00000510837	GO:0000166(nucleotide binding);GO:0000287(magnesium ion binding);GO:0003824(catalytic activity);GO:0004357(glutamate-cysteine ligase activity);GO:0005515(protein binding);GO:0005524(ATP binding);GO:0005739(mitochondrion);GO:0005829(cytosol);GO:0006534(cysteine metabolic process);GO:0006536(glutamate metabolic process);GO:0006749(glutathione metabolic process);GO:0006750(glutathione biosynthetic p…	00270(Cysteine and methionine metabolism);00480(Glutathione metabolism);04216(Ferroptosis);04216(Ferroptosis)	null	null	glutamate-cysteine ligase catalytic subunit [Source:HGNC Symbol;Acc:HGNC:4311]	protein_coding;retained_intron;nonsense_mediated_decay;processed_transcript	DOID:2841(asthma);DOID:1176(bronchial_disease);DOID:630(genetic_disease);DOID:9415(allergic_asthma);DOID:850(lung_disease);DOID:4(disease);DOID:0050177(monogenic_disease);DOID:1579(respiratory_system_disease);DOID:5419(schizophrenia);DOID:0050828(artery_disease);DOID:409(liver_disease);DOID:1192(peripheral_nervous_system_neoplasm);DOID:77(gastrointestinal_system_disease);DOID:1485(cystic_fibrosis…	R_HSA_174403(Glutathione_synthesis_and_recycling);R_HSA_5578999(Defective_GCLC_causes_HAGGSD);R_HSA_156590(Glutathione_conjugation);R_HSA_211859(Biological_oxidations);R_HSA_5668914(Diseases_of_metabolism);R_HSA_5579029(Metabolic_disorders_of_biological_oxidation_enzymes);R_HSA_156580(Phase_II_Conjugation_of_compounds);R_HSA_1643685(Disease);R_HSA_1430728(Metabolism)	4.95473	4.58184	5.28884	3.77834	5.00368	5.54575	20.7937	20.3156	20.6215	45.1809	44.8791	45.6541	7.80064	8.00561	7.35022	7.9429	8.68068	9.23042	0	0	yes
ENSG00000160753	RUSC1	21069;21070;21075;21076;21077;21072;21082;21078;21079;21081;21073;21084;21080;21083;21074;21071	ENST00000368352;ENST00000368354;ENST00000462780;ENST00000368349;ENST00000492536;ENST00000497930;ENST00000292254;ENST00000490373;ENST00000479924;ENST00000471876;ENST00000368347;ENST00000485924;ENST00000468764;ENST00000473331;ENST00000489860;ENST00000467820	GO:0000209(protein polyubiquitination);GO:0003779(actin binding);GO:0005515(protein binding);GO:0005634(nucleus);GO:0005737(cytoplasm);GO:0005768(endosome);GO:0005769(early endosome);GO:0005794(Golgi apparatus);GO:0005829(cytosol);GO:0005856(cytoskeleton);GO:0005874(microtubule);GO:0014069(postsynaptic density);GO:0015630(microtubule cytoskeleton);GO:0030054(cell junction);GO:0031410(cytoplasmic …	null	K23283	null	RUN and SH3 domain containing 1 [Source:HGNC Symbol;Acc:HGNC:17153]	protein_coding;retained_intron;nonsense_mediated_decay	null	null	18.5684	18.6424	19.0872	17.9578	18.4416	17.3714	2.09225	2.28241	2.18684	2.42478	2.56744	2.64678	3.11252	2.78318	3.21234	5.48745	4.75535	4.2829	0	0	yes
ENSG00000116675	DNAJC6	15648;15647;15653;15654;15646;15655	ENST00000263441;ENST00000494710;ENST00000371069;ENST00000472787;ENST00000463018;ENST00000498720	GO:0004721(phosphoprotein phosphatase activity);GO:0004725(protein tyrosine phosphatase activity);GO:0005737(cytoplasm);GO:0005829(cytosol);GO:0006470(protein dephosphorylation);GO:0006898(receptor-mediated endocytosis);GO:0014069(postsynaptic density);GO:0016191(synaptic vesicle uncoating);GO:0016787(hydrolase activity);GO:0017124(SH3 domain binding);GO:0030276(clathrin binding);GO:0031982(vesic…	04144(Endocytosis);04144(Endocytosis)	K09526	null	DnaJ heat shock protein family (Hsp40) member C6 [Source:HGNC Symbol;Acc:HGNC:15469]	protein_coding;processed_transcript	DOID:4(disease);DOID:5419(schizophrenia);DOID:2468(psychotic_disorder);DOID:1561(cognitive_disorder);DOID:150(disease_of_mental_health)	R_HSA_5653656(Vesicle_mediated_transport);R_HSA_199991(Membrane_Trafficking);R_HSA_432722(Golgi_Associated_Vesicle_Biogenesis);R_HSA_432720(Lysosome_Vesicle_Biogenesis);R_HSA_199992(trans_Golgi_Network_Vesicle_Budding);R_HSA_8856828(Clathrin_mediated_endocytosis)	4.21302	3.84802	3.72138	5.97941	6.15939	6.85784	0.0510309	0.089619	0.0446953	0.056963	0.0499727	0.048205	1.59314	1.81516	1.57802	1.88134	2.41642	1.92995	0	0	yes
ENSG00000165280	VCP	223267;223268;223269;223271;223272;223273;223270	ENST00000358901;ENST00000493886;ENST00000466100;ENST00000480327;ENST00000448530;ENST00000417448;ENST00000479300	GO:0000166(nucleotide binding);GO:0000502(proteasome complex);GO:0003723(RNA binding);GO:0005102(signaling receptor binding);GO:0005515(protein binding);GO:0005524(ATP binding);GO:0005576(extracellular region);GO:0005634(nucleus);GO:0005654(nucleoplasm);GO:0005737(cytoplasm);GO:0005783(endoplasmic reticulum);GO:0005789(endoplasmic reticulum membrane);GO:0005811(lipid droplet);GO:0005829(cytosol);…	04141(Protein processing in endoplasmic reticulum);05134(Legionellosis);05134(Legionellosis)	K13525	null	valosin containing protein [Source:HGNC Symbol;Acc:HGNC:12666]	protein_coding;retained_intron	DOID:11724(limb_girdle_muscular_dystrophy);DOID:230(lateral_sclerosis);DOID:0080001(bone_disease);DOID:684(hepatocellular_carcinoma);DOID:1307(dementia);DOID:1240(leukemia);DOID:1612(breast_cancer);DOID:3458(breast_adenocarcinoma);DOID:1498(cholera);DOID:2531(hematologic_cancer);DOID:17(musculoskeletal_system_disease);DOID:5679(retinal_disease);DOID:630(genetic_disease);DOID:205(hyperostosis);DOI…	R_HSA_2262752(Cellular_responses_to_stress);R_HSA_194315(Signaling_by_Rho_GTPases);R_HSA_9646399(Aggrephagy);R_HSA_446203(Asparagine_N_linked_glycosylation);R_HSA_9012999(RHO_GTPase_cycle);R_HSA_9694516(SARS_CoV_2_Infection);R_HSA_382556(ABC_family_proteins_mediated_transport);R_HSA_73894(DNA_Repair);R_HSA_597592(Post_translational_protein_modification);R_HSA_5358346(Hedgehog_ligand_biogenesis);R…	106.715	106.024	105.369	84.8226	93.732	84.5148	53.3884	52.8692	54.2853	25.9049	26.0708	25.2024	175.289	165.297	171.918	122.763	117.292	114.071	0	0	yes
ENSG00000183741	CBX6	154744;154746;154745	ENST00000407418;ENST00000469420;ENST00000216083	GO:0000122(negative regulation of transcription by RNA polymerase II);GO:0000792(heterochromatin);GO:0003727(single-stranded RNA binding);GO:0005515(protein binding);GO:0005634(nucleus);GO:0005654(nucleoplasm);GO:0005694(chromosome);GO:0006325(chromatin organization);GO:0031519(PcG protein complex);GO:0031519(PcG protein complex)	null	K11453	null	chromobox 6 [Source:HGNC Symbol;Acc:HGNC:1556]	protein_coding;retained_intron	null	R_HSA_212436(Generic_Transcription_Pathway);R_HSA_2262752(Cellular_responses_to_stress);R_HSA_9006925(Intracellular_signaling_by_second_messengers);R_HSA_8953897(Cellular_responses_to_external_stimuli);R_HSA_2559583(Cellular_Senescence);R_HSA_74160(Gene_expression_(Transcription));R_HSA_2559580(Oxidative_Stress_Induced_Senescence);R_HSA_73857(RNA_Polymerase_II_Transcription);R_HSA_6807070(PTEN_Re…	33.2969	33.4227	33.8163	27.4208	27.7139	24.431	2.46779	2.38846	2.00112	1.66831	1.71619	1.8497	8.77294	9.08502	8.79815	8.99382	8.68991	8.7187	0	0	yes
ENSG00000166033	HTRA1	35385;35386	ENST00000368984;ENST00000420892	GO:0001890(placenta development);GO:0004252(serine-type endopeptidase activity);GO:0005515(protein binding);GO:0005520(insulin-like growth factor binding);GO:0005576(extracellular region);GO:0005615(extracellular space);GO:0005737(cytoplasm);GO:0005829(cytosol);GO:0005886(plasma membrane);GO:0006508(proteolysis);GO:0008233(peptidase activity);GO:0008236(serine-type peptidase activity);GO:0016020(…	null	null	null	HtrA serine peptidase 1 [Source:HGNC Symbol;Acc:HGNC:9476]	protein_coding	DOID:0080001(bone_disease);DOID:684(hepatocellular_carcinoma);DOID:1307(dementia);DOID:10591(pre_eclampsia);DOID:17(musculoskeletal_system_disease);DOID:5679(retinal_disease);DOID:225(syndrome);DOID:10873(Kuhnt_Junius_degeneration);DOID:3571(liver_cancer);DOID:4(disease);DOID:0050828(artery_disease);DOID:1289(neurodegenerative_disease);DOID:4448(macular_degeneration);DOID:8466(retinal_degeneratio…	R_HSA_1474244(Extracellular_matrix_organization);R_HSA_1474228(Degradation_of_the_extracellular_matrix)	11.9127	11.2189	12.2901	18.4103	17.7376	19.0121	0.271344	0.29734	0.244244	0.1563	0.109523	0.0936108	24.7257	22.6523	22.7032	20.47	17.2527	15.7643	0	0	yes
ENSG00000176092	CRYBG2	11309;11308;11312;11316;11315;11314;11311;11317;11310	ENST00000308182;ENST00000475866;ENST00000527815;ENST00000429942;ENST00000522923;ENST00000520372;ENST00000374208;ENST00000522993;ENST00000374211	GO:0030246(carbohydrate binding);GO:0030246(carbohydrate binding)	null	null	null	crystallin beta-gamma domain containing 2 [Source:HGNC Symbol;Acc:HGNC:17295]	protein_coding;processed_transcript;retained_intron	null	null	0.112032	0.104906	0.0806227	0.0955973	0.0520373	0.122604	4.98105	5.19925	5.72377	6.06722	5.49892	6.17732	1.32465	1.19852	1.38069	0.247422	0.125867	0.160444	0	0	yes
ENSG00000120675	DNAJC15	63664;63663	ENST00000379221;ENST00000474320	GO:0001405(PAM complex, Tim23 associated import motor);GO:0001671(ATPase activator activity);GO:0005515(protein binding);GO:0005739(mitochondrion);GO:0005743(mitochondrial inner membrane);GO:0009267(cellular response to starvation);GO:0015031(protein transport);GO:0016020(membrane);GO:0016021(integral component of membrane);GO:0019216(regulation of lipid metabolic process);GO:0030150(protein impo…	null	K09535	null	DnaJ heat shock protein family (Hsp40) member C15 [Source:HGNC Symbol;Acc:HGNC:20325]	protein_coding;processed_transcript	DOID:4(disease);DOID:162(cancer);DOID:14566(disease_of_cellular_proliferation)	null	0.0382029	0.0166961	0.0195554	0.0337823	0.0716428	0.048677	14.4848	14.3118	14.2171	9.85805	10.2378	10.1721	9.51098	9.92513	8.97286	7.55847	7.23676	8.02505	0	0	yes
ENSG00000172164	SNTB1	219383;219384;219382;219390;219386	ENST00000517992;ENST00000648490;ENST00000395601;ENST00000520717;ENST00000519177	GO:0003779(actin binding);GO:0005198(structural molecule activity);GO:0005515(protein binding);GO:0005516(calmodulin binding);GO:0005737(cytoplasm);GO:0005856(cytoskeleton);GO:0005886(plasma membrane);GO:0005925(focal adhesion);GO:0006936(muscle contraction);GO:0016010(dystrophin-associated glycoprotein complex);GO:0016020(membrane);GO:0030054(cell junction);GO:0030165(PDZ domain binding);GO:0032…	null	null	null	syntrophin beta 1 [Source:HGNC Symbol;Acc:HGNC:11168]	protein_coding;nonsense_mediated_decay;processed_transcript	null	null	0.0437845	0.0300362	0.0429249	0.0293855	0.036563	0.0314553	4.77306	4.54882	4.45212	7.34918	7.3546	6.99559	4.52389	4.61953	4.33213	3.85689	4.25531	4.6245	0	0	yes
ENSG00000198910	L1CAM	6631;6629;6630;6644;6632;6639;6638;6634;6640;6645;6646;6635;6636;6637;6648	ENST00000370055;ENST00000361981;ENST00000370060;ENST00000420165;ENST00000370058;ENST00000439496;ENST00000484652;ENST00000491983;ENST00000407935;ENST00000458029;ENST00000460553;ENST00000474853;ENST00000455590;ENST00000496122;ENST00000616195	GO:0005515(protein binding);GO:0005886(plasma membrane);GO:0005925(focal adhesion);GO:0006935(chemotaxis);GO:0007155(cell adhesion);GO:0007156(homophilic cell adhesion via plasma membrane adhesion molecules);GO:0007160(cell-matrix adhesion);GO:0007275(multicellular organism development);GO:0007399(nervous system development);GO:0007411(axon guidance);GO:0008046(axon guidance receptor activity);GO…	04360(Axon guidance);04514(Cell adhesion molecules (CAMs));04514(Cell adhesion molecules (CAMs))	K06550	null	L1 cell adhesion molecule [Source:HGNC Symbol;Acc:HGNC:6470]	protein_coding;retained_intron;processed_transcript	DOID:18(urinary_system_disease);DOID:0060037(developmental_disorder_of_mental_health);DOID:3996(urinary_system_cancer);DOID:2394(ovarian_cancer);DOID:4897(bile_duct_carcinoma);DOID:3620(central_nervous_system_cancer);DOID:225(syndrome);DOID:0050687(cell_type_cancer);DOID:936(brain_disease);DOID:4(disease);DOID:5419(schizophrenia);DOID:12556(acute_kidney_tubular_necrosis);DOID:1059(intellectual_di…	R_HSA_210991(Basigin_interactions);R_HSA_445095(Interaction_between_L1_and_Ankyrins);R_HSA_445144(Signal_transduction_by_L1);R_HSA_202733(Cell_surface_interactions_at_the_vascular_wall);R_HSA_437239(Recycling_pathway_of_L1);R_HSA_1266738(Developmental_Biology);R_HSA_9675108(Nervous_system_development);R_HSA_109582(Hemostasis);R_HSA_422475(Axon_guidance);R_HSA_373760(L1CAM_interactions)	0.282248	0.324703	0.234619	0.745486	0.518603	0.417267	0.129812	0.138642	0.2048	0.092785	0.106859	0.0552395	20.0344	19.5783	21.3411	17.6198	16.2137	15.8513	0	0	yes
ENSG00000096060	FKBP5	194583;194582;194584;194581	ENST00000357266;ENST00000536438;ENST00000542713;ENST00000539068	GO:0000413(protein peptidyl-prolyl isomerization);GO:0003755(peptidyl-prolyl cis-trans isomerase activity);GO:0005515(protein binding);GO:0005528(FK506 binding);GO:0005634(nucleus);GO:0005654(nucleoplasm);GO:0005737(cytoplasm);GO:0005829(cytosol);GO:0006457(protein folding);GO:0009617(response to bacterium);GO:0016020(membrane);GO:0016853(isomerase activity);GO:0031072(heat shock protein binding)…	04915(Estrogen signaling pathway);04915(Estrogen signaling pathway)	null	null	FKBP prolyl isomerase 5 [Source:HGNC Symbol;Acc:HGNC:3721]	protein_coding	DOID:0080001(bone_disease);DOID:2531(hematologic_cancer);DOID:17(musculoskeletal_system_disease);DOID:0050687(cell_type_cancer);DOID:4(disease);DOID:612(primary_immunodeficiency_disease);DOID:3312(bipolar_disorder);DOID:848(arthritis);DOID:162(cancer);DOID:1909(melanoma);DOID:14566(disease_of_cellular_proliferation);DOID:3342(bone_inflammation_disease);DOID:0060083(immune_system_cancer);DOID:7148…	R_HSA_212436(Generic_Transcription_Pathway);R_HSA_2262752(Cellular_responses_to_stress);R_HSA_8986944(Transcriptional_Regulation_by_MECP2);R_HSA_9006931(Signaling_by_Nuclear_Receptors);R_HSA_8953897(Cellular_responses_to_external_stimuli);R_HSA_74160(Gene_expression_(Transcription));R_HSA_9022699(MECP2_regulates_neuronal_receptors_and_channels);R_HSA_73857(RNA_Polymerase_II_Transcription);R_HSA_1…	18.1835	17.9903	18.4262	13.2924	13.4772	14.1241	0.171698	0.294424	0.190501	0.0772688	0.0819967	0.113792	1.5245	1.68553	1.49756	2.48223	2.85282	2.95926	0	0	yes
ENSG00000065833	ME1	196865	ENST00000369705	GO:0004470(malic enzyme activity);GO:0004471(malate dehydrogenase (decarboxylating) (NAD+) activity);GO:0004473(malate dehydrogenase (decarboxylating) (NADP+) activity);GO:0005737(cytoplasm);GO:0005739(mitochondrion);GO:0005829(cytosol);GO:0005975(carbohydrate metabolic process);GO:0006090(pyruvate metabolic process);GO:0006108(malate metabolic process);GO:0008948(oxaloacetate decarboxylase activ…	00620(Pyruvate metabolism);03320(PPAR signaling pathway)	K00029	EC:1.1.1.40	malic enzyme 1 [Source:HGNC Symbol;Acc:HGNC:6983]	protein_coding	DOID:4(disease)	R_HSA_70268(Pyruvate_metabolism);R_HSA_1428517(The_citric_acid_(TCA)_cycle_and_respiratory_electron_transport);R_HSA_71406(Pyruvate_metabolism_and_Citric_Acid_(TCA)_cycle);R_HSA_400206(Regulation_of_lipid_metabolism_by_PPARalpha);R_HSA_1989781(PPARA_activates_gene_expression);R_HSA_556833(Metabolism_of_lipids);R_HSA_1430728(Metabolism)	7.97647	8.12235	7.30973	8.24606	8.08286	7.95201	45.4455	43.7781	45.0065	59.8303	60.5691	62.1013	16.3304	15.594	15.4916	9.30455	10.8707	11.8915	0	0	yes
ENSG00000075043	KCNQ2	147995;147987;148013;148029;148027;148017;147994;148019;148034;148005;147996;148033;148012;148015;148030;148025;148004;148002;148021;148022;148016;148014;148028;147991;148020;147993;147988;148031;148008;148026;148003;148000;148001;148018	ENST00000360480;ENST00000626839;ENST00000344425;ENST00000636591;ENST00000636065;ENST00000626684;ENST00000357249;ENST00000638073;ENST00000626717;ENST00000635867;ENST00000344462;ENST00000637639;ENST00000482957;ENST00000629498;ENST00000636042;ENST00000637772;ENST00000637584;ENST00000629318;ENST00000636873;ENST00000636846;ENST00000636858;ENST00000636255;ENST00000636623;ENST00000370224;ENST00000626313…	GO:0005216(ion channel activity);GO:0005244(voltage-gated ion channel activity);GO:0005249(voltage-gated potassium channel activity);GO:0005251(delayed rectifier potassium channel activity);GO:0005267(potassium channel activity);GO:0005515(protein binding);GO:0005516(calmodulin binding);GO:0005886(plasma membrane);GO:0005887(integral component of plasma membrane);GO:0006811(ion transport);GO:0006…	04725(Cholinergic synapse);04725(Cholinergic synapse)	K04927	null	potassium voltage-gated channel subfamily Q member 2 [Source:HGNC Symbol;Acc:HGNC:6296]	protein_coding;processed_transcript;retained_intron	DOID:0050702(neonatal_period_electroclinical_syndrome);DOID:225(syndrome);DOID:936(brain_disease);DOID:4(disease);DOID:9007(sudden_infant_death_syndrome);DOID:14264(benign_neonatal_seizures);DOID:863(nervous_system_disease);DOID:331(central_nervous_system_disease);DOID:1826(epilepsy_syndrome);DOID:14777(benign_familial_neonatal_epilepsy);DOID:0050701(electroclinical_syndrome);DOID:7(disease_of_an…	R_HSA_445095(Interaction_between_L1_and_Ankyrins);R_HSA_1296072(Voltage_gated_Potassium_channels);R_HSA_1296071(Potassium_Channels);R_HSA_1266738(Developmental_Biology);R_HSA_9675108(Nervous_system_development);R_HSA_112316(Neuronal_System);R_HSA_422475(Axon_guidance);R_HSA_373760(L1CAM_interactions)	4.49936	4.11581	4.80129	3.70608	3.77198	3.65239	0.031149	0.0236603	0.0156091	0.0232579	0.034194	0.0224602	0.0677761	0.0187833	0.0354111	0.0269402	0.0590846	0.0389222	0	0	yes
ENSG00000178209	PLEC	221304;221305;221303;221307;221309;221310;221308;221311;221312;221314;221315;221306;221317;221316;221313	ENST00000357649;ENST00000354589;ENST00000345136;ENST00000322810;ENST00000356346;ENST00000436759;ENST00000354958;ENST00000527303;ENST00000527096;ENST00000526416;ENST00000527816;ENST00000398774;ENST00000532346;ENST00000528131;ENST00000528025	GO:0003723(RNA binding);GO:0003779(actin binding);GO:0005198(structural molecule activity);GO:0005200(structural constituent of cytoskeleton);GO:0005515(protein binding);GO:0005737(cytoplasm);GO:0005829(cytosol);GO:0005856(cytoskeleton);GO:0005882(intermediate filament);GO:0005886(plasma membrane);GO:0005903(brush border);GO:0005925(focal adhesion);GO:0008092(cytoskeletal protein binding);GO:0008…	null	K10388	null	plectin [Source:HGNC Symbol;Acc:HGNC:9069]	protein_coding;retained_intron	DOID:684(hepatocellular_carcinoma);DOID:934(viral_infectious_disease);DOID:3571(liver_cancer);DOID:0050117(disease_by_infectious_agent);DOID:913(atrophic_muscular_disease);DOID:4(disease);DOID:5419(schizophrenia);DOID:2730(epidermolysis_bullosa);DOID:440(neuromuscular_disease);DOID:16(integumentary_system_disease);DOID:4644(epidermolysis_bullosa_simplex);DOID:162(cancer);DOID:3119(gastrointestina…	R_HSA_1474290(Collagen_formation);R_HSA_111465(Apoptotic_cleavage_of_cellular_proteins);R_HSA_1474244(Extracellular_matrix_organization);R_HSA_446728(Cell_junction_organization);R_HSA_109581(Apoptosis);R_HSA_264870(Caspase_mediated_cleavage_of_cytoskeletal_proteins);R_HSA_2022090(Assembly_of_collagen_fibrils_and_other_multimeric_structures);R_HSA_1500931(Cell_Cell_communication);R_HSA_446107(Type…	15.2583	16.3234	15.8999	18.814	17.5587	17.5054	30.5308	30.9779	30.4377	13.8558	14.4051	14.6995	50.6541	49.9234	50.03	42.9126	49.1628	47.8684	0	0	yes
ENSG00000105855	ITGB8	202613;202616;202615;202614;202612	ENST00000222573;ENST00000477859;ENST00000460204;ENST00000478974;ENST00000537992	GO:0001570(vasculogenesis);GO:0001573(ganglioside metabolic process);GO:0005102(signaling receptor binding);GO:0005178(integrin binding);GO:0005886(plasma membrane);GO:0005925(focal adhesion);GO:0007155(cell adhesion);GO:0007160(cell-matrix adhesion);GO:0007229(integrin-mediated signaling pathway);GO:0008305(integrin complex);GO:0009986(cell surface);GO:0010628(positive regulation of gene express…	04151(PI3K-Akt signaling pathway);04510(Focal adhesion);04512(ECM-receptor interaction);04514(Cell adhesion molecules (CAMs));04810(Regulation of actin cytoskeleton);05165(Human papillomavirus infection);05410(Hypertrophic cardiomyopathy (HCM));05412(Arrhythmogenic right ventricular cardiomyopathy (ARVC));05414(Dilated cardiomyopathy (DCM));05414(Dilated cardiomyopathy (DCM))	K06591	null	integrin subunit beta 8 [Source:HGNC Symbol;Acc:HGNC:6163]	protein_coding;retained_intron;processed_transcript	DOID:4(disease)	R_HSA_1474244(Extracellular_matrix_organization);R_HSA_1566948(Elastic_fibre_formation);R_HSA_2129379(Molecules_associated_with_elastic_fibres);R_HSA_216083(Integrin_cell_surface_interactions)	0.0459328	0.0374142	0.0636418	0.0577392	0.10087	0.0578653	2.2064	2.12185	1.98069	1.65625	1.30765	1.47856	4.22515	3.96307	4.0137	1.73456	2.34582	2.54922	0	0	yes
ENSG00000140479	PCSK6	83405;83417;83406;83404;83403;83400;83420;83418;83422;83412;83411;83409;83421;83415;83413;83419;83410;83407	ENST00000611716;ENST00000611967;ENST00000618548;ENST00000559499;ENST00000398185;ENST00000558864;ENST00000331826;ENST00000615296;ENST00000559417;ENST00000619160;ENST00000560785;ENST00000558433;ENST00000558154;ENST00000560902;ENST00000622483;ENST00000621185;ENST00000559430;ENST00000557794	GO:0004175(endopeptidase activity);GO:0004252(serine-type endopeptidase activity);GO:0005515(protein binding);GO:0005576(extracellular region);GO:0005615(extracellular space);GO:0005783(endoplasmic reticulum);GO:0005796(Golgi lumen);GO:0005886(plasma membrane);GO:0006508(proteolysis);GO:0007354(zygotic determination of anterior/posterior axis, embryo);GO:0007368(determination of left/right symmet…	null	K08672	EC:3.4.21.-	proprotein convertase subtilisin/kexin type 6 [Source:HGNC Symbol;Acc:HGNC:8569]	protein_coding;retained_intron;processed_transcript	DOID:0060037(developmental_disorder_of_mental_health);DOID:4(disease);DOID:13365(reading_disorder);DOID:4428(dyslexia);DOID:162(cancer);DOID:14566(disease_of_cellular_proliferation);DOID:8927(learning_disability);DOID:150(disease_of_mental_health);DOID:0060038(specific_developmental_disorder)	R_HSA_166520(Signaling_by_NTRKs);R_HSA_382551(Transport_of_small_molecules);R_HSA_174824(Plasma_lipoprotein_assembly,_remodeling,_and_clearance);R_HSA_9036866(Expression_and_Processing_of_Neurotrophins);R_HSA_8963889(Assembly_of_active_LPL_and_LIPC_lipase_complexes);R_HSA_1266738(Developmental_Biology);R_HSA_162582(Signal_Transduction);R_HSA_167060(NGF_processing);R_HSA_6809371(Formation_of_the_c…	2.23666	2.22536	2.11156	1.54227	1.84607	1.54162	11.4585	11.5961	11.2284	8.09675	7.80636	7.48965	0.578494	0.521928	0.58642	0.450252	0.457763	0.423342	0	0	yes
ENSG00000131981	LGALS3	69937;69940;69938;69942;69936;69939;69941	ENST00000254301;ENST00000556438;ENST00000553755;ENST00000556263;ENST00000553493;ENST00000554715;ENST00000556322	GO:0001772(immunological synapse);GO:0002376(immune system process);GO:0002548(monocyte chemotaxis);GO:0003723(RNA binding);GO:0004864(protein phosphatase inhibitor activity);GO:0005515(protein binding);GO:0005576(extracellular region);GO:0005615(extracellular space);GO:0005634(nucleus);GO:0005681(spliceosomal complex);GO:0005737(cytoplasm);GO:0005743(mitochondrial inner membrane);GO:0005886(plas…	null	K06831	null	galectin 3 [Source:HGNC Symbol;Acc:HGNC:6563]	protein_coding;retained_intron;processed_transcript	DOID:2841(asthma);DOID:18(urinary_system_disease);DOID:1176(bronchial_disease);DOID:684(hepatocellular_carcinoma);DOID:3996(urinary_system_cancer);DOID:1612(breast_cancer);DOID:6000(congestive_heart_failure);DOID:28(endocrine_system_disease);DOID:4897(bile_duct_carcinoma);DOID:1324(lung_cancer);DOID:654(overnutrition);DOID:0050687(cell_type_cancer);DOID:850(lung_disease);DOID:3571(liver_cancer);D…	R_HSA_212436(Generic_Transcription_Pathway);R_HSA_168249(Innate_Immune_System);R_HSA_74160(Gene_expression_(Transcription));R_HSA_168256(Immune_System);R_HSA_8941333(RUNX2_regulates_genes_involved_in_differentiation_of_myeloid_cells);R_HSA_73857(RNA_Polymerase_II_Transcription);R_HSA_6798695(Neutrophil_degranulation);R_HSA_8939246(RUNX1_regulates_transcription_of_genes_involved_in_differentiation…	0.207637	0.274599	0.43168	0.463129	0.319457	0.542579	1.77506	2.15465	2.29785	2.59961	3.02266	3.10376	38.7788	37.8964	37.9008	45.499	34.7591	33.5585	0	0	yes
ENSG00000162738	VANGL2	22051;22052	ENST00000368061;ENST00000483408	GO:0001725(stress fiber);GO:0001736(establishment of planar polarity);GO:0001843(neural tube closure);GO:0001942(hair follicle development);GO:0001947(heart looping);GO:0003149(membranous septum morphogenesis);GO:0003150(muscular septum morphogenesis);GO:0003402(planar cell polarity pathway involved in axis elongation);GO:0005515(protein binding);GO:0005886(plasma membrane);GO:0005911(cell-cell j…	04310(Wnt signaling pathway);04310(Wnt signaling pathway)	K04510	null	VANGL planar cell polarity protein 2 [Source:HGNC Symbol;Acc:HGNC:15511]	protein_coding;processed_transcript	null	R_HSA_194315(Signaling_by_Rho_GTPases);R_HSA_9012999(RHO_GTPase_cycle);R_HSA_195721(Signaling_by_WNT);R_HSA_9716542(Signaling_by_Rho_GTPases,_Miro_GTPases_and_RHOBTB3);R_HSA_3858494(Beta_catenin_independent_WNT_signaling);R_HSA_4086400(PCP/CE_pathway);R_HSA_162582(Signal_Transduction);R_HSA_9696264(RND3_GTPase_cycle);R_HSA_9696273(RND1_GTPase_cycle);R_HSA_4608870(Asymmetric_localization_of_PCP_pr…	5.66557	5.65665	5.67428	15.5091	14.538	15.7984	14.005	14.1205	14.4046	15.8875	15.8351	15.6745	0.441767	0.226147	0.300051	0.128492	0.210787	0.144016	0	0	yes
ENSG00000108511	HOXB6	102632;102639;102638;102631	ENST00000484302;ENST00000490419;ENST00000470193;ENST00000225648	GO:0000790(nuclear chromatin);GO:0000978(RNA polymerase II cis-regulatory region sequence-specific DNA binding);GO:0000981(DNA-binding transcription factor activity, RNA polymerase II-specific);GO:0003677(DNA binding);GO:0003700(DNA-binding transcription factor activity);GO:0003723(RNA binding);GO:0005515(protein binding);GO:0005634(nucleus);GO:0006355(regulation of transcription, DNA-templated);…	null	K09306	null	homeobox B6 [Source:HGNC Symbol;Acc:HGNC:5117]	protein_coding;processed_transcript	null	null	45.2259	45.6532	45.0814	54.3828	53.7862	51.4346	6.4262	6.74233	6.85967	0.970866	0.851855	0.598271	68.0613	72.2825	78.0106	37.3934	35.6735	35.9977	0	0	yes
ENSG00000053747	LAMA3	109465;109458;109464;109467;109472;109469;109471;109459;109468;109470;109460;109462;109463;109466	ENST00000269217;ENST00000313654;ENST00000649721;ENST00000586751;ENST00000590104;ENST00000586709;ENST00000592442;ENST00000585600;ENST00000588770;ENST00000588164;ENST00000399516;ENST00000591749;ENST00000592519;ENST00000587184	GO:0001738(morphogenesis of a polarized epithelium);GO:0005102(signaling receptor binding);GO:0005178(integrin binding);GO:0005198(structural molecule activity);GO:0005201(extracellular matrix structural constituent);GO:0005576(extracellular region);GO:0005604(basement membrane);GO:0005610(laminin-5 complex);GO:0005783(endoplasmic reticulum);GO:0007155(cell adhesion);GO:0007229(integrin-mediated …	04151(PI3K-Akt signaling pathway);04510(Focal adhesion);04512(ECM-receptor interaction);05145(Toxoplasmosis);05146(Amoebiasis);05165(Human papillomavirus infection);05200(Pathways in cancer);05222(Small cell lung cancer);05222(Small cell lung cancer)	null	null	laminin subunit alpha 3 [Source:HGNC Symbol;Acc:HGNC:6483]	protein_coding;retained_intron;non_stop_decay;processed_transcript	DOID:1612(breast_cancer);DOID:1324(lung_cancer);DOID:225(syndrome);DOID:0050687(cell_type_cancer);DOID:4(disease);DOID:3069(astrocytoma);DOID:0050828(artery_disease);DOID:2730(epidermolysis_bullosa);DOID:3068(glioblastoma_multiforme);DOID:5844(myocardial_infarction);DOID:16(integumentary_system_disease);DOID:3905(lung_carcinoma);DOID:162(cancer);DOID:3393(coronary_artery_disease);DOID:37(skin_dis…	R_HSA_1474290(Collagen_formation);R_HSA_1474244(Extracellular_matrix_organization);R_HSA_446728(Cell_junction_organization);R_HSA_3000178(ECM_proteoglycans);R_HSA_3000157(Laminin_interactions);R_HSA_6806834(Signaling_by_MET);R_HSA_162582(Signal_Transduction);R_HSA_3000171(Non_integrin_membrane_ECM_interactions);R_HSA_2214320(Anchoring_fibril_formation);R_HSA_2022090(Assembly_of_collagen_fibrils_a…	0.184792	0.154648	0.174663	0.210243	0.172951	0.264477	19.6248	18.2218	18.53	8.02539	8.26604	7.33301	16.015	16.563	15.9173	11.5753	12.8885	14.3294	0	0	yes
ENSG00000260834	AC009055	90787	ENST00000567058	null	null	null	null	novel transcript	lncRNA	null	null	0.088916	0.0340698	0.0641057	0	0.0381447	0	0.315544	0.157819	0.146411	0.0558727	0.0371237	0	14.0754	15.3572	16.0501	10.4783	9.96753	11.5566	0	0	yes
ENSG00000091136	LAMB1	208841;208840;208851;208846;208839;208843;208850;208842;208852;208849;208848;208844;208845	ENST00000393561;ENST00000222399;ENST00000439976;ENST00000468999;ENST00000472714;ENST00000468518;ENST00000393560;ENST00000474380;ENST00000393559;ENST00000479448;ENST00000476039;ENST00000491196;ENST00000470995	GO:0005178(integrin binding);GO:0005198(structural molecule activity);GO:0005201(extracellular matrix structural constituent);GO:0005515(protein binding);GO:0005576(extracellular region);GO:0005604(basement membrane);GO:0005606(laminin-1 complex);GO:0005607(laminin-2 complex);GO:0005615(extracellular space);GO:0005788(endoplasmic reticulum lumen);GO:0007155(cell adhesion);GO:0009887(animal organ …	04151(PI3K-Akt signaling pathway);04510(Focal adhesion);04512(ECM-receptor interaction);05145(Toxoplasmosis);05146(Amoebiasis);05165(Human papillomavirus infection);05200(Pathways in cancer);05222(Small cell lung cancer);05222(Small cell lung cancer)	null	null	laminin subunit beta 1 [Source:HGNC Symbol;Acc:HGNC:6486]	protein_coding;processed_transcript;retained_intron	DOID:3620(central_nervous_system_cancer);DOID:0050687(cell_type_cancer);DOID:936(brain_disease);DOID:4(disease);DOID:3856(male_reproductive_organ_cancer);DOID:0060085(organ_system_benign_neoplasm);DOID:162(cancer);DOID:0050622(reproductive_organ_benign_neoplasm);DOID:863(nervous_system_disease);DOID:289(endometriosis);DOID:0060095(uterine_benign_neoplasm);DOID:14566(disease_of_cellular_proliferat…	R_HSA_597592(Post_translational_protein_modification);R_HSA_1474244(Extracellular_matrix_organization);R_HSA_9619665(EGR2_and_SOX10_mediated_initiation_of_Schwann_cell_myelination);R_HSA_3000178(ECM_proteoglycans);R_HSA_3000157(Laminin_interactions);R_HSA_6806834(Signaling_by_MET);R_HSA_1266738(Developmental_Biology);R_HSA_162582(Signal_Transduction);R_HSA_3000171(Non_integrin_membrane_ECM_intera…	20.4839	20.6171	20.9304	18.1498	18.5304	20.0732	100.083	97.3423	95.0493	139.811	139.395	138.953	29.4067	29.4327	28.4413	13.6661	16.5448	18.2927	0	0	yes
ENSG00000112659	CUL9	195257;195255;195254;195270;195269;195261;195258;195263;195271;195266;195264;195272;195259;195262;195265;195260	ENST00000252050;ENST00000515773;ENST00000451399;ENST00000503766;ENST00000512423;ENST00000504485;ENST00000510282;ENST00000505172;ENST00000505405;ENST00000508656;ENST00000502937;ENST00000504647;ENST00000515344;ENST00000502719;ENST00000513904;ENST00000512408	GO:0000166(nucleotide binding);GO:0000226(microtubule cytoskeleton organization);GO:0005515(protein binding);GO:0005524(ATP binding);GO:0005737(cytoplasm);GO:0005829(cytosol);GO:0006511(ubiquitin-dependent protein catabolic process);GO:0007088(regulation of mitotic nuclear division);GO:0016567(protein ubiquitination);GO:0016740(transferase activity);GO:0031461(cullin-RING ubiquitin ligase complex…	null	K11970	null	cullin 9 [Source:HGNC Symbol;Acc:HGNC:15982]	protein_coding;retained_intron;processed_transcript;nonsense_mediated_decay	null	R_HSA_597592(Post_translational_protein_modification);R_HSA_8951664(Neddylation);R_HSA_392499(Metabolism_of_proteins)	0.0849382	0.0850961	0.0675043	0.09282	0.101536	0.0821463	0.886619	0.84907	0.875871	2.13334	2.56835	2.06462	3.24873	3.47411	3.19159	4.08651	4.43095	4.25831	0	0	yes
ENSG00000107201	DDX58	222844;222845	ENST00000379883;ENST00000379868	GO:0000166(nucleotide binding);GO:0002230(positive regulation of defense response to virus by host);GO:0002376(immune system process);GO:0002735(positive regulation of myeloid dendritic cell cytokine production);GO:0003676(nucleic acid binding);GO:0003690(double-stranded DNA binding);GO:0003723(RNA binding);GO:0003724(RNA helicase activity);GO:0003725(double-stranded RNA binding);GO:0003727(singl…	04064(NF-kappa B signaling pathway);04622(RIG-I-like receptor signaling pathway);04623(Cytosolic DNA-sensing pathway);05160(Hepatitis C);05161(Hepatitis B);05162(Measles);05164(Influenza A);05168(Herpes simplex virus 1 infection);05169(Epstein-Barr virus infection);05169(Epstein-Barr virus infection)	K12646	EC:3.6.4.13	DExD/H-box helicase 58 [Source:HGNC Symbol;Acc:HGNC:19102]	protein_coding	DOID:18(urinary_system_disease);DOID:684(hepatocellular_carcinoma);DOID:1240(leukemia);DOID:934(viral_infectious_disease);DOID:2531(hematologic_cancer);DOID:0050687(cell_type_cancer);DOID:3571(liver_cancer);DOID:0050117(disease_by_infectious_agent);DOID:4(disease);DOID:409(liver_disease);DOID:77(gastrointestinal_system_disease);DOID:4194(glucose_metabolism_disease);DOID:557(kidney_disease);DOID:0…	R_HSA_597592(Post_translational_protein_modification);R_HSA_1280215(Cytokine_Signaling_in_Immune_system);R_HSA_1169410(Antiviral_mechanism_by_IFN_stimulated_genes);R_HSA_168249(Innate_Immune_System);R_HSA_8983711(OAS_antiviral_response);R_HSA_1169408(ISG15_antiviral_mechanism);R_HSA_168256(Immune_System);R_HSA_936440(Negative_regulators_of_DDX58/IFIH1_signaling);R_HSA_933543(NF_kB_activation_thro…	7.48331	8.04541	7.98133	29.8466	30.8829	30.5374	1.02184	1.01865	1.20748	2.0171	2.06638	1.75307	2.76287	3.0837	2.58746	1.5241	1.89481	2.28164	0	0	yes
ENSG00000228437	LINC02474	26083;26082	ENST00000441160;ENST00000421147	null	null	null	null	long intergenic non-protein coding RNA 2474 [Source:HGNC Symbol;Acc:HGNC:53417]	lncRNA	null	null	0.147526	0.100656	0.0608005	0.134779	0.0532403	0.0791089	0.953331	1.22317	0.734199	0.125663	0.0786691	0.073546	45.0217	53.3189	54.2005	18.7608	21.2831	24.7019	0	0	yes
ENSG00000131037	EPS8L1	125081;125082;125094;125085;125088;125093;125084;125083;125097;125096;125080;125095;125091;125098;125086;125092;125090;125087;125089	ENST00000592824;ENST00000201647;ENST00000589362;ENST00000587786;ENST00000245618;ENST00000592102;ENST00000540810;ENST00000591219;ENST00000587901;ENST00000589694;ENST00000586329;ENST00000585347;ENST00000590610;ENST00000587715;ENST00000592318;ENST00000592284;ENST00000590232;ENST00000588359;ENST00000592044	GO:0003779(actin binding);GO:0005089(Rho guanyl-nucleotide exchange factor activity);GO:0005515(protein binding);GO:0005737(cytoplasm);GO:0005829(cytosol);GO:0005886(plasma membrane);GO:0007266(Rho protein signal transduction);GO:0016301(kinase activity);GO:0016310(phosphorylation);GO:0030676(Rac guanyl-nucleotide exchange factor activity);GO:0032587(ruffle membrane);GO:0032991(protein-containing…	null	K17277	null	EPS8 like 1 [Source:HGNC Symbol;Acc:HGNC:21295]	processed_transcript;protein_coding;retained_intron;nonsense_mediated_decay	null	null	3.27075	3.70912	3.33095	2.99266	2.97682	2.7908	5.67522	6.16613	6.52852	6.6348	7.31825	7.41604	0.129402	0.211069	0.153886	0.0947054	0.109813	0.0852889	0	0	yes
ENSG00000188707	ZBED6CL	211481;211482	ENST00000343855;ENST00000463441	null	null	null	null	ZBED6 C-terminal like [Source:HGNC Symbol;Acc:HGNC:21720]	protein_coding;processed_transcript	null	null	0.101826	0.0784104	0.0605527	0.0581568	0.0936454	0.0894416	10.5563	10.1894	10.4364	4.3147	4.20712	3.25112	28.8597	27.4575	29.9676	13.7733	13.0584	12.8252	0	0	yes
ENSG00000100292	HMOX1	154073;154071;154074;154072	ENST00000216117;ENST00000412893;ENST00000494998;ENST00000481190	GO:0001525(angiogenesis);GO:0001666(response to hypoxia);GO:0001935(endothelial cell proliferation);GO:0002246(wound healing involved in inflammatory response);GO:0002686(negative regulation of leukocyte migration);GO:0004392(heme oxygenase (decyclizing) activity);GO:0004630(phospholipase D activity);GO:0005198(structural molecule activity);GO:0005515(protein binding);GO:0005615(extracellular spa…	00860(Porphyrin and chlorophyll metabolism);04066(HIF-1 signaling pathway);04216(Ferroptosis);04978(Mineral absorption);05200(Pathways in cancer);05206(MicroRNAs in cancer);05225(Hepatocellular carcinoma);05418(Fluid shear stress and atherosclerosis);05418(Fluid shear stress and atherosclerosis)	K00510	EC:1.14.14.18	heme oxygenase 1 [Source:HGNC Symbol;Acc:HGNC:5013]	protein_coding;retained_intron	DOID:9809(hypersensitivity_vasculitis);DOID:18(urinary_system_disease);DOID:0080001(bone_disease);DOID:684(hepatocellular_carcinoma);DOID:13580(cholestasis);DOID:1307(dementia);DOID:1240(leukemia);DOID:4138(bile_duct_disease);DOID:10591(pre_eclampsia);DOID:934(viral_infectious_disease);DOID:6000(congestive_heart_failure);DOID:2531(hematologic_cancer);DOID:1324(lung_cancer);DOID:17(musculoskeletal…	R_HSA_9707587(Regulation_of_HMOX1_expression_and_activity);R_HSA_2262752(Cellular_responses_to_stress);R_HSA_9707564(Cytoprotection_by_HMOX1);R_HSA_382551(Transport_of_small_molecules);R_HSA_917937(Iron_uptake_and_transport);R_HSA_1280215(Cytokine_Signaling_in_Immune_system);R_HSA_8953897(Cellular_responses_to_external_stimuli);R_HSA_9658195(Leishmania_infection);R_HSA_168249(Innate_Immune_System…	53.3864	49.3987	51.2038	154.694	174.123	140.548	1.28341	1.09495	1.00874	1.15984	0.781886	1.03038	9.69819	9.66319	11.7422	34.3211	25.2589	24.1411	0	0	yes
ENSG00000198742	SMURF1	207495;207496;207499;207500	ENST00000361368;ENST00000361125;ENST00000480055;ENST00000472627	GO:0000209(protein polyubiquitination);GO:0004842(ubiquitin-protein transferase activity);GO:0005515(protein binding);GO:0005543(phospholipid binding);GO:0005654(nucleoplasm);GO:0005737(cytoplasm);GO:0005739(mitochondrion);GO:0005829(cytosol);GO:0005886(plasma membrane);GO:0006511(ubiquitin-dependent protein catabolic process);GO:0006611(protein export from nucleus);GO:0007179(transforming growth…	04120(Ubiquitin mediated proteolysis);04144(Endocytosis);04340(Hedgehog signaling pathway);04350(TGF-beta signaling pathway);04350(TGF-beta signaling pathway)	K04678	EC:2.3.2.26	SMAD specific E3 ubiquitin protein ligase 1 [Source:HGNC Symbol;Acc:HGNC:16807]	protein_coding;processed_transcript	DOID:17(musculoskeletal_system_disease);DOID:4(disease);DOID:418(systemic_scleroderma);DOID:417(hypersensitivity_reaction_type_II_disease);DOID:854(collagen_disease);DOID:170(endocrine_gland_cancer);DOID:162(cancer);DOID:14566(disease_of_cellular_proliferation);DOID:0060056(hypersensitivity_reaction_disease);DOID:65(connective_tissue_disease);DOID:2914(immune_system_disease);DOID:419(scleroderma)…	R_HSA_212436(Generic_Transcription_Pathway);R_HSA_5632684(Hedgehog_'on'_state);R_HSA_2173788(Downregulation_of_TGF_beta_receptor_signaling);R_HSA_983169(Class_I_MHC_mediated_antigen_processing_&_presentation);R_HSA_8939902(Regulation_of_RUNX2_expression_and_activity);R_HSA_8941858(Regulation_of_RUNX3_expression_and_activity);R_HSA_195721(Signaling_by_WNT);R_HSA_2173789(TGF_beta_receptor_signaling…	9.53314	10.7154	10.7979	10.7562	10.1147	10.6692	18.6882	17.8879	17.5439	42.6595	41.3266	39.3753	6.20741	6.08631	6.45745	7.14605	7.31043	7.55922	0	0	yes
ENSG00000100342	APOL1	154179;154171;154172;154173;154177;154182;154176;154174;154175;154181;154178	ENST00000397278;ENST00000422706;ENST00000426053;ENST00000319136;ENST00000439680;ENST00000431184;ENST00000438034;ENST00000422471;ENST00000475519;ENST00000433768;ENST00000427990	GO:0005254(chloride channel activity);GO:0005515(protein binding);GO:0005576(extracellular region);GO:0005615(extracellular space);GO:0005788(endoplasmic reticulum lumen);GO:0006629(lipid metabolic process);GO:0006869(lipid transport);GO:0006898(receptor-mediated endocytosis);GO:0008202(steroid metabolic process);GO:0008203(cholesterol metabolic process);GO:0008289(lipid binding);GO:0031224(intri…	05143(African trypanosomiasis);05143(African trypanosomiasis)	K14480	null	apolipoprotein L1 [Source:HGNC Symbol;Acc:HGNC:618]	protein_coding;nonsense_mediated_decay;retained_intron	DOID:18(urinary_system_disease);DOID:4(disease);DOID:5419(schizophrenia);DOID:557(kidney_disease);DOID:2921(glomerulonephritis);DOID:0050851(glomerulosclerosis);DOID:2468(psychotic_disorder);DOID:1312(focal_segmental_glomerulosclerosis);DOID:10952(nephritis);DOID:1561(cognitive_disorder);DOID:150(disease_of_mental_health);DOID:7(disease_of_anatomical_entity)	R_HSA_597592(Post_translational_protein_modification);R_HSA_2168880(Scavenging_of_heme_from_plasma);R_HSA_5653656(Vesicle_mediated_transport);R_HSA_2173782(Binding_and_Uptake_of_Ligands_by_Scavenger_Receptors);R_HSA_392499(Metabolism_of_proteins);R_HSA_381426(Regulation_of_Insulin_like_Growth_Factor_(IGF)_transport_and_uptake_by_Insulin_like_Growth_Factor_Binding_Proteins_(IGFBPs));R_HSA_8957275(…	0.433087	0.434692	0.44613	2.15992	2.30232	2.5717	1.69145	1.31611	1.77812	1.59643	1.40689	1.29557	45.4181	43.6075	43.9046	13.0491	12.7972	13.4847	0	0	yes
ENSG00000205336	ADGRG1	90358;90364;90331;90332;90354;90356;90352;90362;90338;90333;90326;90392;90327;90401;90348;90355;90339;90400;90341;90325;90340;90394;90363;90374;90359;90328;90345;90388;90346;90334;90371;90391;90342;90347;90396;90324;90386;90369;90360;90365;90375;90349;90397;90390;90366;90402;90337;90393;90368;90361	ENST00000562558;ENST00000673126;ENST00000564907;ENST00000568908;ENST00000456916;ENST00000388813;ENST00000565338;ENST00000562631;ENST00000567835;ENST00000568909;ENST00000570044;ENST00000568618;ENST00000567553;ENST00000566187;ENST00000561969;ENST00000567154;ENST00000569372;ENST00000569158;ENST00000562003;ENST00000568791;ENST00000563548;ENST00000566169;ENST00000568234;ENST00000561782;ENST00000566271…	GO:0001525(angiogenesis);GO:0004888(transmembrane signaling receptor activity);GO:0004930(G protein-coupled receptor activity);GO:0005515(protein binding);GO:0005518(collagen binding);GO:0005576(extracellular region);GO:0005886(plasma membrane);GO:0005887(integral component of plasma membrane);GO:0007155(cell adhesion);GO:0007165(signal transduction);GO:0007166(cell surface receptor signaling pat…	null	K08450	null	adhesion G protein-coupled receptor G1 [Source:HGNC Symbol;Acc:HGNC:4512]	protein_coding;nonsense_mediated_decay;processed_transcript;retained_intron	DOID:225(syndrome);DOID:0050687(cell_type_cancer);DOID:4(disease);DOID:1749(squamous_cell_carcinoma);DOID:162(cancer);DOID:1909(melanoma);DOID:14566(disease_of_cellular_proliferation);DOID:305(carcinoma)	null	0.0924407	0.0675678	0.0897685	0.329909	0.180263	0.36932	0.56292	0.402446	0.515948	0.802399	0.898134	0.888938	22.571	23.1955	24.3516	43.5737	34.5848	36.6671	0	0	yes
ENSG00000281398	SNHG4	187092;187078;187091;187079;187088;187081;187083;187090;187080	ENST00000505522;ENST00000448190;ENST00000514110;ENST00000648842;ENST00000507197;ENST00000506188;ENST00000513259;ENST00000508735;ENST00000507692	null	null	null	null	small nucleolar RNA host gene 4 [Source:HGNC Symbol;Acc:HGNC:32964]	lncRNA	null	null	24.4416	26.4415	25.2235	18.3312	18.578	18.7168	3.2721	3.57167	2.87089	0.809172	0.644459	0.683036	3.18659	2.77961	2.03354	1.7929	2.86909	2.5504	0	0	yes
ENSG00000163395	IGFN1	24383;24387;24384;24385;24386	ENST00000335211;ENST00000473483;ENST00000437879;ENST00000295591;ENST00000444705	GO:0005515(protein binding);GO:0005634(nucleus);GO:0005737(cytoplasm);GO:0007156(homophilic cell adhesion via plasma membrane adhesion molecules);GO:0007416(synapse assembly);GO:0008150(biological_process);GO:0010842(retina layer formation);GO:0030018(Z disc);GO:0045202(synapse);GO:0045202(synapse)	null	null	null	immunoglobulin like and fibronectin type III domain containing 1 [Source:HGNC Symbol;Acc:HGNC:24607]	protein_coding;retained_intron;nonsense_mediated_decay	null	null	0.0524521	0.0835948	0.0689711	0.109076	0.102397	0.0296835	0.329441	0.311464	0.365606	0.0672398	0.0930072	0.0505708	23.614	27.1851	28.9339	49.7324	72.1388	72.4148	0	0	yes
ENSG00000170689	HOXB9	102648	ENST00000311177	GO:0000790(nuclear chromatin);GO:0000977(RNA polymerase II regulatory region sequence-specific DNA binding);GO:0000978(RNA polymerase II cis-regulatory region sequence-specific DNA binding);GO:0000981(DNA-binding transcription factor activity, RNA polymerase II-specific);GO:0003677(DNA binding);GO:0003700(DNA-binding transcription factor activity);GO:0005515(protein binding);GO:0005634(nucleus);G…	null	K09294	null	homeobox B9 [Source:HGNC Symbol;Acc:HGNC:5120]	protein_coding	DOID:1324(lung_cancer);DOID:4(disease);DOID:3905(lung_carcinoma);DOID:162(cancer);DOID:3908(non_small_cell_lung_carcinoma);DOID:14566(disease_of_cellular_proliferation);DOID:3910(lung_adenocarcinoma);DOID:0050686(organ_system_cancer);DOID:0050615(respiratory_system_cancer)	null	69.6152	72.3993	72.353	86.6418	86.2842	83.7936	7.45851	7.74326	9.5098	5.97719	5.44501	5.09562	18.3663	17.0102	16.9758	37.2517	28.1651	30.2767	0	0	yes
ENSG00000129521	EGLN3	68774;68778;68782;68775;68780;68779;68777;68776;68783	ENST00000250457;ENST00000547327;ENST00000548285;ENST00000553215;ENST00000551935;ENST00000550114;ENST00000487915;ENST00000556785;ENST00000546681	GO:0001666(response to hypoxia);GO:0005506(iron ion binding);GO:0005515(protein binding);GO:0005634(nucleus);GO:0005654(nucleoplasm);GO:0005737(cytoplasm);GO:0005829(cytosol);GO:0006915(apoptotic process);GO:0006919(activation of cysteine-type endopeptidase activity involved in apoptotic process);GO:0006974(cellular response to DNA damage stimulus);GO:0008198(ferrous iron binding);GO:0016491(oxid…	04066(HIF-1 signaling pathway);05200(Pathways in cancer);05211(Renal cell carcinoma);05211(Renal cell carcinoma)	K09592	EC:1.14.11.29	egl-9 family hypoxia inducible factor 3 [Source:HGNC Symbol;Acc:HGNC:14661]	protein_coding;processed_transcript;retained_intron	DOID:630(genetic_disease);DOID:4(disease);DOID:0050177(monogenic_disease);DOID:0050736(autosomal_dominant_disease);DOID:5683(hereditary_breast_ovarian_cancer);DOID:0050739(autosomal_genetic_disease);DOID:162(cancer);DOID:14566(disease_of_cellular_proliferation)	R_HSA_2262752(Cellular_responses_to_stress);R_HSA_1234174(Cellular_response_to_hypoxia);R_HSA_1234176(Oxygen_dependent_proline_hydroxylation_of_Hypoxia_inducible_Factor_Alpha);R_HSA_8953897(Cellular_responses_to_external_stimuli)	0.134468	0.192638	0.192629	0.359163	0.387102	0.355549	9.5242	9.48875	10.2679	2.29916	2.17183	1.87369	0.785946	0.860507	0.846672	0.839852	0.795696	0.735208	0	0	yes
ENSG00000151715	TMEM45B	49284;49287;49286;49288;49285	ENST00000281441;ENST00000529381;ENST00000527754;ENST00000524567;ENST00000525709	GO:0005515(protein binding);GO:0016020(membrane);GO:0016021(integral component of membrane);GO:0016021(integral component of membrane)	null	null	null	transmembrane protein 45B [Source:HGNC Symbol;Acc:HGNC:25194]	protein_coding;retained_intron;processed_transcript	null	null	0.0760822	0.0547823	0.0913564	0.0630301	0.132984	0.212236	85.9055	84.498	87.6117	143.468	136.753	141.453	5.52359	6.00392	5.78093	8.68093	8.07348	8.08134	0	0	yes
[truncated: 42,565 more rows]

## Sheet: Intersection
upregulated genes	downregulated genes		FPKM.A2780_C1	FPKM.A2780_C2	FPKM.A2780_C3	FPKM.A2780_T1	FPKM.A2780_T2	FPKM.A2780_T3	A2780 FC1	A2780 FC2	A2780 FC3	FPKM.SKOV3_C1	FPKM.SKOV3_C2	FPKM.SKOV3_C3	FPKM.SKOV3_T1	FPKM.SKOV3_T2	FPKM.SKOV3_T3	SKOV3 FC1	SKOV3 FC2	SKOV3 FC3	FPKM.OV90_C1	FPKM.OV90_C2	FPKM.OV90_C3	FPKM.OV90_T1	FPKM.OV90_T2	FPKM.OV90_T3	OV90 FC1	OV90 FC2	OV90 FC3
GABBR1			5.77258	6.30566	5.89148	8.13582	7.77513	8.17853	1.40939	1.23304	1.3882	4.02549	3.78904	4.1018	5.26109	5.86382	6.21098	1.30694	1.54758	1.51421	0.847168	1.01931	0.836841	1.00097	1.16307	1.04359	1.18155	1.14104	1.24706
DUSP4			1.1277	1.42494	1.072	1.79609	1.73	1.45712	1.5927	1.21408	1.35926	7.62565	8.76283	8.3646	17.4933	16.9253	16.8298	2.29401	1.93149	2.01202	28.1118	26.559	26.8813	30.8646	33.724	34.2587	1.09792	1.26978	1.27445
SAT1			3.27418	3.95717	3.36931	18.1543	16.2071	19.5894	5.54469	4.09562	5.81407	28.8946	29.4308	26.8403	64.6739	59.9175	62.672	2.23827	2.03587	2.33499	38.7713	37.8293	36.2768	490.061	515.884	556.684	12.6398	13.6372	15.3454
NCK2			8.21264	8.02365	7.44907	8.78174	8.39249	9.30185	1.0693	1.04597	1.24873	13.091	13.5788	14.4228	25.5586	22.48	20.9809	1.95238	1.65552	1.4547	25.6284	24.3055	25.4664	46.5937	49.2371	47.9034	1.81805	2.02576	1.88104
GSDME			1.68136	1.43071	1.65822	2.86085	3.27008	3.41805	1.70151	2.28563	2.06128	1.37679	1.45953	1.24899	1.87134	1.88939	1.96149	1.35921	1.29452	1.57046	4.78127	4.39669	4.64478	9.97889	10.2482	9.91907	2.08708	2.3309	2.13553
OTUD1			1.26976	1.07841	1.18571	3.24914	2.8086	3.03	2.55886	2.60439	2.55544	4.94611	4.20246	4.859	6.03043	6.68815	6.79601	1.21923	1.59148	1.39864	13.4742	13.0734	12.7916	46.142	45.9504	50.8745	3.42446	3.5148	3.97719
NUMB			5.32222	5.61769	5.37281	6.81601	6.45559	7.14905	1.28067	1.14915	1.3306	25.7564	27.0364	26.749	27.8997	28.1188	29.9533	1.08321	1.04003	1.11979	10.2325	9.40736	9.58733	10.3734	10.4996	11.0388	1.01377	1.1161	1.1514
[truncated: 2,012 more rows]
